# Supplementary material for: Co-Expression Network and Integrative Analysis of Metabolome and Transcriptome Uncovers Biological Pathways for Fertility in Beef Heifers
Source: Metabolites. 2022 Jul 29;12(8):708. doi: 10.3390/metabo12080708 (PMC9413342; doi:10.3390/metabo12080708)
Supplement: Supplementary file 1 [file metabolites-12-00708-s001.zip]

Archive with 1 entries (1 files):
- metabolites-1825756-supplementary.xlsx
