# Supplementary material for: Co-Expression Network and Integrative Analysis of Metabolome and Transcriptome Uncovers Biological Pathways for Fertility in Beef Heifers
Source: Metabolites. 2022 Jul 29;12(8):708. doi: 10.3390/metabo12080708 (PMC9413342; doi:10.3390/metabo12080708)
Supplement: Supplementary file 1 [file metabolites-12-00708-s001.zip › metabolites-1825756-supplementary.xlsx]

## Sheet: Index
Index
SNo.	Sheet ID	Content	Comments
1	S1_DEG	Differentially expressed genes	pvalue<0.05 in both edgeR and DESeq2
2	S2_PCITgenes	Genes correlated with 38 DEGs in AI-pregnant and non-pregnant group	Filtered for Correlation>0.99
3	S3_NetworkAnaly_genes	Network analysis of genes co-expressed with DEGs in AI-pregnant and non-pregnant groups.	Hub genes highlighted with bold font.
4	S4_CRN_DIFFK_genes	Central reference network and differential connectivity	Z-score cutoff + 1.96 highlighted with bold font
5	S5_Pathways	Pathways over-represented by significant genes
6	S6_PCITMetabo	Metabolites correlated with 15 DEMs in AI-pregnant and non-pregnant group	Filtered for Correlation>0.90
7	S7_NetworkAnaly_Metabo	Network analysis of metabolites co-expressed with DEMs in AI-pregnant and non-pregnant groups.	Hub metabolites highlighted with bold font.
8	S8_CRN_DIFFK_Metabo	Central reference metabolite network and differential connectivity	Z-score cutoff + 1.96 highlighted with bold font
9	S9_PCIT_Metabo_Transc	Gene-metabolite pairs correlated with significant targets (8 in AI-P and 22 in NP)	correlation > 0.75
10	S10_G_M_Pathways	Significant pathways enriched by gene-metabolite pair identified from PCIT
11	S11_IntLIM	Gene-metabolite pairs by IntLIM approach
	Click on Sheet ID (in column B) to navigate to the respective tables

## Sheet: S1_DEG
S1: Differentially expressed genes identified among AI-pregnant and non-pregnant groups. The genes up/downregulated are reported for non-pregnant heifers.
					edgeR		DESeq2
SNo.	Ensembl_ID	Gene_Name	Gene_type	Up/Down regulated	logFC	pvalue	logFC	pvalue
1	ENSBTAG00000030814	TFF2	protein-coding	Upregulated	3.4199	0.00099942	3.47312	0.000296353
2	ENSBTAG00000021807	TAC3	protein-coding	Upregulated	2.1697	0.00291097	2.19605	0.0019715
3	ENSBTAG00000003414	SAXO2	protein-coding	Downregulated	-0.976	0.00752933	-1.00936	0.00154386
4	ENSBTAG00000012674	CNKSR3	protein-coding	Upregulated	1.27647	0.00762775	1.25704	0.00633984
5	ENSBTAG00000001308		protein-coding	Upregulated	1.91519	0.00864213	1.89928	0.006156
6	ENSBTAG00000013178	ALAS2	protein-coding	Upregulated	1.82331	0.00895804	1.84585	0.00635887
7	ENSBTAG00000021151	MYH10	protein-coding	Upregulated	0.855159	0.0100154	0.846713	0.00182993
8	ENSBTAG00000027962		protein-coding	Upregulated	1.67064	0.0110737	1.66272	0.00868771
9	ENSBTAG00000013869	SH3BP4	protein-coding	Upregulated	1.12929	0.0128416	1.1332	0.00962993
10	ENSBTAG00000046273	TLCD3A	protein-coding	Upregulated	1.04662	0.0131015	1.04977	0.00940189
11	ENSBTAG00000009943		protein-coding	Upregulated	1.11917	0.0161702	1.1096	0.00844012
12	ENSBTAG00000039555		protein-coding	Downregulated	-0.995788	0.0172427	-1.02135	0.0100804
13	ENSBTAG00000034871		protein-coding	Downregulated	-0.905676	0.0249854	-0.949728	0.00911177
14	ENSBTAG00000025263	FHIP1A	protein-coding	Upregulated	1.42821	0.0267282	1.43763	0.0268491
15	ENSBTAG00000010954	ART3	protein-coding	Downregulated	-0.984581	0.0270637	-1.03314	0.0130436
16	ENSBTAG00000021697	PDGFB	protein-coding	Upregulated	1.52795	0.0287548	1.52852	0.0260632
17	ENSBTAG00000015541	DLC1	protein-coding	Upregulated	0.805644	0.0318651	0.795	0.0181297
18	ENSBTAG00000008625	PLEKHF1	protein-coding	Upregulated	1.30501	0.0343492	1.31899	0.0357719
19	ENSBTAG00000017086	GRB10	protein-coding	Upregulated	1.06856	0.0355756	1.09493	0.0314632
20	ENSBTAG00000006531	DIP2C	protein-coding	Upregulated	1.37264	0.0362028	1.38325	0.0348706
21	ENSBTAG00000047816		protein-coding	Upregulated	1.47623	0.0367276	1.46805	0.0369527
22	ENSBTAG00000046161		protein-coding	Upregulated	1.677	0.0368593	1.69113	0.0345499
23	ENSBTAG00000048169		protein-coding	Downregulated	-0.738896	0.0378626	-0.754629	0.0108613
24	ENSBTAG00000015193		protein-coding	Downregulated	-0.857242	0.0383065	-0.870536	0.0042301
25	ENSBTAG00000014541	PDGFA	protein-coding	Upregulated	0.826528	0.0389695	0.819664	0.0318652
26	ENSBTAG00000048048		protein-coding	Upregulated	1.68219	0.0403334	1.71887	0.0330018
27	ENSBTAG00000007384	CYTH3	protein-coding	Upregulated	1.13185	0.0424655	1.13707	0.0365612
28	ENSBTAG00000003894	NDRG4	protein-coding	Upregulated	1.05569	0.0431287	1.06966	0.0348491
29	ENSBTAG00000014332		protein-coding	Upregulated	1.42444	0.043499	1.42295	0.0395038
30	ENSBTAG00000026326	SPN	protein-coding	Upregulated	0.635933	0.043704	0.628579	0.0420669
31	ENSBTAG00000031558		protein-coding	Downregulated	-0.891563	0.045841	-0.91598	0.0207993
32	ENSBTAG00000046961		protein-coding	Upregulated	0.919748	0.046426	0.914846	0.0393157
33	ENSBTAG00000013578	CHI3L2	protein-coding	Upregulated	1.14331	0.0472771	1.14784	0.045184
34	ENSBTAG00000005300	TMEM51	protein-coding	Upregulated	1.07394	0.048631	1.08223	0.0385181
35	ENSBTAG00000039470		protein-coding	Upregulated	1.2102	0.0488523	1.24577	0.0412034
36	ENSBTAG00000016208	TGM2	protein-coding	Upregulated	1.6486	0.0489895	1.6811	0.0392143
37	ENSBTAG00000035392		protein-coding	Downregulated	-0.782844	0.0489998	-0.824852	0.0142071
38	ENSBTAG00000006373		protein-coding	Downregulated	-0.73834	0.0490656	-0.769992	0.0168597
Differentially expressed genes were selected with p-values <0.05.

## Sheet: S2_PCITgenes
S2: The genes correlated with 38 DEGs identified with the PCIT approach, with correlation >0.99.
PCIT_AI-Pregnant (320 Correlations)									PCIT_Non-Pregnant (844 Correlations)
Gene_ID	Gene_Name	Gene_type	Gene_ID	Gene_Name	Gene_type	Corr	Type		Gene_ID	Gene_Name	Gene_type	Gene_ID	Gene_Name	Gene_type	Corr	Type
ENSBTAG00000019054	EPSTI1	protein_coding	ENSBTAG00000046161	ENSBTAG00000046161	protein_coding	-0.99972	NEG		ENSBTAG00000000032	ABI3	protein_coding	ENSBTAG00000008625	PLEKHF1	protein_coding	0.99457	POS
ENSBTAG00000007384	CYTH3	protein_coding	ENSBTAG00000012873	SNX6	protein_coding	-0.99969	NEG		ENSBTAG00000000032	ABI3	protein_coding	ENSBTAG00000016208	TGM2	protein_coding	0.99034	POS
ENSBTAG00000007384	CYTH3	protein_coding	ENSBTAG00000015572	YTHDC1	protein_coding	-0.99931	NEG		ENSBTAG00000000133	CD68	protein_coding	ENSBTAG00000008625	PLEKHF1	protein_coding	0.9931	POS
ENSBTAG00000020806	HELB	protein_coding	ENSBTAG00000026326	SPN	protein_coding	-0.99871	NEG		ENSBTAG00000000134	MPDU1	protein_coding	ENSBTAG00000008625	PLEKHF1	protein_coding	0.99114	POS
ENSBTAG00000007384	CYTH3	protein_coding	ENSBTAG00000009566	CCNH	protein_coding	-0.9987	NEG		ENSBTAG00000000267	SMG6	protein_coding	ENSBTAG00000005300	TMEM51	protein_coding	0.9942	POS
ENSBTAG00000013697	CLASRP	protein_coding	ENSBTAG00000034871	ENSBTAG00000034871	protein_coding	-0.99851	NEG		ENSBTAG00000000295	CLHC1	protein_coding	ENSBTAG00000008625	PLEKHF1	protein_coding	-0.99076	NEG
ENSBTAG00000004495	UBA5	protein_coding	ENSBTAG00000007384	CYTH3	protein_coding	-0.99838	NEG		ENSBTAG00000000332	ERF	protein_coding	ENSBTAG00000005300	TMEM51	protein_coding	0.99193	POS
ENSBTAG00000006837	UBA6	protein_coding	ENSBTAG00000007384	CYTH3	protein_coding	-0.99807	NEG		ENSBTAG00000000340	ADNP	protein_coding	ENSBTAG00000005300	TMEM51	protein_coding	-0.99341	NEG
ENSBTAG00000003552	MED17	protein_coding	ENSBTAG00000007384	CYTH3	protein_coding	-0.99804	NEG		ENSBTAG00000000355	OXLD1	protein_coding	ENSBTAG00000005300	TMEM51	protein_coding	0.99235	POS
ENSBTAG00000007384	CYTH3	protein_coding	ENSBTAG00000012797	DCUN1D1	protein_coding	-0.99795	NEG		ENSBTAG00000000359	EIF3J	protein_coding	ENSBTAG00000016208	TGM2	protein_coding	-0.99646	NEG
ENSBTAG00000007384	CYTH3	protein_coding	ENSBTAG00000016243	RBL2	protein_coding	-0.99793	NEG		ENSBTAG00000000362	SPG11	protein_coding	ENSBTAG00000003894	NDRG4	protein_coding	-0.99119	NEG
ENSBTAG00000013120	ARMH3	protein_coding	ENSBTAG00000046273	TLCD3A	protein_coding	-0.99793	NEG		ENSBTAG00000000379	GOLT1B	protein_coding	ENSBTAG00000016208	TGM2	protein_coding	-0.99599	NEG
ENSBTAG00000001161	SINHCAF	protein_coding	ENSBTAG00000007384	CYTH3	protein_coding	-0.99772	NEG		ENSBTAG00000000389	ZNF212	protein_coding	ENSBTAG00000008625	PLEKHF1	protein_coding	0.99332	POS
ENSBTAG00000005550	SOS2	protein_coding	ENSBTAG00000007384	CYTH3	protein_coding	-0.99766	NEG		ENSBTAG00000000396	PIM1	protein_coding	ENSBTAG00000008625	PLEKHF1	protein_coding	0.99073	POS
ENSBTAG00000014752	AKAP11	protein_coding	ENSBTAG00000027962	ENSBTAG00000027962	protein_coding	-0.99762	NEG		ENSBTAG00000000431	ENSBTAG00000000431		ENSBTAG00000003414	SAXO2	protein_coding	0.99188	POS
ENSBTAG00000000892	CGAS	protein_coding	ENSBTAG00000047816	ENSBTAG00000047816	protein_coding	-0.99748	NEG		ENSBTAG00000000472	ZNF570	protein_coding	ENSBTAG00000016208	TGM2	protein_coding	-0.99766	NEG
ENSBTAG00000015024	GXYLT1	protein_coding	ENSBTAG00000047816	ENSBTAG00000047816	protein_coding	-0.99736	NEG		ENSBTAG00000000527	ZFAND3	protein_coding	ENSBTAG00000003894	NDRG4	protein_coding	0.99833	POS
ENSBTAG00000006242	USP9X	protein_coding	ENSBTAG00000027962	ENSBTAG00000027962	protein_coding	-0.99735	NEG		ENSBTAG00000000528	MANBAL	protein_coding	ENSBTAG00000021807	TAC3	protein_coding	0.99214	POS
ENSBTAG00000019543	TCEB2	protein_coding	ENSBTAG00000034871	ENSBTAG00000034871	protein_coding	-0.99733	NEG		ENSBTAG00000000566	CCDC14	protein_coding	ENSBTAG00000005300	TMEM51	protein_coding	-0.99862	NEG
ENSBTAG00000007384	CYTH3	protein_coding	ENSBTAG00000016495	LINS1	protein_coding	-0.9973	NEG		ENSBTAG00000000622	RPS17	protein_coding	ENSBTAG00000046161	ENSBTAG00000046161	protein_coding	0.99731	POS
ENSBTAG00000004906	CCNE2	protein_coding	ENSBTAG00000007384	CYTH3	protein_coding	-0.99728	NEG		ENSBTAG00000000653	PPP1R16B	protein_coding	ENSBTAG00000008625	PLEKHF1	protein_coding	0.99385	POS
ENSBTAG00000004999	RESF1	protein_coding	ENSBTAG00000007384	CYTH3	protein_coding	-0.99726	NEG		ENSBTAG00000000676	DOP1A	protein_coding	ENSBTAG00000021807	TAC3	protein_coding	-0.99522	NEG
ENSBTAG00000017850	ARHGEF6	protein_coding	ENSBTAG00000027962	ENSBTAG00000027962	protein_coding	-0.99724	NEG		ENSBTAG00000000686	NANP	protein_coding	ENSBTAG00000013178	ALAS2	protein_coding	-0.99104	NEG
ENSBTAG00000016062	C21H14orf28	protein_coding	ENSBTAG00000026326	SPN	protein_coding	-0.99673	NEG		ENSBTAG00000000715	ENSBTAG00000000715	protein_coding	ENSBTAG00000026326	SPN	protein_coding	0.99309	POS
ENSBTAG00000021988	SOCS4	protein_coding	ENSBTAG00000047816	ENSBTAG00000047816	protein_coding	-0.99672	NEG		ENSBTAG00000000753	PIAS4	protein_coding	ENSBTAG00000008625	PLEKHF1	protein_coding	0.99037	POS
ENSBTAG00000004745	NAA15	protein_coding	ENSBTAG00000007384	CYTH3	protein_coding	-0.9967	NEG		ENSBTAG00000000789	PPP1R7	protein_coding	ENSBTAG00000005300	TMEM51	protein_coding	0.99445	POS
ENSBTAG00000007384	CYTH3	protein_coding	ENSBTAG00000015516	CCDC28A	protein_coding	-0.9967	NEG		ENSBTAG00000000838	CCDC88C	protein_coding	ENSBTAG00000016208	TGM2	protein_coding	0.9915	POS
ENSBTAG00000004912	ANKRD17	protein_coding	ENSBTAG00000047816	ENSBTAG00000047816	protein_coding	-0.99663	NEG		ENSBTAG00000000855	NXN	protein_coding	ENSBTAG00000008625	PLEKHF1	protein_coding	0.99372	POS
ENSBTAG00000034871	ENSBTAG00000034871	protein_coding	ENSBTAG00000035254	CYHR1	protein_coding	-0.99658	NEG		ENSBTAG00000000898	F2RL2	protein_coding	ENSBTAG00000006531	DIP2C	protein_coding	-0.99589	NEG
ENSBTAG00000004635	LLGL1	protein_coding	ENSBTAG00000034871	ENSBTAG00000034871	protein_coding	-0.99653	NEG		ENSBTAG00000000898	F2RL2	protein_coding	ENSBTAG00000010954	ART3	protein_coding	0.9908	POS
ENSBTAG00000007384	CYTH3	protein_coding	ENSBTAG00000032640	CEP20	protein_coding	-0.99651	NEG		ENSBTAG00000000911	UBE2H	protein_coding	ENSBTAG00000016208	TGM2	protein_coding	-0.99021	NEG
ENSBTAG00000007384	CYTH3	protein_coding	ENSBTAG00000008909	PNPT1	protein_coding	-0.99644	NEG		ENSBTAG00000000913	UQCR10	protein_coding	ENSBTAG00000005300	TMEM51	protein_coding	0.99006	POS
ENSBTAG00000016268	XRCC1	protein_coding	ENSBTAG00000034871	ENSBTAG00000034871	protein_coding	-0.99637	NEG		ENSBTAG00000000943	ENSBTAG00000000943	protein_coding	ENSBTAG00000021807	TAC3	protein_coding	-0.99388	NEG
ENSBTAG00000007384	CYTH3	protein_coding	ENSBTAG00000010355	VPS37A	protein_coding	-0.99632	NEG		ENSBTAG00000000957	CDKN2AIP	protein_coding	ENSBTAG00000010954	ART3	protein_coding	0.99029	POS
ENSBTAG00000007384	CYTH3	protein_coding	ENSBTAG00000017550	CSNK1G3	protein_coding	-0.99631	NEG		ENSBTAG00000001008	PRF1	protein_coding	ENSBTAG00000008625	PLEKHF1	protein_coding	0.99852	POS
ENSBTAG00000007384	CYTH3	protein_coding	ENSBTAG00000015066	LANCL1	protein_coding	-0.99628	NEG		ENSBTAG00000001050	LDLRAP1	protein_coding	ENSBTAG00000021697	PDGFB	protein_coding	0.99328	POS
ENSBTAG00000007384	CYTH3	protein_coding	ENSBTAG00000007639	SDAD1	protein_coding	-0.99607	NEG		ENSBTAG00000001061	PRKCA	protein_coding	ENSBTAG00000005300	TMEM51	protein_coding	0.99516	POS
ENSBTAG00000020268	RSF1	protein_coding	ENSBTAG00000027962	ENSBTAG00000027962	protein_coding	-0.99603	NEG		ENSBTAG00000001093	KLHL23	protein_coding	ENSBTAG00000014332	ENSBTAG00000014332		0.99064	POS
ENSBTAG00000007384	CYTH3	protein_coding	ENSBTAG00000020583	AASDH	protein_coding	-0.99599	NEG		ENSBTAG00000001107	CACYBP	protein_coding	ENSBTAG00000005300	TMEM51	protein_coding	-0.99262	NEG
ENSBTAG00000007384	CYTH3	protein_coding	ENSBTAG00000014766	SRSF1	protein_coding	-0.99594	NEG		ENSBTAG00000001113	NDUFAF7	protein_coding	ENSBTAG00000005300	TMEM51	protein_coding	-0.99164	NEG
ENSBTAG00000006901	NIPSNAP3A	protein_coding	ENSBTAG00000007384	CYTH3	protein_coding	-0.99589	NEG		ENSBTAG00000001133	VWA8	protein_coding	ENSBTAG00000026326	SPN	protein_coding	-0.99286	NEG
ENSBTAG00000007384	CYTH3	protein_coding	ENSBTAG00000014286	IFT88	protein_coding	-0.99587	NEG		ENSBTAG00000001174	MRPL15	protein_coding	ENSBTAG00000021807	TAC3	protein_coding	0.99355	POS
ENSBTAG00000001412	N6AMT1	protein_coding	ENSBTAG00000009943	ENSBTAG00000009943	protein_coding	-0.99562	NEG		ENSBTAG00000001178	USPL1	protein_coding	ENSBTAG00000003894	NDRG4	protein_coding	-0.99447	NEG
ENSBTAG00000007384	CYTH3	protein_coding	ENSBTAG00000007562	TRAM1	protein_coding	-0.99555	NEG		ENSBTAG00000001188	ROM1	protein_coding	ENSBTAG00000008625	PLEKHF1	protein_coding	0.99314	POS
ENSBTAG00000025297	MMGT1	protein_coding	ENSBTAG00000026326	SPN	protein_coding	-0.99553	NEG		ENSBTAG00000001311	MORF4L2	protein_coding	ENSBTAG00000005300	TMEM51	protein_coding	-0.99209	NEG
ENSBTAG00000007384	CYTH3	protein_coding	ENSBTAG00000044000	PRIM1	protein_coding	-0.99552	NEG		ENSBTAG00000001343	DEPDC1	protein_coding	ENSBTAG00000013178	ALAS2	protein_coding	-0.99237	NEG
ENSBTAG00000015711	BTG2	protein_coding	ENSBTAG00000034871	ENSBTAG00000034871	protein_coding	-0.99546	NEG		ENSBTAG00000001394	TMED9	protein_coding	ENSBTAG00000008625	PLEKHF1	protein_coding	0.99253	POS
ENSBTAG00000009903	PTCH1	protein_coding	ENSBTAG00000015193	ENSBTAG00000015193		-0.99542	NEG		ENSBTAG00000001403	PRKCI	protein_coding	ENSBTAG00000046961	ENSBTAG00000046961	protein_coding	-0.99623	NEG
ENSBTAG00000007384	CYTH3	protein_coding	ENSBTAG00000014007	ELMOD2	protein_coding	-0.99538	NEG		ENSBTAG00000001504	NOP14	protein_coding	ENSBTAG00000016208	TGM2	protein_coding	0.99187	POS
ENSBTAG00000034871	ENSBTAG00000034871	protein_coding	ENSBTAG00000047418	SLC25A6	protein_coding	-0.99532	NEG		ENSBTAG00000001538	ENSBTAG00000001538	protein_coding	ENSBTAG00000021807	TAC3	protein_coding	0.9942	POS
ENSBTAG00000016839	MTO1	protein_coding	ENSBTAG00000047816	ENSBTAG00000047816	protein_coding	-0.9953	NEG		ENSBTAG00000001551	PLEKHG3	protein_coding	ENSBTAG00000008625	PLEKHF1	protein_coding	0.99175	POS
ENSBTAG00000007384	CYTH3	protein_coding	ENSBTAG00000044207	RAB2B	protein_coding	-0.99529	NEG		ENSBTAG00000001593	OGFOD2	protein_coding	ENSBTAG00000005300	TMEM51	protein_coding	0.99033	POS
ENSBTAG00000003232	RAB29	protein_coding	ENSBTAG00000007384	CYTH3	protein_coding	-0.99526	NEG		ENSBTAG00000001711	BORCS6	protein_coding	ENSBTAG00000008625	PLEKHF1	protein_coding	0.99673	POS
ENSBTAG00000000630	LSM14A	protein_coding	ENSBTAG00000007384	CYTH3	protein_coding	-0.99522	NEG		ENSBTAG00000001711	BORCS6	protein_coding	ENSBTAG00000016208	TGM2	protein_coding	0.99666	POS
ENSBTAG00000001395	C1H21orf91	protein_coding	ENSBTAG00000047816	ENSBTAG00000047816	protein_coding	-0.99521	NEG		ENSBTAG00000001749	SENP2	protein_coding	ENSBTAG00000021807	TAC3	protein_coding	-0.99022	NEG
ENSBTAG00000007384	CYTH3	protein_coding	ENSBTAG00000017011	CCDC125	protein_coding	-0.99519	NEG		ENSBTAG00000001844	MOGS	protein_coding	ENSBTAG00000008625	PLEKHF1	protein_coding	0.9936	POS
ENSBTAG00000012674	CNKSR3	protein_coding	ENSBTAG00000030592	ENSBTAG00000030592	protein_coding	-0.99501	NEG		ENSBTAG00000001852	ENSBTAG00000001852	protein_coding	ENSBTAG00000046273	TLCD3A	protein_coding	0.99335	POS
ENSBTAG00000019139	PHF3	protein_coding	ENSBTAG00000047816	ENSBTAG00000047816	protein_coding	-0.99499	NEG		ENSBTAG00000001892	YAE1	protein_coding	ENSBTAG00000048048	ENSBTAG00000048048	protein_coding	-0.9947	NEG
ENSBTAG00000005726	HNRNPA2B1	protein_coding	ENSBTAG00000046161	ENSBTAG00000046161	protein_coding	-0.99493	NEG		ENSBTAG00000001894	NEDD1	protein_coding	ENSBTAG00000008625	PLEKHF1	protein_coding	-0.99153	NEG
ENSBTAG00000007384	CYTH3	protein_coding	ENSBTAG00000015554	TMF1	protein_coding	-0.99491	NEG		ENSBTAG00000001902	CEP295	protein_coding	ENSBTAG00000021807	TAC3	protein_coding	-0.99208	NEG
ENSBTAG00000004844	ARL2BP	protein_coding	ENSBTAG00000007384	CYTH3	protein_coding	-0.99488	NEG		ENSBTAG00000001920	POLQ	protein_coding	ENSBTAG00000013178	ALAS2	protein_coding	-0.99601	NEG
ENSBTAG00000007384	CYTH3	protein_coding	ENSBTAG00000015753	RSBN1L	protein_coding	-0.99487	NEG		ENSBTAG00000001950	RDH11	protein_coding	ENSBTAG00000008625	PLEKHF1	protein_coding	0.9961	POS
ENSBTAG00000007384	CYTH3	protein_coding	ENSBTAG00000007414	PAPOLG	protein_coding	-0.99481	NEG		ENSBTAG00000001996	SNRNP70	protein_coding	ENSBTAG00000008625	PLEKHF1	protein_coding	0.99319	POS
ENSBTAG00000000181	SUSD3	protein_coding	ENSBTAG00000034871	ENSBTAG00000034871	protein_coding	-0.99477	NEG		ENSBTAG00000002002	ATAD2	protein_coding	ENSBTAG00000008625	PLEKHF1	protein_coding	-0.99114	NEG
ENSBTAG00000007384	CYTH3	protein_coding	ENSBTAG00000015901	ARMC1	protein_coding	-0.9947	NEG		ENSBTAG00000002010	PI4K2A	protein_coding	ENSBTAG00000008625	PLEKHF1	protein_coding	0.99014	POS
ENSBTAG00000007384	CYTH3	protein_coding	ENSBTAG00000010611	OCIAD1	protein_coding	-0.99443	NEG		ENSBTAG00000002015	RPS6KA6	protein_coding	ENSBTAG00000003894	NDRG4	protein_coding	-0.99075	NEG
ENSBTAG00000007384	CYTH3	protein_coding	ENSBTAG00000037996	ARMCX3	protein_coding	-0.99435	NEG		ENSBTAG00000002033	UBXN2A	protein_coding	ENSBTAG00000016208	TGM2	protein_coding	-0.99418	NEG
ENSBTAG00000007743	PUS7	protein_coding	ENSBTAG00000047816	ENSBTAG00000047816	protein_coding	-0.99424	NEG		ENSBTAG00000002042	RIC8A	protein_coding	ENSBTAG00000016208	TGM2	protein_coding	0.99021	POS
ENSBTAG00000011017	ABI2	protein_coding	ENSBTAG00000021697	PDGFB	protein_coding	-0.99421	NEG		ENSBTAG00000002090	CPSF4	protein_coding	ENSBTAG00000008625	PLEKHF1	protein_coding	0.99678	POS
ENSBTAG00000007384	CYTH3	protein_coding	ENSBTAG00000019843	HAUS6	protein_coding	-0.99419	NEG		ENSBTAG00000002191	RRP12	protein_coding	ENSBTAG00000008625	PLEKHF1	protein_coding	0.99559	POS
ENSBTAG00000004227	TBCK	protein_coding	ENSBTAG00000027962	ENSBTAG00000027962	protein_coding	-0.99418	NEG		ENSBTAG00000002201	NFXL1	protein_coding	ENSBTAG00000021807	TAC3	protein_coding	-0.99847	NEG
ENSBTAG00000005376	FBXO30	protein_coding	ENSBTAG00000047816	ENSBTAG00000047816	protein_coding	-0.99413	NEG		ENSBTAG00000002243	SNX15	protein_coding	ENSBTAG00000005300	TMEM51	protein_coding	0.99282	POS
ENSBTAG00000005869	SENP6	protein_coding	ENSBTAG00000007384	CYTH3	protein_coding	-0.99409	NEG		ENSBTAG00000002275	PTP4A1	protein_coding	ENSBTAG00000008625	PLEKHF1	protein_coding	-0.99255	NEG
ENSBTAG00000017571	PLEKHA5	protein_coding	ENSBTAG00000048169	ENSBTAG00000048169	protein_coding	-0.99407	NEG		ENSBTAG00000002275	PTP4A1	protein_coding	ENSBTAG00000016208	TGM2	protein_coding	-0.9929	NEG
ENSBTAG00000002185	RNF7	protein_coding	ENSBTAG00000048048	ENSBTAG00000048048	protein_coding	-0.99401	NEG		ENSBTAG00000002277	MLLT1	protein_coding	ENSBTAG00000008625	PLEKHF1	protein_coding	0.9923	POS
ENSBTAG00000016208	TGM2	protein_coding	ENSBTAG00000019054	EPSTI1	protein_coding	-0.99399	NEG		ENSBTAG00000002293	ARL5A	protein_coding	ENSBTAG00000016208	TGM2	protein_coding	-0.99332	NEG
ENSBTAG00000004993	NXT1	protein_coding	ENSBTAG00000034871	ENSBTAG00000034871	protein_coding	-0.99398	NEG		ENSBTAG00000002306	UTP11	protein_coding	ENSBTAG00000008625	PLEKHF1	protein_coding	-0.99129	NEG
ENSBTAG00000004028	POLK	protein_coding	ENSBTAG00000025263	FHIP1A	protein_coding	-0.99393	NEG		ENSBTAG00000002377	PSMB2	protein_coding	ENSBTAG00000005300	TMEM51	protein_coding	0.99648	POS
ENSBTAG00000003115	KBTBD2	protein_coding	ENSBTAG00000007384	CYTH3	protein_coding	-0.9939	NEG		ENSBTAG00000002378	NUCB1	protein_coding	ENSBTAG00000008625	PLEKHF1	protein_coding	0.99298	POS
ENSBTAG00000020281	NIN	protein_coding	ENSBTAG00000047816	ENSBTAG00000047816	protein_coding	-0.99389	NEG		ENSBTAG00000002395	HPS3	protein_coding	ENSBTAG00000005300	TMEM51	protein_coding	-0.99066	NEG
ENSBTAG00000013197	PSEN2	protein_coding	ENSBTAG00000034871	ENSBTAG00000034871	protein_coding	-0.9938	NEG		ENSBTAG00000002412	CYB5B	protein_coding	ENSBTAG00000021697	PDGFB	protein_coding	0.99625	POS
ENSBTAG00000024381	MAN1A1	protein_coding	ENSBTAG00000047816	ENSBTAG00000047816	protein_coding	-0.99379	NEG		ENSBTAG00000002475	RAB11B	protein_coding	ENSBTAG00000005300	TMEM51	protein_coding	0.99407	POS
ENSBTAG00000007384	CYTH3	protein_coding	ENSBTAG00000014099	YTHDC2	protein_coding	-0.9937	NEG		ENSBTAG00000002476	DNAJC16	protein_coding	ENSBTAG00000005300	TMEM51	protein_coding	-0.99944	NEG
ENSBTAG00000007384	CYTH3	protein_coding	ENSBTAG00000016900	TRAPPC13	protein_coding	-0.9936	NEG		ENSBTAG00000002524	MRI1	protein_coding	ENSBTAG00000005300	TMEM51	protein_coding	0.9966	POS
ENSBTAG00000005481	ADAM10	protein_coding	ENSBTAG00000027962	ENSBTAG00000027962	protein_coding	-0.99359	NEG		ENSBTAG00000002555	PDZK1IP1	protein_coding	ENSBTAG00000046161	ENSBTAG00000046161	protein_coding	0.99811	POS
ENSBTAG00000007384	CYTH3	protein_coding	ENSBTAG00000011176	TPRKB	protein_coding	-0.99359	NEG		ENSBTAG00000002570	PPP1R21	protein_coding	ENSBTAG00000008625	PLEKHF1	protein_coding	-0.99338	NEG
ENSBTAG00000007384	CYTH3	protein_coding	ENSBTAG00000014023	SIRT1	protein_coding	-0.99358	NEG		ENSBTAG00000002628	SLC44A2	protein_coding	ENSBTAG00000008625	PLEKHF1	protein_coding	0.99143	POS
ENSBTAG00000002112	INSIG2	protein_coding	ENSBTAG00000007384	CYTH3	protein_coding	-0.99351	NEG		ENSBTAG00000002657	NKIRAS2	protein_coding	ENSBTAG00000008625	PLEKHF1	protein_coding	0.99254	POS
ENSBTAG00000007384	CYTH3	protein_coding	ENSBTAG00000018363	RBM48	protein_coding	-0.9935	NEG		ENSBTAG00000002663	BCAS3	protein_coding	ENSBTAG00000003894	NDRG4	protein_coding	0.99045	POS
ENSBTAG00000011319	SLTM	protein_coding	ENSBTAG00000046161	ENSBTAG00000046161	protein_coding	-0.99348	NEG		ENSBTAG00000002682	MARK4	protein_coding	ENSBTAG00000008625	PLEKHF1	protein_coding	0.99143	POS
ENSBTAG00000010961	LYRM7	protein_coding	ENSBTAG00000017086	GRB10	protein_coding	-0.99341	NEG		ENSBTAG00000002709	TM9SF1	protein_coding	ENSBTAG00000016208	TGM2	protein_coding	0.99054	POS
ENSBTAG00000000533	ZNF684	protein_coding	ENSBTAG00000005300	TMEM51	protein_coding	-0.99339	NEG		ENSBTAG00000002748	PIP4P1	protein_coding	ENSBTAG00000008625	PLEKHF1	protein_coding	0.99411	POS
ENSBTAG00000007384	CYTH3	protein_coding	ENSBTAG00000010980	ANKMY2	protein_coding	-0.99329	NEG		ENSBTAG00000002768	SLC35A2	protein_coding	ENSBTAG00000016208	TGM2	protein_coding	0.99007	POS
ENSBTAG00000006531	DIP2C	protein_coding	ENSBTAG00000027770	ENSBTAG00000027770	protein_coding	-0.99326	NEG		ENSBTAG00000002829	TCP1	protein_coding	ENSBTAG00000027962	ENSBTAG00000027962	protein_coding	0.9982	POS
ENSBTAG00000006447	ACSM3	protein_coding	ENSBTAG00000039470	ENSBTAG00000039470		-0.99323	NEG		ENSBTAG00000002837	TOR1B	protein_coding	ENSBTAG00000008625	PLEKHF1	protein_coding	0.99124	POS
ENSBTAG00000007384	CYTH3	protein_coding	ENSBTAG00000013859	SCYL2	protein_coding	-0.99322	NEG		ENSBTAG00000002837	TOR1B	protein_coding	ENSBTAG00000016208	TGM2	protein_coding	0.99591	POS
ENSBTAG00000007384	CYTH3	protein_coding	ENSBTAG00000017123	ZNF354B	protein_coding	-0.99315	NEG		ENSBTAG00000002848	C16H1orf74	protein_coding	ENSBTAG00000008625	PLEKHF1	protein_coding	0.99264	POS
ENSBTAG00000014374	CARD6	protein_coding	ENSBTAG00000027962	ENSBTAG00000027962	protein_coding	-0.9931	NEG		ENSBTAG00000002848	C16H1orf74	protein_coding	ENSBTAG00000016208	TGM2	protein_coding	0.99105	POS
ENSBTAG00000003887	ECHDC1	protein_coding	ENSBTAG00000047816	ENSBTAG00000047816	protein_coding	-0.99309	NEG		ENSBTAG00000002866	RPIA	protein_coding	ENSBTAG00000005300	TMEM51	protein_coding	0.99064	POS
ENSBTAG00000022779	OLFM4	protein_coding	ENSBTAG00000046161	ENSBTAG00000046161	protein_coding	-0.99304	NEG		ENSBTAG00000002953	TXN	protein_coding	ENSBTAG00000034871	ENSBTAG00000034871	protein_coding	0.99494	POS
ENSBTAG00000013607	WDR1	protein_coding	ENSBTAG00000034871	ENSBTAG00000034871	protein_coding	-0.99301	NEG		ENSBTAG00000002960	WDR82	protein_coding	ENSBTAG00000008625	PLEKHF1	protein_coding	0.9922	POS
ENSBTAG00000016038	GCC2	protein_coding	ENSBTAG00000047816	ENSBTAG00000047816	protein_coding	-0.99298	NEG		ENSBTAG00000002960	WDR82	protein_coding	ENSBTAG00000016208	TGM2	protein_coding	0.99732	POS
ENSBTAG00000002708	MRPL42	protein_coding	ENSBTAG00000016208	TGM2	protein_coding	-0.99294	NEG		ENSBTAG00000003037	ENSBTAG00000003037		ENSBTAG00000014541	PDGFA	protein_coding	0.99141	POS
ENSBTAG00000005699	SCML4	protein_coding	ENSBTAG00000034871	ENSBTAG00000034871	protein_coding	-0.99294	NEG		ENSBTAG00000003039	PSMB8	protein_coding	ENSBTAG00000008625	PLEKHF1	protein_coding	0.99203	POS
ENSBTAG00000007570	NDUFAF6	protein_coding	ENSBTAG00000026326	SPN	protein_coding	-0.9929	NEG		ENSBTAG00000003051	FER	protein_coding	ENSBTAG00000005300	TMEM51	protein_coding	-0.99658	NEG
ENSBTAG00000009256	ITGA4	protein_coding	ENSBTAG00000047816	ENSBTAG00000047816	protein_coding	-0.99289	NEG		ENSBTAG00000003112	THUMPD3	protein_coding	ENSBTAG00000016208	TGM2	protein_coding	-0.99346	NEG
ENSBTAG00000006715	FBXO8	protein_coding	ENSBTAG00000046161	ENSBTAG00000046161	protein_coding	-0.99288	NEG		ENSBTAG00000003116	MTMR6	protein_coding	ENSBTAG00000005300	TMEM51	protein_coding	-0.99032	NEG
ENSBTAG00000000687	POC1B	protein_coding	ENSBTAG00000007384	CYTH3	protein_coding	-0.99286	NEG		ENSBTAG00000003174	NDUFAF4	protein_coding	ENSBTAG00000008625	PLEKHF1	protein_coding	-0.99343	NEG
ENSBTAG00000015308	SMARCE1	protein_coding	ENSBTAG00000048048	ENSBTAG00000048048	protein_coding	-0.99284	NEG		ENSBTAG00000003174	NDUFAF4	protein_coding	ENSBTAG00000016208	TGM2	protein_coding	-0.99161	NEG
ENSBTAG00000039470	ENSBTAG00000039470		ENSBTAG00000047880	ENSBTAG00000047880		-0.99284	NEG		ENSBTAG00000003222	ASNS	protein_coding	ENSBTAG00000027962	ENSBTAG00000027962	protein_coding	0.99529	POS
ENSBTAG00000011524	XRN1	protein_coding	ENSBTAG00000027962	ENSBTAG00000027962	protein_coding	-0.99274	NEG		ENSBTAG00000003261	AURKC	protein_coding	ENSBTAG00000021807	TAC3	protein_coding	0.99378	POS
ENSBTAG00000007384	CYTH3	protein_coding	ENSBTAG00000009103	UBLCP1	protein_coding	-0.9927	NEG		ENSBTAG00000003296	TWNK	protein_coding	ENSBTAG00000005300	TMEM51	protein_coding	0.99573	POS
ENSBTAG00000043584	ATP6	protein_coding	ENSBTAG00000048048	ENSBTAG00000048048	protein_coding	-0.99251	NEG		ENSBTAG00000003300	MFGE8	protein_coding	ENSBTAG00000008625	PLEKHF1	protein_coding	0.99365	POS
ENSBTAG00000000428	BAK1	protein_coding	ENSBTAG00000034871	ENSBTAG00000034871	protein_coding	-0.99246	NEG		ENSBTAG00000003326	NAIP	protein_coding	ENSBTAG00000008625	PLEKHF1	protein_coding	-0.99573	NEG
ENSBTAG00000002098	CDC34	protein_coding	ENSBTAG00000034871	ENSBTAG00000034871	protein_coding	-0.99237	NEG		ENSBTAG00000003362	HSP90B1	protein_coding	ENSBTAG00000027962	ENSBTAG00000027962	protein_coding	0.9985	POS
ENSBTAG00000000379	GOLT1B	protein_coding	ENSBTAG00000007384	CYTH3	protein_coding	-0.99234	NEG		ENSBTAG00000003365	SMG8	protein_coding	ENSBTAG00000034871	ENSBTAG00000034871	protein_coding	0.99062	POS
ENSBTAG00000007384	CYTH3	protein_coding	ENSBTAG00000016164	LMBRD1	protein_coding	-0.9923	NEG		ENSBTAG00000003365	SMG8	protein_coding	ENSBTAG00000039470	ENSBTAG00000039470		-0.99647	NEG
ENSBTAG00000005729	FBXL4	protein_coding	ENSBTAG00000027962	ENSBTAG00000027962	protein_coding	-0.99228	NEG		ENSBTAG00000003381	TENT4A	protein_coding	ENSBTAG00000016208	TGM2	protein_coding	0.99234	POS
ENSBTAG00000046161	ENSBTAG00000046161	protein_coding	ENSBTAG00000047776	ENSBTAG00000047776		-0.99228	NEG		ENSBTAG00000003405	TP53I3	protein_coding	ENSBTAG00000021697	PDGFB	protein_coding	0.99264	POS
ENSBTAG00000009642	AKAP5	protein_coding	ENSBTAG00000009943	ENSBTAG00000009943	protein_coding	-0.99218	NEG		ENSBTAG00000003415	ESD	protein_coding	ENSBTAG00000008625	PLEKHF1	protein_coding	-0.99203	NEG
ENSBTAG00000007384	CYTH3	protein_coding	ENSBTAG00000008260	ENSBTAG00000008260		-0.99214	NEG		ENSBTAG00000003465	ZNF329	protein_coding	ENSBTAG00000008625	PLEKHF1	protein_coding	0.99189	POS
ENSBTAG00000007384	CYTH3	protein_coding	ENSBTAG00000024918	BIRC3	protein_coding	-0.9921	NEG		ENSBTAG00000003481	OTUD6B	protein_coding	ENSBTAG00000008625	PLEKHF1	protein_coding	-0.99004	NEG
ENSBTAG00000007384	CYTH3	protein_coding	ENSBTAG00000040551	ZBTB1	protein_coding	-0.99209	NEG		ENSBTAG00000003501	SACM1L	protein_coding	ENSBTAG00000005300	TMEM51	protein_coding	-0.99488	NEG
ENSBTAG00000007384	CYTH3	protein_coding	ENSBTAG00000039552	PLK4	protein_coding	-0.99205	NEG		ENSBTAG00000003557	CCDC117	protein_coding	ENSBTAG00000005300	TMEM51	protein_coding	-0.99593	NEG
ENSBTAG00000012391	MINDY2	protein_coding	ENSBTAG00000047816	ENSBTAG00000047816	protein_coding	-0.99204	NEG		ENSBTAG00000003561	STK35	protein_coding	ENSBTAG00000016208	TGM2	protein_coding	0.99381	POS
ENSBTAG00000001894	NEDD1	protein_coding	ENSBTAG00000007384	CYTH3	protein_coding	-0.99201	NEG		ENSBTAG00000003576	POLL	protein_coding	ENSBTAG00000008625	PLEKHF1	protein_coding	0.99219	POS
ENSBTAG00000007384	CYTH3	protein_coding	ENSBTAG00000019885	ZNF280C	protein_coding	-0.99199	NEG		ENSBTAG00000003696	BICDL1	protein_coding	ENSBTAG00000021697	PDGFB	protein_coding	0.99088	POS
ENSBTAG00000009943	ENSBTAG00000009943	protein_coding	ENSBTAG00000038938	GBP2	protein_coding	-0.99198	NEG		ENSBTAG00000003770	ENSBTAG00000003770		ENSBTAG00000008625	PLEKHF1	protein_coding	-0.99108	NEG
ENSBTAG00000004368	NFATC3	protein_coding	ENSBTAG00000027962	ENSBTAG00000027962	protein_coding	-0.99197	NEG		ENSBTAG00000003820	GRAMD1A	protein_coding	ENSBTAG00000008625	PLEKHF1	protein_coding	0.99213	POS
ENSBTAG00000011866	PCBD1	protein_coding	ENSBTAG00000034871	ENSBTAG00000034871	protein_coding	-0.99194	NEG		ENSBTAG00000003820	GRAMD1A	protein_coding	ENSBTAG00000016208	TGM2	protein_coding	0.9903	POS
ENSBTAG00000000979	SMIM19	protein_coding	ENSBTAG00000016208	TGM2	protein_coding	-0.9919	NEG		ENSBTAG00000003830	PSMB3	protein_coding	ENSBTAG00000021697	PDGFB	protein_coding	0.99328	POS
ENSBTAG00000019091	RNPC3	protein_coding	ENSBTAG00000026326	SPN	protein_coding	-0.9919	NEG		ENSBTAG00000003843	SMARCAL1	protein_coding	ENSBTAG00000016208	TGM2	protein_coding	0.99696	POS
ENSBTAG00000020819	YY1	protein_coding	ENSBTAG00000025263	FHIP1A	protein_coding	-0.9919	NEG		ENSBTAG00000003861	GPATCH11	protein_coding	ENSBTAG00000016208	TGM2	protein_coding	-0.99296	NEG
ENSBTAG00000011611	OSTC	protein_coding	ENSBTAG00000046161	ENSBTAG00000046161	protein_coding	-0.99188	NEG		ENSBTAG00000003894	NDRG4	protein_coding	ENSBTAG00000004043	ENSBTAG00000004043	protein_coding	0.9932	POS
ENSBTAG00000004489	APPBP2	protein_coding	ENSBTAG00000007384	CYTH3	protein_coding	-0.99185	NEG		ENSBTAG00000003894	NDRG4	protein_coding	ENSBTAG00000005461	SOX15	protein_coding	0.99795	POS
ENSBTAG00000010456	TADA1	protein_coding	ENSBTAG00000039470	ENSBTAG00000039470		-0.99182	NEG		ENSBTAG00000003894	NDRG4	protein_coding	ENSBTAG00000007270	GTF2H3	protein_coding	-0.9904	NEG
ENSBTAG00000007384	CYTH3	protein_coding	ENSBTAG00000019746	CCDC66	protein_coding	-0.99178	NEG		ENSBTAG00000003894	NDRG4	protein_coding	ENSBTAG00000007646	PIGA	protein_coding	-0.99125	NEG
ENSBTAG00000016595	CYSTM1	protein_coding	ENSBTAG00000034871	ENSBTAG00000034871	protein_coding	-0.99175	NEG		ENSBTAG00000003894	NDRG4	protein_coding	ENSBTAG00000008809	PTBP2	protein_coding	-0.9939	NEG
ENSBTAG00000007384	CYTH3	protein_coding	ENSBTAG00000013425	COPS2	protein_coding	-0.99164	NEG		ENSBTAG00000003894	NDRG4	protein_coding	ENSBTAG00000008985	PCBP1	protein_coding	0.99085	POS
ENSBTAG00000005300	TMEM51	protein_coding	ENSBTAG00000038710	ENSBTAG00000038710		-0.99161	NEG		ENSBTAG00000003894	NDRG4	protein_coding	ENSBTAG00000009117	THNSL1	protein_coding	-0.99365	NEG
ENSBTAG00000007272	ATP6V0A2	protein_coding	ENSBTAG00000017086	GRB10	protein_coding	-0.99159	NEG		ENSBTAG00000003894	NDRG4	protein_coding	ENSBTAG00000009138	UBXN2B	protein_coding	-0.99217	NEG
ENSBTAG00000007384	CYTH3	protein_coding	ENSBTAG00000013225	NBN	protein_coding	-0.99155	NEG		ENSBTAG00000003894	NDRG4	protein_coding	ENSBTAG00000009157	SLC35B3	protein_coding	-0.99447	NEG
ENSBTAG00000007384	CYTH3	protein_coding	ENSBTAG00000007921	DAPP1	protein_coding	-0.99148	NEG		ENSBTAG00000003894	NDRG4	protein_coding	ENSBTAG00000009483	POLR2G	protein_coding	0.99202	POS
ENSBTAG00000007384	CYTH3	protein_coding	ENSBTAG00000008367	ENSBTAG00000008367		-0.99148	NEG		ENSBTAG00000003894	NDRG4	protein_coding	ENSBTAG00000010899	TIMP2	protein_coding	0.99189	POS
ENSBTAG00000002769	AP1G1	protein_coding	ENSBTAG00000027962	ENSBTAG00000027962	protein_coding	-0.99145	NEG		ENSBTAG00000003894	NDRG4	protein_coding	ENSBTAG00000011651	HECTD2	protein_coding	-0.99641	NEG
ENSBTAG00000008289	ZBTB4	protein_coding	ENSBTAG00000034871	ENSBTAG00000034871	protein_coding	-0.99143	NEG		ENSBTAG00000003894	NDRG4	protein_coding	ENSBTAG00000012418	MED23	protein_coding	-0.99506	NEG
ENSBTAG00000007554	IFI6	protein_coding	ENSBTAG00000034871	ENSBTAG00000034871	protein_coding	-0.9914	NEG		ENSBTAG00000003894	NDRG4	protein_coding	ENSBTAG00000012629	ZNF362	protein_coding	0.9965	POS
ENSBTAG00000032660	CHIC2	protein_coding	ENSBTAG00000039470	ENSBTAG00000039470		-0.99136	NEG		ENSBTAG00000003894	NDRG4	protein_coding	ENSBTAG00000012694	UHMK1	protein_coding	-0.99235	NEG
ENSBTAG00000005300	TMEM51	protein_coding	ENSBTAG00000039943	NARS2	protein_coding	-0.99134	NEG		ENSBTAG00000003894	NDRG4	protein_coding	ENSBTAG00000012972	CYP2U1	protein_coding	-0.99679	NEG
ENSBTAG00000030600	ENSBTAG00000030600	protein_coding	ENSBTAG00000046273	TLCD3A	protein_coding	-0.99134	NEG		ENSBTAG00000003894	NDRG4	protein_coding	ENSBTAG00000013204	ATP13A3	protein_coding	-0.99317	NEG
ENSBTAG00000007384	CYTH3	protein_coding	ENSBTAG00000013960	PSAT1	protein_coding	-0.99133	NEG		ENSBTAG00000003894	NDRG4	protein_coding	ENSBTAG00000014834	ZP3	protein_coding	0.993	POS
ENSBTAG00000007384	CYTH3	protein_coding	ENSBTAG00000015534	LYPLAL1	protein_coding	-0.9913	NEG		ENSBTAG00000003894	NDRG4	protein_coding	ENSBTAG00000015333	TAF2	protein_coding	-0.99782	NEG
ENSBTAG00000020378	DLG1	protein_coding	ENSBTAG00000047816	ENSBTAG00000047816	protein_coding	-0.99118	NEG		ENSBTAG00000003894	NDRG4	protein_coding	ENSBTAG00000015806	OAZ2	protein_coding	0.99402	POS
ENSBTAG00000007384	CYTH3	protein_coding	ENSBTAG00000019950	GRPEL2	protein_coding	-0.99116	NEG		ENSBTAG00000003894	NDRG4	protein_coding	ENSBTAG00000015894	WWOX	protein_coding	0.99195	POS
ENSBTAG00000017086	GRB10	protein_coding	ENSBTAG00000017811	SLC39A9	protein_coding	-0.99116	NEG		ENSBTAG00000003894	NDRG4	protein_coding	ENSBTAG00000016093	PLP2	protein_coding	0.99407	POS
ENSBTAG00000007384	CYTH3	protein_coding	ENSBTAG00000012894	ENSBTAG00000012894		-0.99113	NEG		ENSBTAG00000003894	NDRG4	protein_coding	ENSBTAG00000018065	YARS1	protein_coding	0.99527	POS
ENSBTAG00000004000	SAP30L	protein_coding	ENSBTAG00000021697	PDGFB	protein_coding	-0.99112	NEG		ENSBTAG00000003894	NDRG4	protein_coding	ENSBTAG00000019023	NANS	protein_coding	0.99099	POS
ENSBTAG00000013170	CTLA4	protein_coding	ENSBTAG00000048048	ENSBTAG00000048048	protein_coding	-0.9911	NEG		ENSBTAG00000003894	NDRG4	protein_coding	ENSBTAG00000019264	EDEM3	protein_coding	-0.9914	NEG
ENSBTAG00000020748	FAM76B	protein_coding	ENSBTAG00000047816	ENSBTAG00000047816	protein_coding	-0.99107	NEG		ENSBTAG00000003894	NDRG4	protein_coding	ENSBTAG00000023182	WNK3	protein_coding	-0.99671	NEG
ENSBTAG00000001627	ENSBTAG00000001627	protein_coding	ENSBTAG00000027962	ENSBTAG00000027962	protein_coding	-0.99103	NEG		ENSBTAG00000003894	NDRG4	protein_coding	ENSBTAG00000023453	C18H19orf54	protein_coding	0.99054	POS
ENSBTAG00000015977	SIKE1	protein_coding	ENSBTAG00000047816	ENSBTAG00000047816	protein_coding	-0.99101	NEG		ENSBTAG00000003894	NDRG4	protein_coding	ENSBTAG00000023464	ENSBTAG00000023464	protein_coding	-0.99033	NEG
ENSBTAG00000001192	STX12	protein_coding	ENSBTAG00000007384	CYTH3	protein_coding	-0.99094	NEG		ENSBTAG00000003894	NDRG4	protein_coding	ENSBTAG00000025029	MAN2A1	protein_coding	-0.99269	NEG
ENSBTAG00000017271	MASTL	protein_coding	ENSBTAG00000027962	ENSBTAG00000027962	protein_coding	-0.99094	NEG		ENSBTAG00000003894	NDRG4	protein_coding	ENSBTAG00000030929	ENSBTAG00000030929	protein_coding	-0.9906	NEG
ENSBTAG00000007384	CYTH3	protein_coding	ENSBTAG00000031473	ORC2	protein_coding	-0.99087	NEG		ENSBTAG00000003894	NDRG4	protein_coding	ENSBTAG00000031793	NUDT2	protein_coding	0.9944	POS
ENSBTAG00000007384	CYTH3	protein_coding	ENSBTAG00000034430	C27H4orf47	protein_coding	-0.99087	NEG		ENSBTAG00000003894	NDRG4	protein_coding	ENSBTAG00000033214	TBC1D19	protein_coding	-0.99102	NEG
ENSBTAG00000007384	CYTH3	protein_coding	ENSBTAG00000008072	SRSF10	protein_coding	-0.99082	NEG		ENSBTAG00000003894	NDRG4	protein_coding	ENSBTAG00000038088	ENSBTAG00000038088	protein_coding	-0.99118	NEG
ENSBTAG00000010766	OIP5	protein_coding	ENSBTAG00000047816	ENSBTAG00000047816	protein_coding	-0.99082	NEG		ENSBTAG00000003894	NDRG4	protein_coding	ENSBTAG00000040331	ENSBTAG00000040331	protein_coding	0.99519	POS
ENSBTAG00000000290	ATP11B	protein_coding	ENSBTAG00000047816	ENSBTAG00000047816	protein_coding	-0.99081	NEG		ENSBTAG00000003894	NDRG4	protein_coding	ENSBTAG00000043432	ENSBTAG00000043432	snoRNA	-0.99461	NEG
ENSBTAG00000018846	CLN5	protein_coding	ENSBTAG00000047816	ENSBTAG00000047816	protein_coding	-0.99077	NEG		ENSBTAG00000003894	NDRG4	protein_coding	ENSBTAG00000047772	FBXO48	protein_coding	-0.99052	NEG
ENSBTAG00000006479	CAPN7	protein_coding	ENSBTAG00000007384	CYTH3	protein_coding	-0.99074	NEG		ENSBTAG00000003935	TMBIM1	protein_coding	ENSBTAG00000021697	PDGFB	protein_coding	0.99062	POS
ENSBTAG00000000754	PPP2R5A	protein_coding	ENSBTAG00000007384	CYTH3	protein_coding	-0.99072	NEG		ENSBTAG00000004018	DGKA	protein_coding	ENSBTAG00000007384	CYTH3	protein_coding	0.99469	POS
ENSBTAG00000007384	CYTH3	protein_coding	ENSBTAG00000012250	BLOC1S6	protein_coding	-0.99069	NEG		ENSBTAG00000004073	MTA3	protein_coding	ENSBTAG00000026326	SPN	protein_coding	-0.99102	NEG
ENSBTAG00000007513	PGAM5	protein_coding	ENSBTAG00000034871	ENSBTAG00000034871	protein_coding	-0.99069	NEG		ENSBTAG00000004080	TIAL1	protein_coding	ENSBTAG00000005300	TMEM51	protein_coding	-0.99693	NEG
ENSBTAG00000004679	WARS1	protein_coding	ENSBTAG00000034871	ENSBTAG00000034871	protein_coding	-0.99067	NEG		ENSBTAG00000004216	MAP3K2	protein_coding	ENSBTAG00000021807	TAC3	protein_coding	-0.99473	NEG
ENSBTAG00000007384	CYTH3	protein_coding	ENSBTAG00000046797	NRAS	protein_coding	-0.99066	NEG		ENSBTAG00000004227	TBCK	protein_coding	ENSBTAG00000008625	PLEKHF1	protein_coding	-0.99394	NEG
ENSBTAG00000034871	ENSBTAG00000034871	protein_coding	ENSBTAG00000039720	ENSBTAG00000039720	protein_coding	-0.99066	NEG		ENSBTAG00000004227	TBCK	protein_coding	ENSBTAG00000016208	TGM2	protein_coding	-0.99469	NEG
ENSBTAG00000000205	MMD	protein_coding	ENSBTAG00000007384	CYTH3	protein_coding	-0.99061	NEG		ENSBTAG00000004331	ENSBTAG00000004331		ENSBTAG00000016208	TGM2	protein_coding	0.9926	POS
ENSBTAG00000019472	NR3C1	protein_coding	ENSBTAG00000027962	ENSBTAG00000027962	protein_coding	-0.99059	NEG		ENSBTAG00000004334	NCSTN	protein_coding	ENSBTAG00000016208	TGM2	protein_coding	0.9938	POS
ENSBTAG00000001822	SNX10	protein_coding	ENSBTAG00000003894	NDRG4	protein_coding	-0.99058	NEG		ENSBTAG00000004420	BAHD1	protein_coding	ENSBTAG00000008625	PLEKHF1	protein_coding	0.99057	POS
ENSBTAG00000003586	MAN1A2	protein_coding	ENSBTAG00000027962	ENSBTAG00000027962	protein_coding	-0.99058	NEG		ENSBTAG00000004449	DGKE	protein_coding	ENSBTAG00000046161	ENSBTAG00000046161	protein_coding	-0.99059	NEG
ENSBTAG00000007384	CYTH3	protein_coding	ENSBTAG00000019285	ENSBTAG00000019285		-0.99056	NEG		ENSBTAG00000004472	ENSBTAG00000004472	protein_coding	ENSBTAG00000021807	TAC3	protein_coding	0.99485	POS
ENSBTAG00000002271	CDADC1	protein_coding	ENSBTAG00000047816	ENSBTAG00000047816	protein_coding	-0.99049	NEG		ENSBTAG00000004484	CEP83	protein_coding	ENSBTAG00000008625	PLEKHF1	protein_coding	-0.9922	NEG
ENSBTAG00000005627	PAFAH1B2	protein_coding	ENSBTAG00000007384	CYTH3	protein_coding	-0.99048	NEG		ENSBTAG00000004484	CEP83	protein_coding	ENSBTAG00000016208	TGM2	protein_coding	-0.99771	NEG
ENSBTAG00000005933	CTNNBIP1	protein_coding	ENSBTAG00000034871	ENSBTAG00000034871	protein_coding	-0.99047	NEG		ENSBTAG00000004488	MEI1	protein_coding	ENSBTAG00000046161	ENSBTAG00000046161	protein_coding	0.99243	POS
ENSBTAG00000020277	PPP2R1B	protein_coding	ENSBTAG00000027962	ENSBTAG00000027962	protein_coding	-0.99044	NEG		ENSBTAG00000004495	UBA5	protein_coding	ENSBTAG00000016208	TGM2	protein_coding	-0.998	NEG
ENSBTAG00000007384	CYTH3	protein_coding	ENSBTAG00000016666	RELCH	protein_coding	-0.99042	NEG		ENSBTAG00000004553	TPM4	protein_coding	ENSBTAG00000016208	TGM2	protein_coding	-0.9927	NEG
ENSBTAG00000008925	MRE11	protein_coding	ENSBTAG00000047816	ENSBTAG00000047816	protein_coding	-0.99041	NEG		ENSBTAG00000004601	ABHD10	protein_coding	ENSBTAG00000008625	PLEKHF1	protein_coding	-0.9905	NEG
ENSBTAG00000031697	KLHDC1	protein_coding	ENSBTAG00000047816	ENSBTAG00000047816	protein_coding	-0.99041	NEG		ENSBTAG00000004651	NME1	protein_coding	ENSBTAG00000008625	PLEKHF1	protein_coding	0.99203	POS
ENSBTAG00000016005	PPP3CA	protein_coding	ENSBTAG00000047816	ENSBTAG00000047816	protein_coding	-0.99037	NEG		ENSBTAG00000004651	NME1	protein_coding	ENSBTAG00000016208	TGM2	protein_coding	0.99817	POS
ENSBTAG00000031171	SH3GLB1	protein_coding	ENSBTAG00000047816	ENSBTAG00000047816	protein_coding	-0.99034	NEG		ENSBTAG00000004679	WARS1	protein_coding	ENSBTAG00000008625	PLEKHF1	protein_coding	0.99137	POS
ENSBTAG00000005979	HELLS	protein_coding	ENSBTAG00000007384	CYTH3	protein_coding	-0.99031	NEG		ENSBTAG00000004680	SLC13A5	protein_coding	ENSBTAG00000014332	ENSBTAG00000014332		-0.99292	NEG
ENSBTAG00000021668	METTL4	protein_coding	ENSBTAG00000047816	ENSBTAG00000047816	protein_coding	-0.99026	NEG		ENSBTAG00000004747	ENSBTAG00000004747		ENSBTAG00000039470	ENSBTAG00000039470		-0.99428	NEG
ENSBTAG00000021910	TBL1XR1	protein_coding	ENSBTAG00000047816	ENSBTAG00000047816	protein_coding	-0.99021	NEG		ENSBTAG00000004753	RXYLT1	protein_coding	ENSBTAG00000008625	PLEKHF1	protein_coding	-0.99274	NEG
ENSBTAG00000007384	CYTH3	protein_coding	ENSBTAG00000010376	TMEM184C	protein_coding	-0.9902	NEG		ENSBTAG00000004790	UBE2T	protein_coding	ENSBTAG00000005300	TMEM51	protein_coding	0.99209	POS
ENSBTAG00000001752	FUCA2	protein_coding	ENSBTAG00000027962	ENSBTAG00000027962	protein_coding	-0.99019	NEG		ENSBTAG00000004804	RRN3	protein_coding	ENSBTAG00000021807	TAC3	protein_coding	-0.99105	NEG
ENSBTAG00000005213	ZWILCH	protein_coding	ENSBTAG00000007384	CYTH3	protein_coding	-0.99014	NEG		ENSBTAG00000004815	ENSBTAG00000004815	protein_coding	ENSBTAG00000008625	PLEKHF1	protein_coding	0.99017	POS
ENSBTAG00000007384	CYTH3	protein_coding	ENSBTAG00000013180	POT1	protein_coding	-0.99014	NEG		ENSBTAG00000004829	YIF1A	protein_coding	ENSBTAG00000008625	PLEKHF1	protein_coding	0.99105	POS
ENSBTAG00000027962	ENSBTAG00000027962	protein_coding	ENSBTAG00000047679	DNTTIP2	protein_coding	-0.9901	NEG		ENSBTAG00000004842	RSPRY1	protein_coding	ENSBTAG00000016208	TGM2	protein_coding	-0.99562	NEG
ENSBTAG00000007384	CYTH3	protein_coding	ENSBTAG00000021849	DUS4L	protein_coding	-0.99008	NEG		ENSBTAG00000004844	ARL2BP	protein_coding	ENSBTAG00000025263	FHIP1A	protein_coding	-0.99285	NEG
ENSBTAG00000003851	CCNL1	protein_coding	ENSBTAG00000007384	CYTH3	protein_coding	-0.99006	NEG		ENSBTAG00000004906	CCNE2	protein_coding	ENSBTAG00000013178	ALAS2	protein_coding	-0.99485	NEG
ENSBTAG00000006519	TNFRSF25	protein_coding	ENSBTAG00000034871	ENSBTAG00000034871	protein_coding	-0.99002	NEG		ENSBTAG00000004926	LRR1	protein_coding	ENSBTAG00000016208	TGM2	protein_coding	-0.99816	NEG
ENSBTAG00000007384	CYTH3	protein_coding	ENSBTAG00000021341	BTBD1	protein_coding	-0.99002	NEG		ENSBTAG00000004931	POLE2	protein_coding	ENSBTAG00000008625	PLEKHF1	protein_coding	-0.99183	NEG
ENSBTAG00000002487	UBE3A	protein_coding	ENSBTAG00000007384	CYTH3	protein_coding	-0.99001	NEG		ENSBTAG00000004933	KLHDC2	protein_coding	ENSBTAG00000005300	TMEM51	protein_coding	-0.99093	NEG
ENSBTAG00000013368	ANKRD22	protein_coding	ENSBTAG00000046161	ENSBTAG00000046161	protein_coding	-0.99001	NEG		ENSBTAG00000004993	NXT1	protein_coding	ENSBTAG00000005300	TMEM51	protein_coding	0.99047	POS
ENSBTAG00000001419	MRPL4	protein_coding	ENSBTAG00000007384	CYTH3	protein_coding	0.99003	POS		ENSBTAG00000004994	ENSBTAG00000004994		ENSBTAG00000021807	TAC3	protein_coding	0.99211	POS
ENSBTAG00000000605	ATP5PF	protein_coding	ENSBTAG00000015193	ENSBTAG00000015193		0.99009	POS		ENSBTAG00000005049	BLK	protein_coding	ENSBTAG00000008625	PLEKHF1	protein_coding	0.99406	POS
ENSBTAG00000013776	ITPA	protein_coding	ENSBTAG00000047816	ENSBTAG00000047816	protein_coding	0.9901	POS		ENSBTAG00000005075	MRPL49	protein_coding	ENSBTAG00000005300	TMEM51	protein_coding	0.99485	POS
ENSBTAG00000007384	CYTH3	protein_coding	ENSBTAG00000007623	CPTP	protein_coding	0.99013	POS		ENSBTAG00000005127	PSMA7	protein_coding	ENSBTAG00000005300	TMEM51	protein_coding	0.99204	POS
ENSBTAG00000007384	CYTH3	protein_coding	ENSBTAG00000008744	PDK2	protein_coding	0.99015	POS		ENSBTAG00000005137	LPGAT1	protein_coding	ENSBTAG00000016208	TGM2	protein_coding	-0.99329	NEG
ENSBTAG00000000097	EFCAB14	protein_coding	ENSBTAG00000034871	ENSBTAG00000034871	protein_coding	0.99016	POS		ENSBTAG00000005156	PIH1D2	protein_coding	ENSBTAG00000013178	ALAS2	protein_coding	-0.99901	NEG
ENSBTAG00000016208	TGM2	protein_coding	ENSBTAG00000020213	NIPAL4	protein_coding	0.99017	POS		ENSBTAG00000005208	CLEC16A	protein_coding	ENSBTAG00000005300	TMEM51	protein_coding	0.99644	POS
ENSBTAG00000010131	ENSBTAG00000010131	protein_coding	ENSBTAG00000016208	TGM2	protein_coding	0.99035	POS		ENSBTAG00000005210	SNAPC5	protein_coding	ENSBTAG00000021807	TAC3	protein_coding	-0.99076	NEG
ENSBTAG00000016562	SEC63	protein_coding	ENSBTAG00000034871	ENSBTAG00000034871	protein_coding	0.99035	POS		ENSBTAG00000005215	IL10RA	protein_coding	ENSBTAG00000010954	ART3	protein_coding	-0.99398	NEG
ENSBTAG00000001941	SEMA4D	protein_coding	ENSBTAG00000007384	CYTH3	protein_coding	0.99044	POS		ENSBTAG00000005240	ZNF605	protein_coding	ENSBTAG00000021807	TAC3	protein_coding	-0.99057	NEG
ENSBTAG00000001920	POLQ	protein_coding	ENSBTAG00000034871	ENSBTAG00000034871	protein_coding	0.99047	POS		ENSBTAG00000005262	ENSBTAG00000005262		ENSBTAG00000034871	ENSBTAG00000034871	protein_coding	0.99555	POS
ENSBTAG00000002791	SEC24C	protein_coding	ENSBTAG00000007384	CYTH3	protein_coding	0.99047	POS		ENSBTAG00000005300	TMEM51	protein_coding	ENSBTAG00000005493	TBC1D14	protein_coding	0.9904	POS
ENSBTAG00000008839	AMER1	protein_coding	ENSBTAG00000048048	ENSBTAG00000048048	protein_coding	0.99052	POS		ENSBTAG00000005300	TMEM51	protein_coding	ENSBTAG00000005665	CRK	protein_coding	-0.99236	NEG
ENSBTAG00000007384	CYTH3	protein_coding	ENSBTAG00000010830	LRP1	protein_coding	0.99057	POS		ENSBTAG00000005300	TMEM51	protein_coding	ENSBTAG00000006050	BOLA1	protein_coding	0.99404	POS
ENSBTAG00000007438	STT3B	protein_coding	ENSBTAG00000034871	ENSBTAG00000034871	protein_coding	0.99059	POS		ENSBTAG00000005300	TMEM51	protein_coding	ENSBTAG00000006084	PINK1	protein_coding	0.99032	POS
ENSBTAG00000007384	CYTH3	protein_coding	ENSBTAG00000014284	ALPK2	protein_coding	0.99074	POS		ENSBTAG00000005300	TMEM51	protein_coding	ENSBTAG00000006160	SUOX	protein_coding	0.99308	POS
ENSBTAG00000020755	SELP	protein_coding	ENSBTAG00000026326	SPN	protein_coding	0.99079	POS		ENSBTAG00000005300	TMEM51	protein_coding	ENSBTAG00000006245	WDR83	protein_coding	0.99497	POS
ENSBTAG00000014461	ANAPC13	protein_coding	ENSBTAG00000015193	ENSBTAG00000015193		0.99087	POS		ENSBTAG00000005300	TMEM51	protein_coding	ENSBTAG00000006914	PRR3	protein_coding	0.99192	POS
ENSBTAG00000001546	MGAT1	protein_coding	ENSBTAG00000026326	SPN	protein_coding	0.99088	POS		ENSBTAG00000005300	TMEM51	protein_coding	ENSBTAG00000007213	SIRPA	protein_coding	0.99093	POS
ENSBTAG00000003069	MAN1C1	protein_coding	ENSBTAG00000047816	ENSBTAG00000047816	protein_coding	0.99088	POS		ENSBTAG00000005300	TMEM51	protein_coding	ENSBTAG00000007393	RND2	protein_coding	0.99437	POS
ENSBTAG00000030563	PRRG2	protein_coding	ENSBTAG00000046161	ENSBTAG00000046161	protein_coding	0.99092	POS		ENSBTAG00000005300	TMEM51	protein_coding	ENSBTAG00000007480	CIRBP	protein_coding	0.99743	POS
ENSBTAG00000003417	PHKG2	protein_coding	ENSBTAG00000007384	CYTH3	protein_coding	0.99093	POS		ENSBTAG00000005300	TMEM51	protein_coding	ENSBTAG00000007696	TRAPPC8	protein_coding	-0.99084	NEG
ENSBTAG00000001854	CIAPIN1	protein_coding	ENSBTAG00000007384	CYTH3	protein_coding	0.99097	POS		ENSBTAG00000005300	TMEM51	protein_coding	ENSBTAG00000008077	SLC37A4	protein_coding	0.99066	POS
ENSBTAG00000016231	POFUT1	protein_coding	ENSBTAG00000046161	ENSBTAG00000046161	protein_coding	0.99108	POS		ENSBTAG00000005300	TMEM51	protein_coding	ENSBTAG00000008175	ZNF713	protein_coding	-0.99385	NEG
ENSBTAG00000007384	CYTH3	protein_coding	ENSBTAG00000010721	MCM3	protein_coding	0.99132	POS		ENSBTAG00000005300	TMEM51	protein_coding	ENSBTAG00000008466	CCNB1IP1	protein_coding	-0.99632	NEG
ENSBTAG00000007384	CYTH3	protein_coding	ENSBTAG00000031249	PSMG4	protein_coding	0.99141	POS		ENSBTAG00000005300	TMEM51	protein_coding	ENSBTAG00000008600	TRAF3IP2	protein_coding	0.99473	POS
ENSBTAG00000026326	SPN	protein_coding	ENSBTAG00000032150	ENSBTAG00000032150	protein_coding	0.99145	POS		ENSBTAG00000005300	TMEM51	protein_coding	ENSBTAG00000008682	TLR3	protein_coding	-0.99281	NEG
ENSBTAG00000012066	PECAM1	protein_coding	ENSBTAG00000026326	SPN	protein_coding	0.99153	POS		ENSBTAG00000005300	TMEM51	protein_coding	ENSBTAG00000008764	SMYD5	protein_coding	0.99089	POS
ENSBTAG00000016208	TGM2	protein_coding	ENSBTAG00000046161	ENSBTAG00000046161	protein_coding	0.99154	POS		ENSBTAG00000005300	TMEM51	protein_coding	ENSBTAG00000009163	TMEM234	protein_coding	0.99524	POS
ENSBTAG00000011017	ABI2	protein_coding	ENSBTAG00000034871	ENSBTAG00000034871	protein_coding	0.99163	POS		ENSBTAG00000005300	TMEM51	protein_coding	ENSBTAG00000009760	ENSBTAG00000009760	protein_coding	-0.99177	NEG
ENSBTAG00000015805	SIPA1L1	protein_coding	ENSBTAG00000046161	ENSBTAG00000046161	protein_coding	0.99166	POS		ENSBTAG00000005300	TMEM51	protein_coding	ENSBTAG00000009914	NDUFS6	protein_coding	0.99058	POS
ENSBTAG00000006075	SUCLG1	protein_coding	ENSBTAG00000026326	SPN	protein_coding	0.99169	POS		ENSBTAG00000005300	TMEM51	protein_coding	ENSBTAG00000010210	SUV39H2	protein_coding	-0.99064	NEG
ENSBTAG00000014215	CCDC86	protein_coding	ENSBTAG00000047816	ENSBTAG00000047816	protein_coding	0.99185	POS		ENSBTAG00000005300	TMEM51	protein_coding	ENSBTAG00000010408	IKBKE	protein_coding	0.99031	POS
ENSBTAG00000007384	CYTH3	protein_coding	ENSBTAG00000007804	RILPL2	protein_coding	0.99194	POS		ENSBTAG00000005300	TMEM51	protein_coding	ENSBTAG00000011105	SLC38A2	protein_coding	-0.99155	NEG
ENSBTAG00000021731	TGFBRAP1	protein_coding	ENSBTAG00000046273	TLCD3A	protein_coding	0.99203	POS		ENSBTAG00000005300	TMEM51	protein_coding	ENSBTAG00000011507	NUP88	protein_coding	-0.99742	NEG
ENSBTAG00000021151	MYH10	protein_coding	ENSBTAG00000038377	ADAM20	protein_coding	0.99205	POS		ENSBTAG00000005300	TMEM51	protein_coding	ENSBTAG00000011815	SMG9	protein_coding	0.99026	POS
ENSBTAG00000007384	CYTH3	protein_coding	ENSBTAG00000040559	PTPRH	protein_coding	0.99206	POS		ENSBTAG00000005300	TMEM51	protein_coding	ENSBTAG00000011937	RITA1	protein_coding	0.99295	POS
ENSBTAG00000007384	CYTH3	protein_coding	ENSBTAG00000010994	CTSF	protein_coding	0.99212	POS		ENSBTAG00000005300	TMEM51	protein_coding	ENSBTAG00000012966	SCRN3	protein_coding	-0.99052	NEG
ENSBTAG00000006039	ARHGDIB	protein_coding	ENSBTAG00000047816	ENSBTAG00000047816	protein_coding	0.99213	POS		ENSBTAG00000005300	TMEM51	protein_coding	ENSBTAG00000013483	TAF1A	protein_coding	-0.99517	NEG
ENSBTAG00000018385	DNAJC8	protein_coding	ENSBTAG00000034871	ENSBTAG00000034871	protein_coding	0.99227	POS		ENSBTAG00000005300	TMEM51	protein_coding	ENSBTAG00000013677	SEC14L1	protein_coding	0.99498	POS
ENSBTAG00000009715	PDCD11	protein_coding	ENSBTAG00000016208	TGM2	protein_coding	0.99228	POS		ENSBTAG00000005300	TMEM51	protein_coding	ENSBTAG00000013784	CSNK2A2	protein_coding	-0.99212	NEG
ENSBTAG00000020153	NIT1	protein_coding	ENSBTAG00000047816	ENSBTAG00000047816	protein_coding	0.99231	POS		ENSBTAG00000005300	TMEM51	protein_coding	ENSBTAG00000014368	SLAMF6	protein_coding	-0.99054	NEG
ENSBTAG00000017567	ACACA	protein_coding	ENSBTAG00000048048	ENSBTAG00000048048	protein_coding	0.99235	POS		ENSBTAG00000005300	TMEM51	protein_coding	ENSBTAG00000014526	MOB3A	protein_coding	0.99606	POS
ENSBTAG00000000950	MRPS16	protein_coding	ENSBTAG00000047816	ENSBTAG00000047816	protein_coding	0.9924	POS		ENSBTAG00000005300	TMEM51	protein_coding	ENSBTAG00000014725	CD27	protein_coding	0.99663	POS
ENSBTAG00000007384	CYTH3	protein_coding	ENSBTAG00000009765	MTMR14	protein_coding	0.99256	POS		ENSBTAG00000005300	TMEM51	protein_coding	ENSBTAG00000014726	ENSBTAG00000014726		-0.99356	NEG
ENSBTAG00000020124	HTRA2	protein_coding	ENSBTAG00000047816	ENSBTAG00000047816	protein_coding	0.9926	POS		ENSBTAG00000005300	TMEM51	protein_coding	ENSBTAG00000014903	ABCA3	protein_coding	0.99396	POS
ENSBTAG00000007384	CYTH3	protein_coding	ENSBTAG00000008845	INTS9	protein_coding	0.99275	POS		ENSBTAG00000005300	TMEM51	protein_coding	ENSBTAG00000015006	ENSBTAG00000015006		0.9978	POS
ENSBTAG00000019868	RUFY1	protein_coding	ENSBTAG00000034871	ENSBTAG00000034871	protein_coding	0.99278	POS		ENSBTAG00000005300	TMEM51	protein_coding	ENSBTAG00000015297	BANK1	protein_coding	-0.99086	NEG
ENSBTAG00000027962	ENSBTAG00000027962	protein_coding	ENSBTAG00000046664	ENSBTAG00000046664	protein_coding	0.99287	POS		ENSBTAG00000005300	TMEM51	protein_coding	ENSBTAG00000015487	KDM4B	protein_coding	0.99417	POS
ENSBTAG00000015483	CCR8	protein_coding	ENSBTAG00000025263	FHIP1A	protein_coding	0.99288	POS		ENSBTAG00000005300	TMEM51	protein_coding	ENSBTAG00000016328	SFPQ	protein_coding	-0.9971	NEG
ENSBTAG00000044129	ST6GALNAC6	protein_coding	ENSBTAG00000047816	ENSBTAG00000047816	protein_coding	0.9929	POS		ENSBTAG00000005300	TMEM51	protein_coding	ENSBTAG00000017515	ENSBTAG00000017515		-0.99421	NEG
ENSBTAG00000003423	DDX24	protein_coding	ENSBTAG00000007384	CYTH3	protein_coding	0.99299	POS		ENSBTAG00000005300	TMEM51	protein_coding	ENSBTAG00000017659	BFSP2	protein_coding	0.99283	POS
ENSBTAG00000017468	NUCB2	protein_coding	ENSBTAG00000034871	ENSBTAG00000034871	protein_coding	0.99303	POS		ENSBTAG00000005300	TMEM51	protein_coding	ENSBTAG00000017941	ENSBTAG00000017941	protein_coding	0.99207	POS
ENSBTAG00000007384	CYTH3	protein_coding	ENSBTAG00000008092	RAB37	protein_coding	0.99324	POS		ENSBTAG00000005300	TMEM51	protein_coding	ENSBTAG00000018454	UFSP2	protein_coding	-0.991	NEG
ENSBTAG00000000250	HDHD3	protein_coding	ENSBTAG00000047816	ENSBTAG00000047816	protein_coding	0.99327	POS		ENSBTAG00000005300	TMEM51	protein_coding	ENSBTAG00000018589	RFC2	protein_coding	0.99051	POS
ENSBTAG00000000037	CWC27	protein_coding	ENSBTAG00000015193	ENSBTAG00000015193		0.99336	POS		ENSBTAG00000005300	TMEM51	protein_coding	ENSBTAG00000019465	ITPKC	protein_coding	0.99312	POS
ENSBTAG00000020653	FIP1L1	protein_coding	ENSBTAG00000034871	ENSBTAG00000034871	protein_coding	0.99337	POS		ENSBTAG00000005300	TMEM51	protein_coding	ENSBTAG00000019537	MARCHF8	protein_coding	0.99609	POS
ENSBTAG00000016208	TGM2	protein_coding	ENSBTAG00000019948	AFAP1L1	protein_coding	0.99345	POS		ENSBTAG00000005300	TMEM51	protein_coding	ENSBTAG00000021262	SNRPD3	protein_coding	0.9991	POS
ENSBTAG00000008600	TRAF3IP2	protein_coding	ENSBTAG00000047816	ENSBTAG00000047816	protein_coding	0.99354	POS		ENSBTAG00000005300	TMEM51	protein_coding	ENSBTAG00000022161	TLR7	protein_coding	-0.99237	NEG
ENSBTAG00000005300	TMEM51	protein_coding	ENSBTAG00000045529	NCR1	protein_coding	0.99357	POS		ENSBTAG00000005300	TMEM51	protein_coding	ENSBTAG00000024443	TATDN3	protein_coding	-0.99243	NEG
ENSBTAG00000016050	CHKB	protein_coding	ENSBTAG00000047816	ENSBTAG00000047816	protein_coding	0.99373	POS		ENSBTAG00000005300	TMEM51	protein_coding	ENSBTAG00000024918	BIRC3	protein_coding	-0.9922	NEG
ENSBTAG00000005340	SERGEF	protein_coding	ENSBTAG00000007384	CYTH3	protein_coding	0.99376	POS		ENSBTAG00000005300	TMEM51	protein_coding	ENSBTAG00000025148	FBXL12	protein_coding	0.99718	POS
ENSBTAG00000012194	DENND2C	protein_coding	ENSBTAG00000021807	TAC3	protein_coding	0.99379	POS		ENSBTAG00000005300	TMEM51	protein_coding	ENSBTAG00000025329	IRF2BPL	protein_coding	0.99067	POS
ENSBTAG00000000033	PHOSPHO1	protein_coding	ENSBTAG00000016208	TGM2	protein_coding	0.9938	POS		ENSBTAG00000005300	TMEM51	protein_coding	ENSBTAG00000030180	SHANK3	protein_coding	0.99356	POS
ENSBTAG00000025632	NOP10	protein_coding	ENSBTAG00000027962	ENSBTAG00000027962	protein_coding	0.99381	POS		ENSBTAG00000005300	TMEM51	protein_coding	ENSBTAG00000030222	L3MBTL2	protein_coding	0.99033	POS
ENSBTAG00000007384	CYTH3	protein_coding	ENSBTAG00000012756	CCT7	protein_coding	0.99384	POS		ENSBTAG00000005300	TMEM51	protein_coding	ENSBTAG00000031146	PYM1	protein_coding	0.99179	POS
ENSBTAG00000034871	ENSBTAG00000034871	protein_coding	ENSBTAG00000047856	PAK2	protein_coding	0.994	POS		ENSBTAG00000005300	TMEM51	protein_coding	ENSBTAG00000032018	ZNF19	protein_coding	-0.99745	NEG
ENSBTAG00000008409	MYC	protein_coding	ENSBTAG00000027962	ENSBTAG00000027962	protein_coding	0.99404	POS		ENSBTAG00000005300	TMEM51	protein_coding	ENSBTAG00000033174	TFAP4	protein_coding	0.99567	POS
ENSBTAG00000003037	ENSBTAG00000003037		ENSBTAG00000021697	PDGFB	protein_coding	0.99417	POS		ENSBTAG00000005300	TMEM51	protein_coding	ENSBTAG00000035998	CKB	protein_coding	0.99429	POS
ENSBTAG00000012667	CAMK2G	protein_coding	ENSBTAG00000046161	ENSBTAG00000046161	protein_coding	0.99431	POS		ENSBTAG00000005300	TMEM51	protein_coding	ENSBTAG00000037465	ENSBTAG00000037465	protein_coding	-0.99067	NEG
ENSBTAG00000017875	ARHGAP30	protein_coding	ENSBTAG00000047816	ENSBTAG00000047816	protein_coding	0.99437	POS		ENSBTAG00000005300	TMEM51	protein_coding	ENSBTAG00000037726	PLCD1	protein_coding	0.9929	POS
ENSBTAG00000008683	LDHA	protein_coding	ENSBTAG00000015193	ENSBTAG00000015193		0.99442	POS		ENSBTAG00000005300	TMEM51	protein_coding	ENSBTAG00000037938	ENSBTAG00000037938	protein_coding	-0.99082	NEG
ENSBTAG00000004085	ASF1B	protein_coding	ENSBTAG00000027962	ENSBTAG00000027962	protein_coding	0.99443	POS		ENSBTAG00000005300	TMEM51	protein_coding	ENSBTAG00000039153	RPS6KA4	protein_coding	0.9905	POS
ENSBTAG00000007384	CYTH3	protein_coding	ENSBTAG00000016951	WDFY1	protein_coding	0.99456	POS		ENSBTAG00000005300	TMEM51	protein_coding	ENSBTAG00000039426	DPEP2	protein_coding	0.99136	POS
ENSBTAG00000007384	CYTH3	protein_coding	ENSBTAG00000021785	TMEM219	protein_coding	0.99465	POS		ENSBTAG00000005300	TMEM51	protein_coding	ENSBTAG00000042951	U6	snRNA	-0.9931	NEG
ENSBTAG00000005660	PSMD2	protein_coding	ENSBTAG00000007384	CYTH3	protein_coding	0.9947	POS		ENSBTAG00000005300	TMEM51	protein_coding	ENSBTAG00000043217	SNORA29	snoRNA	-0.99567	NEG
ENSBTAG00000002039	FRMD8	protein_coding	ENSBTAG00000027962	ENSBTAG00000027962	protein_coding	0.99474	POS		ENSBTAG00000005300	TMEM51	protein_coding	ENSBTAG00000045776	C3H1orf122	protein_coding	0.99814	POS
ENSBTAG00000007384	CYTH3	protein_coding	ENSBTAG00000012291	TBC1D22A	protein_coding	0.99475	POS		ENSBTAG00000005300	TMEM51	protein_coding	ENSBTAG00000045948	CSF2RA	protein_coding	0.99961	POS
ENSBTAG00000008170	POLA1	protein_coding	ENSBTAG00000034871	ENSBTAG00000034871	protein_coding	0.99477	POS		ENSBTAG00000005300	TMEM51	protein_coding	ENSBTAG00000046100	ENSBTAG00000046100	pseudogene	0.99782	POS
ENSBTAG00000032872	THOC7	protein_coding	ENSBTAG00000034871	ENSBTAG00000034871	protein_coding	0.99488	POS		ENSBTAG00000005300	TMEM51	protein_coding	ENSBTAG00000046467	PTP4A3	protein_coding	0.99409	POS
ENSBTAG00000007103	ITGAL	protein_coding	ENSBTAG00000046161	ENSBTAG00000046161	protein_coding	0.99489	POS		ENSBTAG00000005300	TMEM51	protein_coding	ENSBTAG00000046529	bta-mir-4657	miRNA	-0.99216	NEG
ENSBTAG00000007384	CYTH3	protein_coding	ENSBTAG00000046449	ENSBTAG00000046449		0.99501	POS		ENSBTAG00000005300	TMEM51	protein_coding	ENSBTAG00000047837	ENSBTAG00000047837		-0.99201	NEG
ENSBTAG00000010033	ENSBTAG00000010033		ENSBTAG00000035392	ENSBTAG00000035392		0.99501	POS		ENSBTAG00000005314	MFN2	protein_coding	ENSBTAG00000008625	PLEKHF1	protein_coding	0.99006	POS
ENSBTAG00000003948	FDPS	protein_coding	ENSBTAG00000027962	ENSBTAG00000027962	protein_coding	0.99536	POS		ENSBTAG00000005328	ICE2	protein_coding	ENSBTAG00000016208	TGM2	protein_coding	-0.99625	NEG
ENSBTAG00000000251	ALAD	protein_coding	ENSBTAG00000047816	ENSBTAG00000047816	protein_coding	0.99547	POS		ENSBTAG00000005344	GNPNAT1	protein_coding	ENSBTAG00000008625	PLEKHF1	protein_coding	-0.99711	NEG
ENSBTAG00000007230	FANCF	protein_coding	ENSBTAG00000047816	ENSBTAG00000047816	protein_coding	0.99547	POS		ENSBTAG00000005356	DENND2B	protein_coding	ENSBTAG00000026326	SPN	protein_coding	0.99555	POS
ENSBTAG00000030347	TUBG2	protein_coding	ENSBTAG00000047816	ENSBTAG00000047816	protein_coding	0.99554	POS		ENSBTAG00000005393	TIPRL	protein_coding	ENSBTAG00000008625	PLEKHF1	protein_coding	-0.99685	NEG
ENSBTAG00000003484	CZIB	protein_coding	ENSBTAG00000047816	ENSBTAG00000047816	protein_coding	0.99564	POS		ENSBTAG00000005393	TIPRL	protein_coding	ENSBTAG00000016208	TGM2	protein_coding	-0.9958	NEG
ENSBTAG00000007384	CYTH3	protein_coding	ENSBTAG00000010692	SND1	protein_coding	0.99575	POS		ENSBTAG00000005413	NLRC5	protein_coding	ENSBTAG00000008625	PLEKHF1	protein_coding	0.99435	POS
ENSBTAG00000010884	NKAP	protein_coding	ENSBTAG00000034871	ENSBTAG00000034871	protein_coding	0.99585	POS		ENSBTAG00000005416	PPIL3	protein_coding	ENSBTAG00000008625	PLEKHF1	protein_coding	-0.99111	NEG
ENSBTAG00000002101	GDE1	protein_coding	ENSBTAG00000015193	ENSBTAG00000015193		0.99612	POS		ENSBTAG00000005453	FGD4	protein_coding	ENSBTAG00000008625	PLEKHF1	protein_coding	-0.99468	NEG
ENSBTAG00000007441	SEC23IP	protein_coding	ENSBTAG00000034871	ENSBTAG00000034871	protein_coding	0.99614	POS		ENSBTAG00000005453	FGD4	protein_coding	ENSBTAG00000016208	TGM2	protein_coding	-0.99907	NEG
ENSBTAG00000005300	TMEM51	protein_coding	ENSBTAG00000018186	PDXK	protein_coding	0.99642	POS		ENSBTAG00000005456	TTK	protein_coding	ENSBTAG00000013178	ALAS2	protein_coding	-0.9907	NEG
ENSBTAG00000015541	DLC1	protein_coding	ENSBTAG00000030424	CLEC1A	protein_coding	0.99644	POS		ENSBTAG00000005456	TTK	protein_coding	ENSBTAG00000016208	TGM2	protein_coding	-0.99219	NEG
ENSBTAG00000001440	PMM2	protein_coding	ENSBTAG00000007384	CYTH3	protein_coding	0.99646	POS		ENSBTAG00000005620	RPS3	protein_coding	ENSBTAG00000008625	PLEKHF1	protein_coding	0.99441	POS
ENSBTAG00000012683	SRRM2	protein_coding	ENSBTAG00000046161	ENSBTAG00000046161	protein_coding	0.99647	POS		ENSBTAG00000005620	RPS3	protein_coding	ENSBTAG00000016208	TGM2	protein_coding	0.99087	POS
ENSBTAG00000010851	ENSBTAG00000010851		ENSBTAG00000026326	SPN	protein_coding	0.99648	POS		ENSBTAG00000005631	VARS1	protein_coding	ENSBTAG00000008625	PLEKHF1	protein_coding	0.9905	POS
ENSBTAG00000017462	ATF4	protein_coding	ENSBTAG00000026326	SPN	protein_coding	0.99655	POS		ENSBTAG00000005654	TMSB10	protein_coding	ENSBTAG00000021697	PDGFB	protein_coding	0.9961	POS
ENSBTAG00000007384	CYTH3	protein_coding	ENSBTAG00000010601	DOLK	protein_coding	0.99667	POS		ENSBTAG00000005676	EHMT2	protein_coding	ENSBTAG00000008625	PLEKHF1	protein_coding	0.99289	POS
ENSBTAG00000007384	CYTH3	protein_coding	ENSBTAG00000012702	ZDHHC16	protein_coding	0.9967	POS		ENSBTAG00000005693	CCDC43	protein_coding	ENSBTAG00000008625	PLEKHF1	protein_coding	-0.99209	NEG
ENSBTAG00000007384	CYTH3	protein_coding	ENSBTAG00000010234	DHRS1	protein_coding	0.99687	POS		ENSBTAG00000005730	GPAT4	protein_coding	ENSBTAG00000016208	TGM2	protein_coding	0.99132	POS
ENSBTAG00000027051	PTAFR	protein_coding	ENSBTAG00000047816	ENSBTAG00000047816	protein_coding	0.99699	POS		ENSBTAG00000005754	PPM1K	protein_coding	ENSBTAG00000013178	ALAS2	protein_coding	-0.99628	NEG
ENSBTAG00000010624	DCTN2	protein_coding	ENSBTAG00000026326	SPN	protein_coding	0.99702	POS		ENSBTAG00000005787	IFT57	protein_coding	ENSBTAG00000007384	CYTH3	protein_coding	-0.9918	NEG
ENSBTAG00000005751	CDAN1	protein_coding	ENSBTAG00000025263	FHIP1A	protein_coding	0.99712	POS		ENSBTAG00000005844	SCAMP2	protein_coding	ENSBTAG00000008625	PLEKHF1	protein_coding	0.99337	POS
ENSBTAG00000025121	EMC6	protein_coding	ENSBTAG00000027962	ENSBTAG00000027962	protein_coding	0.99736	POS		ENSBTAG00000005844	SCAMP2	protein_coding	ENSBTAG00000016208	TGM2	protein_coding	0.9977	POS
ENSBTAG00000007384	CYTH3	protein_coding	ENSBTAG00000030255	PDXP	protein_coding	0.99747	POS		ENSBTAG00000005865	MAPK6	protein_coding	ENSBTAG00000008625	PLEKHF1	protein_coding	-0.99209	NEG
ENSBTAG00000012718	ENSBTAG00000012718		ENSBTAG00000048048	ENSBTAG00000048048	protein_coding	0.9977	POS		ENSBTAG00000005898	TGS1	protein_coding	ENSBTAG00000021697	PDGFB	protein_coding	-0.99255	NEG
ENSBTAG00000000563	MYD88	protein_coding	ENSBTAG00000047816	ENSBTAG00000047816	protein_coding	0.99781	POS		ENSBTAG00000005928	MINPP1	protein_coding	ENSBTAG00000016208	TGM2	protein_coding	-0.99208	NEG
ENSBTAG00000026326	SPN	protein_coding	ENSBTAG00000039888	MAGED2	protein_coding	0.99815	POS		ENSBTAG00000005979	HELLS	protein_coding	ENSBTAG00000016208	TGM2	protein_coding	-0.99341	NEG
ENSBTAG00000004852	PLEKHO1	protein_coding	ENSBTAG00000007384	CYTH3	protein_coding	0.9985	POS		ENSBTAG00000006040	UHRF1BP1L	protein_coding	ENSBTAG00000016208	TGM2	protein_coding	-0.99002	NEG
ENSBTAG00000007384	CYTH3	protein_coding	ENSBTAG00000012380	HK1	protein_coding	0.99859	POS		ENSBTAG00000006051	NMT1	protein_coding	ENSBTAG00000021697	PDGFB	protein_coding	0.99474	POS
ENSBTAG00000007384	CYTH3	protein_coding	ENSBTAG00000008314	SDHB	protein_coding	0.9987	POS		ENSBTAG00000006143	CREB3L1	protein_coding	ENSBTAG00000008625	PLEKHF1	protein_coding	0.99443	POS
ENSBTAG00000004769	NEIL2	protein_coding	ENSBTAG00000017086	GRB10	protein_coding	0.99879	POS		ENSBTAG00000006168	RBM45	protein_coding	ENSBTAG00000021697	PDGFB	protein_coding	-0.99454	NEG
ENSBTAG00000013658	ERC1	protein_coding	ENSBTAG00000048048	ENSBTAG00000048048	protein_coding	0.99901	POS		ENSBTAG00000006201	DTWD1	protein_coding	ENSBTAG00000016208	TGM2	protein_coding	-0.99139	NEG
ENSBTAG00000012667	CAMK2G	protein_coding	ENSBTAG00000016208	TGM2	protein_coding	0.99949	POS		ENSBTAG00000006204	XPNPEP3	protein_coding	ENSBTAG00000046961	ENSBTAG00000046961	protein_coding	0.99311	POS
ENSBTAG00000006936	MRPS18B	protein_coding	ENSBTAG00000026326	SPN	protein_coding	0.99957	POS		ENSBTAG00000006241	MAN2B1	protein_coding	ENSBTAG00000008625	PLEKHF1	protein_coding	0.99113	POS
									ENSBTAG00000006364	GLMP	protein_coding	ENSBTAG00000008625	PLEKHF1	protein_coding	0.99043	POS
									ENSBTAG00000006373	ENSBTAG00000006373		ENSBTAG00000010709	DLAT	protein_coding	0.99774	POS
									ENSBTAG00000006373	ENSBTAG00000006373		ENSBTAG00000014239	CCNB1	protein_coding	0.99528	POS
									ENSBTAG00000006413	KATNBL1	protein_coding	ENSBTAG00000016208	TGM2	protein_coding	-0.99486	NEG
									ENSBTAG00000006471	OSBPL11	protein_coding	ENSBTAG00000016208	TGM2	protein_coding	-0.99655	NEG
									ENSBTAG00000006517	DRG2	protein_coding	ENSBTAG00000008625	PLEKHF1	protein_coding	0.99176	POS
									ENSBTAG00000006531	DIP2C	protein_coding	ENSBTAG00000008124	GK	protein_coding	-0.99463	NEG
									ENSBTAG00000006531	DIP2C	protein_coding	ENSBTAG00000016525	ITGA1	protein_coding	-0.99117	NEG
									ENSBTAG00000006531	DIP2C	protein_coding	ENSBTAG00000017964	LRRC51	protein_coding	0.99811	POS
									ENSBTAG00000006601	KSR1	protein_coding	ENSBTAG00000010954	ART3	protein_coding	-0.99421	NEG
									ENSBTAG00000006611	NUP93	protein_coding	ENSBTAG00000008625	PLEKHF1	protein_coding	0.99569	POS
									ENSBTAG00000006611	NUP93	protein_coding	ENSBTAG00000016208	TGM2	protein_coding	0.99332	POS
									ENSBTAG00000006625	NDC1	protein_coding	ENSBTAG00000008625	PLEKHF1	protein_coding	-0.99554	NEG
									ENSBTAG00000006625	NDC1	protein_coding	ENSBTAG00000016208	TGM2	protein_coding	-0.99263	NEG
									ENSBTAG00000006633	IRF3	protein_coding	ENSBTAG00000008625	PLEKHF1	protein_coding	0.99297	POS
									ENSBTAG00000006672	SYNCRIP	protein_coding	ENSBTAG00000008625	PLEKHF1	protein_coding	-0.99054	NEG
									ENSBTAG00000006876	PMPCB	protein_coding	ENSBTAG00000008625	PLEKHF1	protein_coding	-0.99174	NEG
									ENSBTAG00000006883	EIF4B	protein_coding	ENSBTAG00000021697	PDGFB	protein_coding	0.997	POS
									ENSBTAG00000006901	NIPSNAP3A	protein_coding	ENSBTAG00000016208	TGM2	protein_coding	-0.99011	NEG
									ENSBTAG00000006936	MRPS18B	protein_coding	ENSBTAG00000021807	TAC3	protein_coding	0.99776	POS
									ENSBTAG00000006954	ZNF432	protein_coding	ENSBTAG00000008625	PLEKHF1	protein_coding	-0.99031	NEG
									ENSBTAG00000006955	CPNE1	protein_coding	ENSBTAG00000016208	TGM2	protein_coding	0.99393	POS
									ENSBTAG00000006962	NFS1	protein_coding	ENSBTAG00000048048	ENSBTAG00000048048	protein_coding	0.99507	POS
									ENSBTAG00000006971	BRD9	protein_coding	ENSBTAG00000008625	PLEKHF1	protein_coding	0.99147	POS
									ENSBTAG00000007012	ZNF3	protein_coding	ENSBTAG00000021697	PDGFB	protein_coding	0.99135	POS
									ENSBTAG00000007123	ENSA	protein_coding	ENSBTAG00000034871	ENSBTAG00000034871	protein_coding	-0.99051	NEG
									ENSBTAG00000007160	CDK4	protein_coding	ENSBTAG00000021807	TAC3	protein_coding	0.99091	POS
									ENSBTAG00000007230	FANCF	protein_coding	ENSBTAG00000008625	PLEKHF1	protein_coding	0.99433	POS
									ENSBTAG00000007230	FANCF	protein_coding	ENSBTAG00000016208	TGM2	protein_coding	0.99264	POS
									ENSBTAG00000007384	CYTH3	protein_coding	ENSBTAG00000011788	CXHXorf38	protein_coding	-0.99792	NEG
									ENSBTAG00000007384	CYTH3	protein_coding	ENSBTAG00000012253	AGO1	protein_coding	0.99351	POS
									ENSBTAG00000007384	CYTH3	protein_coding	ENSBTAG00000012314	LDLR	protein_coding	0.99264	POS
									ENSBTAG00000007384	CYTH3	protein_coding	ENSBTAG00000014675	PTCD2	protein_coding	-0.99119	NEG
									ENSBTAG00000007384	CYTH3	protein_coding	ENSBTAG00000015133	CCR7	protein_coding	0.99323	POS
									ENSBTAG00000007384	CYTH3	protein_coding	ENSBTAG00000018991	TSGA10	protein_coding	-0.99392	NEG
									ENSBTAG00000007384	CYTH3	protein_coding	ENSBTAG00000030960	DNAJC25	protein_coding	-0.99197	NEG
									ENSBTAG00000007384	CYTH3	protein_coding	ENSBTAG00000031950	RAB3IP	protein_coding	-0.99167	NEG
									ENSBTAG00000007384	CYTH3	protein_coding	ENSBTAG00000036078	EMP1	protein_coding	0.99273	POS
									ENSBTAG00000007384	CYTH3	protein_coding	ENSBTAG00000046259	ENSBTAG00000046259		-0.99283	NEG
									ENSBTAG00000007409	MILR1	protein_coding	ENSBTAG00000027962	ENSBTAG00000027962	protein_coding	0.99076	POS
									ENSBTAG00000007454	RPL10	protein_coding	ENSBTAG00000008625	PLEKHF1	protein_coding	0.99213	POS
									ENSBTAG00000007510	PXMP2	protein_coding	ENSBTAG00000013178	ALAS2	protein_coding	0.99786	POS
									ENSBTAG00000007566	CEP170	protein_coding	ENSBTAG00000016208	TGM2	protein_coding	-0.99151	NEG
									ENSBTAG00000007643	TRIM39	protein_coding	ENSBTAG00000008625	PLEKHF1	protein_coding	0.99336	POS
									ENSBTAG00000007681	DHFR	protein_coding	ENSBTAG00000016208	TGM2	protein_coding	-0.99293	NEG
									ENSBTAG00000007755	APOBEC3H	protein_coding	ENSBTAG00000021697	PDGFB	protein_coding	0.99107	POS
									ENSBTAG00000007784	NAA50	protein_coding	ENSBTAG00000016208	TGM2	protein_coding	-0.9939	NEG
									ENSBTAG00000007871	SNX12	protein_coding	ENSBTAG00000025263	FHIP1A	protein_coding	0.99376	POS
									ENSBTAG00000007871	SNX12	protein_coding	ENSBTAG00000026326	SPN	protein_coding	0.99332	POS
									ENSBTAG00000007920	PANK2	protein_coding	ENSBTAG00000016208	TGM2	protein_coding	-0.99317	NEG
									ENSBTAG00000007964	ARPC4	protein_coding	ENSBTAG00000013178	ALAS2	protein_coding	0.99701	POS
									ENSBTAG00000007970	C1H3orf38	protein_coding	ENSBTAG00000008625	PLEKHF1	protein_coding	-0.9923	NEG
									ENSBTAG00000007970	C1H3orf38	protein_coding	ENSBTAG00000016208	TGM2	protein_coding	-0.99626	NEG
									ENSBTAG00000007988	STX2	protein_coding	ENSBTAG00000016208	TGM2	protein_coding	-0.99669	NEG
									ENSBTAG00000008004	NCF2	protein_coding	ENSBTAG00000025263	FHIP1A	protein_coding	0.99306	POS
									ENSBTAG00000008022	PTGFRN	protein_coding	ENSBTAG00000008625	PLEKHF1	protein_coding	0.99214	POS
									ENSBTAG00000008243	LRRC40	protein_coding	ENSBTAG00000016208	TGM2	protein_coding	-0.99227	NEG
									ENSBTAG00000008470	MPHOSPH9	protein_coding	ENSBTAG00000008625	PLEKHF1	protein_coding	-0.99213	NEG
									ENSBTAG00000008545	ATF3	protein_coding	ENSBTAG00000047816	ENSBTAG00000047816	protein_coding	0.99033	POS
									ENSBTAG00000008570	ENSBTAG00000008570	protein_coding	ENSBTAG00000008625	PLEKHF1	protein_coding	0.99658	POS
									ENSBTAG00000008625	PLEKHF1	protein_coding	ENSBTAG00000008690	SLC6A9	protein_coding	0.99046	POS
									ENSBTAG00000008625	PLEKHF1	protein_coding	ENSBTAG00000008759	CDC23	protein_coding	-0.99728	NEG
									ENSBTAG00000008625	PLEKHF1	protein_coding	ENSBTAG00000008827	SPOCK2	protein_coding	0.99071	POS
									ENSBTAG00000008625	PLEKHF1	protein_coding	ENSBTAG00000008833	APOM	protein_coding	0.99551	POS
									ENSBTAG00000008625	PLEKHF1	protein_coding	ENSBTAG00000008841	DCAF15	protein_coding	0.99109	POS
									ENSBTAG00000008625	PLEKHF1	protein_coding	ENSBTAG00000008933	MFSD5	protein_coding	0.99138	POS
									ENSBTAG00000008625	PLEKHF1	protein_coding	ENSBTAG00000009024	KCND1	protein_coding	0.99439	POS
									ENSBTAG00000008625	PLEKHF1	protein_coding	ENSBTAG00000009036	SUPT6H	protein_coding	0.9929	POS
									ENSBTAG00000008625	PLEKHF1	protein_coding	ENSBTAG00000009098	POLG	protein_coding	0.99078	POS
									ENSBTAG00000008625	PLEKHF1	protein_coding	ENSBTAG00000009260	GPM6B	protein_coding	-0.99015	NEG
									ENSBTAG00000008625	PLEKHF1	protein_coding	ENSBTAG00000009435	SMG5	protein_coding	0.99424	POS
									ENSBTAG00000008625	PLEKHF1	protein_coding	ENSBTAG00000009496	STAT5A	protein_coding	0.99091	POS
									ENSBTAG00000008625	PLEKHF1	protein_coding	ENSBTAG00000009543	ESYT1	protein_coding	0.99081	POS
									ENSBTAG00000008625	PLEKHF1	protein_coding	ENSBTAG00000009727	ADIPOR1	protein_coding	0.99086	POS
									ENSBTAG00000008625	PLEKHF1	protein_coding	ENSBTAG00000009881	ENTPD6	protein_coding	0.99001	POS
									ENSBTAG00000008625	PLEKHF1	protein_coding	ENSBTAG00000010036	POLR3D	protein_coding	0.99283	POS
									ENSBTAG00000008625	PLEKHF1	protein_coding	ENSBTAG00000010106	CCND3	protein_coding	0.99105	POS
									ENSBTAG00000008625	PLEKHF1	protein_coding	ENSBTAG00000010439	AKAP8L	protein_coding	0.99123	POS
									ENSBTAG00000008625	PLEKHF1	protein_coding	ENSBTAG00000010502	SERTAD3	protein_coding	0.99507	POS
									ENSBTAG00000008625	PLEKHF1	protein_coding	ENSBTAG00000010510	DHX29	protein_coding	-0.99315	NEG
									ENSBTAG00000008625	PLEKHF1	protein_coding	ENSBTAG00000010547	CEP76	protein_coding	-0.99259	NEG
									ENSBTAG00000008625	PLEKHF1	protein_coding	ENSBTAG00000010602	DDX56	protein_coding	0.99031	POS
									ENSBTAG00000008625	PLEKHF1	protein_coding	ENSBTAG00000010653	MIGA2	protein_coding	0.9929	POS
									ENSBTAG00000008625	PLEKHF1	protein_coding	ENSBTAG00000010745	THRA	protein_coding	0.99158	POS
									ENSBTAG00000008625	PLEKHF1	protein_coding	ENSBTAG00000011052	ENSBTAG00000011052	protein_coding	-0.99838	NEG
									ENSBTAG00000008625	PLEKHF1	protein_coding	ENSBTAG00000011103	SLC8B1	protein_coding	0.9907	POS
									ENSBTAG00000008625	PLEKHF1	protein_coding	ENSBTAG00000011388	STOML2	protein_coding	0.99639	POS
									ENSBTAG00000008625	PLEKHF1	protein_coding	ENSBTAG00000011399	YARS2	protein_coding	-0.99464	NEG
									ENSBTAG00000008625	PLEKHF1	protein_coding	ENSBTAG00000011415	ETF1	protein_coding	-0.99199	NEG
									ENSBTAG00000008625	PLEKHF1	protein_coding	ENSBTAG00000011424	TPM2	protein_coding	0.99058	POS
									ENSBTAG00000008625	PLEKHF1	protein_coding	ENSBTAG00000011429	CREB3	protein_coding	0.99454	POS
									ENSBTAG00000008625	PLEKHF1	protein_coding	ENSBTAG00000011431	GBA2	protein_coding	0.99161	POS
									ENSBTAG00000008625	PLEKHF1	protein_coding	ENSBTAG00000011471	CARS2	protein_coding	0.99159	POS
									ENSBTAG00000008625	PLEKHF1	protein_coding	ENSBTAG00000011483	SCARF1	protein_coding	0.99451	POS
									ENSBTAG00000008625	PLEKHF1	protein_coding	ENSBTAG00000011491	WDR81	protein_coding	0.99005	POS
									ENSBTAG00000008625	PLEKHF1	protein_coding	ENSBTAG00000011732	PGAP3	protein_coding	0.99179	POS
									ENSBTAG00000008625	PLEKHF1	protein_coding	ENSBTAG00000011811	TNPO2	protein_coding	0.99092	POS
									ENSBTAG00000008625	PLEKHF1	protein_coding	ENSBTAG00000011831	SPPL2A	protein_coding	-0.99415	NEG
									ENSBTAG00000008625	PLEKHF1	protein_coding	ENSBTAG00000011843	EEF1G	protein_coding	0.99328	POS
									ENSBTAG00000008625	PLEKHF1	protein_coding	ENSBTAG00000011934	PCK2	protein_coding	0.99365	POS
									ENSBTAG00000008625	PLEKHF1	protein_coding	ENSBTAG00000011940	ZNF831	protein_coding	0.99059	POS
									ENSBTAG00000008625	PLEKHF1	protein_coding	ENSBTAG00000011963	RPS19	protein_coding	0.99172	POS
									ENSBTAG00000008625	PLEKHF1	protein_coding	ENSBTAG00000012069	CCDC167	protein_coding	0.99243	POS
									ENSBTAG00000008625	PLEKHF1	protein_coding	ENSBTAG00000012176	QPCTL	protein_coding	0.99322	POS
									ENSBTAG00000008625	PLEKHF1	protein_coding	ENSBTAG00000012277	SRRD	protein_coding	0.99468	POS
									ENSBTAG00000008625	PLEKHF1	protein_coding	ENSBTAG00000012335	UBA7	protein_coding	0.99013	POS
									ENSBTAG00000008625	PLEKHF1	protein_coding	ENSBTAG00000012490	ETFA	protein_coding	-0.99108	NEG
									ENSBTAG00000008625	PLEKHF1	protein_coding	ENSBTAG00000012509	DYRK1B	protein_coding	0.9987	POS
									ENSBTAG00000008625	PLEKHF1	protein_coding	ENSBTAG00000012746	ENSBTAG00000012746		0.99365	POS
									ENSBTAG00000008625	PLEKHF1	protein_coding	ENSBTAG00000012790	TRIAP1	protein_coding	-0.99114	NEG
									ENSBTAG00000008625	PLEKHF1	protein_coding	ENSBTAG00000012845	SDF2	protein_coding	0.99137	POS
									ENSBTAG00000008625	PLEKHF1	protein_coding	ENSBTAG00000012873	SNX6	protein_coding	-0.99669	NEG
									ENSBTAG00000008625	PLEKHF1	protein_coding	ENSBTAG00000012928	PPP4C	protein_coding	0.99352	POS
									ENSBTAG00000008625	PLEKHF1	protein_coding	ENSBTAG00000012988	COG4	protein_coding	0.99267	POS
									ENSBTAG00000008625	PLEKHF1	protein_coding	ENSBTAG00000012989	UBE2L6	protein_coding	0.99292	POS
									ENSBTAG00000008625	PLEKHF1	protein_coding	ENSBTAG00000013018	AMPD2	protein_coding	0.99808	POS
									ENSBTAG00000008625	PLEKHF1	protein_coding	ENSBTAG00000013068	GGPS1	protein_coding	-0.99183	NEG
									ENSBTAG00000008625	PLEKHF1	protein_coding	ENSBTAG00000013084	NAPA	protein_coding	0.99069	POS
									ENSBTAG00000008625	PLEKHF1	protein_coding	ENSBTAG00000013240	SLC3A2	protein_coding	0.99235	POS
									ENSBTAG00000008625	PLEKHF1	protein_coding	ENSBTAG00000013303	ACSS2	protein_coding	0.99206	POS
									ENSBTAG00000008625	PLEKHF1	protein_coding	ENSBTAG00000013636	DGKZ	protein_coding	0.99013	POS
									ENSBTAG00000008625	PLEKHF1	protein_coding	ENSBTAG00000013650	SLC66A1	protein_coding	0.9946	POS
									ENSBTAG00000008625	PLEKHF1	protein_coding	ENSBTAG00000013782	DNAJB2	protein_coding	0.993	POS
									ENSBTAG00000008625	PLEKHF1	protein_coding	ENSBTAG00000013836	ENSBTAG00000013836	protein_coding	-0.99593	NEG
									ENSBTAG00000008625	PLEKHF1	protein_coding	ENSBTAG00000013859	SCYL2	protein_coding	-0.9932	NEG
									ENSBTAG00000008625	PLEKHF1	protein_coding	ENSBTAG00000013988	BID	protein_coding	0.99313	POS
									ENSBTAG00000008625	PLEKHF1	protein_coding	ENSBTAG00000014117	CCDC9	protein_coding	0.99107	POS
									ENSBTAG00000008625	PLEKHF1	protein_coding	ENSBTAG00000014149	LCN2	protein_coding	0.99532	POS
									ENSBTAG00000008625	PLEKHF1	protein_coding	ENSBTAG00000014191	QSOX1	protein_coding	0.99093	POS
									ENSBTAG00000008625	PLEKHF1	protein_coding	ENSBTAG00000014294	ST7L	protein_coding	-0.99465	NEG
									ENSBTAG00000008625	PLEKHF1	protein_coding	ENSBTAG00000014314	HPS1	protein_coding	0.99119	POS
									ENSBTAG00000008625	PLEKHF1	protein_coding	ENSBTAG00000014503	IQCE	protein_coding	0.99471	POS
									ENSBTAG00000008625	PLEKHF1	protein_coding	ENSBTAG00000015042	WDR55	protein_coding	0.99038	POS
									ENSBTAG00000008625	PLEKHF1	protein_coding	ENSBTAG00000015043	MFNG	protein_coding	0.99624	POS
									ENSBTAG00000008625	PLEKHF1	protein_coding	ENSBTAG00000015186	ILVBL	protein_coding	0.99347	POS
									ENSBTAG00000008625	PLEKHF1	protein_coding	ENSBTAG00000015192	FAM193B	protein_coding	0.99051	POS
									ENSBTAG00000008625	PLEKHF1	protein_coding	ENSBTAG00000015267	SGSH	protein_coding	0.99437	POS
									ENSBTAG00000008625	PLEKHF1	protein_coding	ENSBTAG00000015338	DSCC1	protein_coding	-0.99518	NEG
									ENSBTAG00000008625	PLEKHF1	protein_coding	ENSBTAG00000015481	MTIF2	protein_coding	-0.99263	NEG
									ENSBTAG00000008625	PLEKHF1	protein_coding	ENSBTAG00000015639	ERAL1	protein_coding	0.99004	POS
									ENSBTAG00000008625	PLEKHF1	protein_coding	ENSBTAG00000015716	ERO1A	protein_coding	-0.99307	NEG
									ENSBTAG00000008625	PLEKHF1	protein_coding	ENSBTAG00000015730	BOLA-DMA	protein_coding	0.99332	POS
									ENSBTAG00000008625	PLEKHF1	protein_coding	ENSBTAG00000015889	CLCN7	protein_coding	0.99146	POS
									ENSBTAG00000008625	PLEKHF1	protein_coding	ENSBTAG00000015898	RABL3	protein_coding	-0.99445	NEG
									ENSBTAG00000008625	PLEKHF1	protein_coding	ENSBTAG00000016069	ARF4	protein_coding	-0.9903	NEG
									ENSBTAG00000008625	PLEKHF1	protein_coding	ENSBTAG00000016128	GGA3	protein_coding	0.99175	POS
									ENSBTAG00000008625	PLEKHF1	protein_coding	ENSBTAG00000016208	TGM2	protein_coding	0.99298	POS
									ENSBTAG00000008625	PLEKHF1	protein_coding	ENSBTAG00000016269	ME2	protein_coding	-0.99238	NEG
									ENSBTAG00000008625	PLEKHF1	protein_coding	ENSBTAG00000016326	C3H1orf52	protein_coding	-0.99372	NEG
									ENSBTAG00000008625	PLEKHF1	protein_coding	ENSBTAG00000016337	ACOT13	protein_coding	-0.99683	NEG
									ENSBTAG00000008625	PLEKHF1	protein_coding	ENSBTAG00000016374	OGFRL1	protein_coding	-0.99674	NEG
									ENSBTAG00000008625	PLEKHF1	protein_coding	ENSBTAG00000016411	RNF122	protein_coding	0.99235	POS
									ENSBTAG00000008625	PLEKHF1	protein_coding	ENSBTAG00000016526	PIH1D1	protein_coding	0.99337	POS
									ENSBTAG00000008625	PLEKHF1	protein_coding	ENSBTAG00000016532	MAPKAPK3	protein_coding	0.99075	POS
									ENSBTAG00000008625	PLEKHF1	protein_coding	ENSBTAG00000016709	NT5C3A	protein_coding	-0.994	NEG
									ENSBTAG00000008625	PLEKHF1	protein_coding	ENSBTAG00000016824	WDR46	protein_coding	0.99015	POS
									ENSBTAG00000008625	PLEKHF1	protein_coding	ENSBTAG00000016904	MARCHF9	protein_coding	0.99384	POS
									ENSBTAG00000008625	PLEKHF1	protein_coding	ENSBTAG00000016933	IL27RA	protein_coding	0.9915	POS
									ENSBTAG00000008625	PLEKHF1	protein_coding	ENSBTAG00000017565	SCFD1	protein_coding	-0.99054	NEG
									ENSBTAG00000008625	PLEKHF1	protein_coding	ENSBTAG00000017958	AHI1	protein_coding	-0.99173	NEG
									ENSBTAG00000008625	PLEKHF1	protein_coding	ENSBTAG00000017996	EGLN2	protein_coding	0.99332	POS
									ENSBTAG00000008625	PLEKHF1	protein_coding	ENSBTAG00000018063	SPATA2	protein_coding	0.99177	POS
									ENSBTAG00000008625	PLEKHF1	protein_coding	ENSBTAG00000018269	MPV17	protein_coding	0.99582	POS
									ENSBTAG00000008625	PLEKHF1	protein_coding	ENSBTAG00000018367	CD6	protein_coding	0.99137	POS
									ENSBTAG00000008625	PLEKHF1	protein_coding	ENSBTAG00000018483	NDUFS3	protein_coding	0.99141	POS
									ENSBTAG00000008625	PLEKHF1	protein_coding	ENSBTAG00000018622	PCBP4	protein_coding	0.99229	POS
									ENSBTAG00000008625	PLEKHF1	protein_coding	ENSBTAG00000018639	UNC45A	protein_coding	0.99182	POS
									ENSBTAG00000008625	PLEKHF1	protein_coding	ENSBTAG00000018879	ZNF451	protein_coding	-0.99055	NEG
									ENSBTAG00000008625	PLEKHF1	protein_coding	ENSBTAG00000018889	ATP6V0B	protein_coding	0.99684	POS
									ENSBTAG00000008625	PLEKHF1	protein_coding	ENSBTAG00000018918	NDUFAF3	protein_coding	0.99066	POS
									ENSBTAG00000008625	PLEKHF1	protein_coding	ENSBTAG00000018921	USP19	protein_coding	0.99547	POS
									ENSBTAG00000008625	PLEKHF1	protein_coding	ENSBTAG00000018993	ITGB7	protein_coding	0.99587	POS
									ENSBTAG00000008625	PLEKHF1	protein_coding	ENSBTAG00000019043	GABPA	protein_coding	-0.99243	NEG
									ENSBTAG00000008625	PLEKHF1	protein_coding	ENSBTAG00000019045	COMMD9	protein_coding	0.99306	POS
									ENSBTAG00000008625	PLEKHF1	protein_coding	ENSBTAG00000019120	WDHD1	protein_coding	-0.99405	NEG
									ENSBTAG00000008625	PLEKHF1	protein_coding	ENSBTAG00000019167	INPPL1	protein_coding	0.99107	POS
									ENSBTAG00000008625	PLEKHF1	protein_coding	ENSBTAG00000019213	CNNM4	protein_coding	0.9922	POS
									ENSBTAG00000008625	PLEKHF1	protein_coding	ENSBTAG00000019336	DVL3	protein_coding	0.99093	POS
									ENSBTAG00000008625	PLEKHF1	protein_coding	ENSBTAG00000019370	RAB21	protein_coding	-0.99118	NEG
									ENSBTAG00000008625	PLEKHF1	protein_coding	ENSBTAG00000019388	KIAA2013	protein_coding	0.99001	POS
									ENSBTAG00000008625	PLEKHF1	protein_coding	ENSBTAG00000019432	ENSBTAG00000019432	protein_coding	0.99323	POS
									ENSBTAG00000008625	PLEKHF1	protein_coding	ENSBTAG00000019437	ENSBTAG00000019437	protein_coding	-0.99642	NEG
									ENSBTAG00000008625	PLEKHF1	protein_coding	ENSBTAG00000019454	ANGEL1	protein_coding	0.99815	POS
									ENSBTAG00000008625	PLEKHF1	protein_coding	ENSBTAG00000019494	RPL10A	protein_coding	0.99175	POS
									ENSBTAG00000008625	PLEKHF1	protein_coding	ENSBTAG00000019608	DDX47	protein_coding	0.99434	POS
									ENSBTAG00000008625	PLEKHF1	protein_coding	ENSBTAG00000019662	ATXN7L3	protein_coding	0.99093	POS
									ENSBTAG00000008625	PLEKHF1	protein_coding	ENSBTAG00000020123	AUP1	protein_coding	0.99133	POS
									ENSBTAG00000008625	PLEKHF1	protein_coding	ENSBTAG00000020136	CASK	protein_coding	-0.99514	NEG
									ENSBTAG00000008625	PLEKHF1	protein_coding	ENSBTAG00000020301	BLM	protein_coding	-0.99456	NEG
									ENSBTAG00000008625	PLEKHF1	protein_coding	ENSBTAG00000020398	TRMT12	protein_coding	0.99272	POS
									ENSBTAG00000008625	PLEKHF1	protein_coding	ENSBTAG00000020420	AP1S2	protein_coding	-0.99175	NEG
									ENSBTAG00000008625	PLEKHF1	protein_coding	ENSBTAG00000020451	USP1	protein_coding	-0.99491	NEG
									ENSBTAG00000008625	PLEKHF1	protein_coding	ENSBTAG00000020517	MED9	protein_coding	0.9909	POS
									ENSBTAG00000008625	PLEKHF1	protein_coding	ENSBTAG00000020607	ABCB6	protein_coding	0.993	POS
									ENSBTAG00000008625	PLEKHF1	protein_coding	ENSBTAG00000020610	ANKZF1	protein_coding	0.99871	POS
									ENSBTAG00000008625	PLEKHF1	protein_coding	ENSBTAG00000020613	STK16	protein_coding	0.9902	POS
									ENSBTAG00000008625	PLEKHF1	protein_coding	ENSBTAG00000020617	TSC2	protein_coding	0.99321	POS
									ENSBTAG00000008625	PLEKHF1	protein_coding	ENSBTAG00000020649	CIITA	protein_coding	0.99463	POS
									ENSBTAG00000008625	PLEKHF1	protein_coding	ENSBTAG00000020757	PCBP2	protein_coding	0.9908	POS
									ENSBTAG00000008625	PLEKHF1	protein_coding	ENSBTAG00000020758	MAP3K12	protein_coding	0.99255	POS
									ENSBTAG00000008625	PLEKHF1	protein_coding	ENSBTAG00000020766	ABCA7	pseudogene	0.99317	POS
									ENSBTAG00000008625	PLEKHF1	protein_coding	ENSBTAG00000020964	STRIP1	protein_coding	0.99581	POS
									ENSBTAG00000008625	PLEKHF1	protein_coding	ENSBTAG00000021145	MAP4K1	protein_coding	0.992	POS
									ENSBTAG00000008625	PLEKHF1	protein_coding	ENSBTAG00000021231	KCTD2	protein_coding	0.99046	POS
									ENSBTAG00000008625	PLEKHF1	protein_coding	ENSBTAG00000021334	C24H18orf32	protein_coding	-0.99224	NEG
									ENSBTAG00000008625	PLEKHF1	protein_coding	ENSBTAG00000021442	CRTAP	protein_coding	0.9917	POS
									ENSBTAG00000008625	PLEKHF1	protein_coding	ENSBTAG00000021656	SPECC1L	protein_coding	0.99234	POS
									ENSBTAG00000008625	PLEKHF1	protein_coding	ENSBTAG00000021715	ADPRS	protein_coding	0.99729	POS
									ENSBTAG00000008625	PLEKHF1	protein_coding	ENSBTAG00000021779	MGST2	protein_coding	-0.99259	NEG
									ENSBTAG00000008625	PLEKHF1	protein_coding	ENSBTAG00000021790	APOOL	protein_coding	-0.99446	NEG
									ENSBTAG00000008625	PLEKHF1	protein_coding	ENSBTAG00000021798	ERBB2	protein_coding	0.99103	POS
									ENSBTAG00000008625	PLEKHF1	protein_coding	ENSBTAG00000021818	ADGRE5	protein_coding	0.99712	POS
									ENSBTAG00000008625	PLEKHF1	protein_coding	ENSBTAG00000021849	DUS4L	protein_coding	-0.99061	NEG
									ENSBTAG00000008625	PLEKHF1	protein_coding	ENSBTAG00000021861	NELFB	protein_coding	0.9907	POS
									ENSBTAG00000008625	PLEKHF1	protein_coding	ENSBTAG00000021922	SMAP2	protein_coding	0.99177	POS
									ENSBTAG00000008625	PLEKHF1	protein_coding	ENSBTAG00000022188	PPFIA1	protein_coding	0.99033	POS
									ENSBTAG00000008625	PLEKHF1	protein_coding	ENSBTAG00000023997	VAMP8	protein_coding	0.99207	POS
									ENSBTAG00000008625	PLEKHF1	protein_coding	ENSBTAG00000024381	MAN1A1	protein_coding	-0.99821	NEG
									ENSBTAG00000008625	PLEKHF1	protein_coding	ENSBTAG00000024470	SH2D2A	protein_coding	0.9935	POS
									ENSBTAG00000008625	PLEKHF1	protein_coding	ENSBTAG00000025830	R3HCC1	protein_coding	0.99016	POS
									ENSBTAG00000008625	PLEKHF1	protein_coding	ENSBTAG00000026111	LBH	protein_coding	0.99224	POS
									ENSBTAG00000008625	PLEKHF1	protein_coding	ENSBTAG00000027665	BRF2	protein_coding	0.9923	POS
									ENSBTAG00000008625	PLEKHF1	protein_coding	ENSBTAG00000027711	YIF1B	protein_coding	0.99595	POS
									ENSBTAG00000008625	PLEKHF1	protein_coding	ENSBTAG00000027795	GFM1	protein_coding	-0.99553	NEG
									ENSBTAG00000008625	PLEKHF1	protein_coding	ENSBTAG00000031106	ZNF746	protein_coding	0.99358	POS
									ENSBTAG00000008625	PLEKHF1	protein_coding	ENSBTAG00000031231	IRF1	protein_coding	0.99706	POS
									ENSBTAG00000008625	PLEKHF1	protein_coding	ENSBTAG00000031387	FZR1	protein_coding	0.99047	POS
									ENSBTAG00000008625	PLEKHF1	protein_coding	ENSBTAG00000031886	H2BC15	protein_coding	-0.99048	NEG
									ENSBTAG00000008625	PLEKHF1	protein_coding	ENSBTAG00000032433	DENR	protein_coding	-0.99189	NEG
									ENSBTAG00000008625	PLEKHF1	protein_coding	ENSBTAG00000032637	EXOC1	protein_coding	-0.99138	NEG
									ENSBTAG00000008625	PLEKHF1	protein_coding	ENSBTAG00000033902	SLC25A32	protein_coding	-0.99029	NEG
									ENSBTAG00000008625	PLEKHF1	protein_coding	ENSBTAG00000034823	AGGF1	protein_coding	-0.99606	NEG
									ENSBTAG00000008625	PLEKHF1	protein_coding	ENSBTAG00000034850	ENSBTAG00000034850		-0.99607	NEG
									ENSBTAG00000008625	PLEKHF1	protein_coding	ENSBTAG00000036016	FAM111B	protein_coding	-0.99583	NEG
									ENSBTAG00000008625	PLEKHF1	protein_coding	ENSBTAG00000038051	ENSBTAG00000038051	protein_coding	0.99415	POS
									ENSBTAG00000008625	PLEKHF1	protein_coding	ENSBTAG00000038428	RELB	protein_coding	0.99703	POS
									ENSBTAG00000008625	PLEKHF1	protein_coding	ENSBTAG00000038990	TRAF4	protein_coding	0.99262	POS
									ENSBTAG00000008625	PLEKHF1	protein_coding	ENSBTAG00000039601	SAP25	protein_coding	0.99047	POS
									ENSBTAG00000008625	PLEKHF1	protein_coding	ENSBTAG00000040411	ENSBTAG00000040411		-0.9938	NEG
									ENSBTAG00000008625	PLEKHF1	protein_coding	ENSBTAG00000040442	ENSBTAG00000040442	protein_coding	-0.99201	NEG
									ENSBTAG00000008625	PLEKHF1	protein_coding	ENSBTAG00000044038	TEN1	protein_coding	0.99254	POS
									ENSBTAG00000008625	PLEKHF1	protein_coding	ENSBTAG00000044048	LMBR1L	protein_coding	0.99119	POS
									ENSBTAG00000008625	PLEKHF1	protein_coding	ENSBTAG00000045931	MAGT1	protein_coding	-0.99234	NEG
									ENSBTAG00000008625	PLEKHF1	protein_coding	ENSBTAG00000046192	AK6	protein_coding	-0.9957	NEG
									ENSBTAG00000008625	PLEKHF1	protein_coding	ENSBTAG00000047031	WDR5	protein_coding	0.99331	POS
									ENSBTAG00000008625	PLEKHF1	protein_coding	ENSBTAG00000047956	NAGLU	protein_coding	0.99473	POS
									ENSBTAG00000008638	FAM110A	protein_coding	ENSBTAG00000016208	TGM2	protein_coding	0.99034	POS
									ENSBTAG00000008734	PM20D1	protein_coding	ENSBTAG00000014332	ENSBTAG00000014332		-0.99394	NEG
									ENSBTAG00000008759	CDC23	protein_coding	ENSBTAG00000016208	TGM2	protein_coding	-0.99648	NEG
									ENSBTAG00000008771	MYEF2	protein_coding	ENSBTAG00000048048	ENSBTAG00000048048	protein_coding	-0.99299	NEG
									ENSBTAG00000008827	SPOCK2	protein_coding	ENSBTAG00000016208	TGM2	protein_coding	0.99302	POS
									ENSBTAG00000008866	GANC	protein_coding	ENSBTAG00000021807	TAC3	protein_coding	-0.99216	NEG
									ENSBTAG00000008881	PURA	protein_coding	ENSBTAG00000016208	TGM2	protein_coding	0.99181	POS
									ENSBTAG00000008908	GZF1	protein_coding	ENSBTAG00000039470	ENSBTAG00000039470		0.99216	POS
									ENSBTAG00000008915	SF3B1	protein_coding	ENSBTAG00000021807	TAC3	protein_coding	-0.99248	NEG
									ENSBTAG00000008953	TAP1	protein_coding	ENSBTAG00000016208	TGM2	protein_coding	0.99364	POS
									ENSBTAG00000008985	PCBP1	protein_coding	ENSBTAG00000021807	TAC3	protein_coding	0.99047	POS
									ENSBTAG00000009137	NKG7	protein_coding	ENSBTAG00000026326	SPN	protein_coding	0.99178	POS
									ENSBTAG00000009423	NIPAL1	protein_coding	ENSBTAG00000021807	TAC3	protein_coding	-0.99643	NEG
									ENSBTAG00000009543	ESYT1	protein_coding	ENSBTAG00000016208	TGM2	protein_coding	0.99215	POS
									ENSBTAG00000009558	TRBV30	protein_coding	ENSBTAG00000010954	ART3	protein_coding	-0.99387	NEG
									ENSBTAG00000009657	MTMR1	protein_coding	ENSBTAG00000013178	ALAS2	protein_coding	-0.99501	NEG
									ENSBTAG00000009657	MTMR1	protein_coding	ENSBTAG00000030814	TFF2	protein_coding	-0.99358	NEG
									ENSBTAG00000009744	FAM193A	protein_coding	ENSBTAG00000016208	TGM2	protein_coding	0.99507	POS
									ENSBTAG00000009819	CDC20	protein_coding	ENSBTAG00000021807	TAC3	protein_coding	0.99303	POS
									ENSBTAG00000009846	MTHFD1L	protein_coding	ENSBTAG00000014332	ENSBTAG00000014332		-0.99047	NEG
									ENSBTAG00000009987	ITGB3	protein_coding	ENSBTAG00000010954	ART3	protein_coding	-0.99332	NEG
									ENSBTAG00000009994	EML5	protein_coding	ENSBTAG00000021807	TAC3	protein_coding	-0.99215	NEG
									ENSBTAG00000010020	ENSBTAG00000010020	protein_coding	ENSBTAG00000021697	PDGFB	protein_coding	0.9955	POS
									ENSBTAG00000010124	ATG4C	protein_coding	ENSBTAG00000016208	TGM2	protein_coding	-0.99181	NEG
									ENSBTAG00000010350	USP53	protein_coding	ENSBTAG00000016208	TGM2	protein_coding	-0.99232	NEG
									ENSBTAG00000010355	VPS37A	protein_coding	ENSBTAG00000016208	TGM2	protein_coding	-0.99498	NEG
									ENSBTAG00000010359	THG1L	protein_coding	ENSBTAG00000021807	TAC3	protein_coding	-0.9929	NEG
									ENSBTAG00000010393	TRNAU1AP	protein_coding	ENSBTAG00000021697	PDGFB	protein_coding	0.99265	POS
									ENSBTAG00000010393	TRNAU1AP	protein_coding	ENSBTAG00000026326	SPN	protein_coding	0.99095	POS
									ENSBTAG00000010432	EIF2D	protein_coding	ENSBTAG00000016208	TGM2	protein_coding	0.99594	POS
									ENSBTAG00000010442	PANK1	protein_coding	ENSBTAG00000026326	SPN	protein_coding	0.99347	POS
									ENSBTAG00000010502	SERTAD3	protein_coding	ENSBTAG00000016208	TGM2	protein_coding	0.99275	POS
									ENSBTAG00000010803	CHML	protein_coding	ENSBTAG00000021807	TAC3	protein_coding	-0.99171	NEG
									ENSBTAG00000010937	APOO	protein_coding	ENSBTAG00000026326	SPN	protein_coding	-0.99297	NEG
									ENSBTAG00000010954	ART3	protein_coding	ENSBTAG00000013462	L1CAM	protein_coding	-0.9956	NEG
									ENSBTAG00000010954	ART3	protein_coding	ENSBTAG00000014608	KDM1B	protein_coding	0.99207	POS
									ENSBTAG00000010954	ART3	protein_coding	ENSBTAG00000017007	TRIB3	protein_coding	-0.99137	NEG
									ENSBTAG00000010954	ART3	protein_coding	ENSBTAG00000017512	MAPT	protein_coding	-0.99462	NEG
									ENSBTAG00000010954	ART3	protein_coding	ENSBTAG00000017976	ABL1	protein_coding	-0.99481	NEG
									ENSBTAG00000010954	ART3	protein_coding	ENSBTAG00000018310	SETD3	protein_coding	-0.99004	NEG
									ENSBTAG00000010954	ART3	protein_coding	ENSBTAG00000019386	ENSBTAG00000019386	protein_coding	-0.99223	NEG
									ENSBTAG00000010954	ART3	protein_coding	ENSBTAG00000045583	ENSBTAG00000045583		0.99035	POS
									ENSBTAG00000010998	CFLAR	protein_coding	ENSBTAG00000021807	TAC3	protein_coding	-0.99784	NEG
									ENSBTAG00000011052	ENSBTAG00000011052	protein_coding	ENSBTAG00000016208	TGM2	protein_coding	-0.9911	NEG
									ENSBTAG00000011081	KBTBD8	protein_coding	ENSBTAG00000021807	TAC3	protein_coding	-0.99829	NEG
									ENSBTAG00000011176	TPRKB	protein_coding	ENSBTAG00000016208	TGM2	protein_coding	-0.99137	NEG
									ENSBTAG00000011182	PDLIM1	protein_coding	ENSBTAG00000021807	TAC3	protein_coding	0.99643	POS
									ENSBTAG00000011332	TRIM68	protein_coding	ENSBTAG00000021697	PDGFB	protein_coding	0.99033	POS
									ENSBTAG00000011635	CENPN	protein_coding	ENSBTAG00000030814	TFF2	protein_coding	-0.99541	NEG
									ENSBTAG00000011667	PM20D2	protein_coding	ENSBTAG00000013869	SH3BP4	protein_coding	-0.99112	NEG
									ENSBTAG00000011805	PLIN3	protein_coding	ENSBTAG00000017086	GRB10	protein_coding	0.99387	POS
									ENSBTAG00000011829	NF1	protein_coding	ENSBTAG00000048048	ENSBTAG00000048048	protein_coding	-0.99602	NEG
									ENSBTAG00000011882	SLC24A3	protein_coding	ENSBTAG00000021697	PDGFB	protein_coding	0.99559	POS
									ENSBTAG00000012049	WIPI2	protein_coding	ENSBTAG00000016208	TGM2	protein_coding	0.99131	POS
									ENSBTAG00000012065	DNAJC3	protein_coding	ENSBTAG00000026326	SPN	protein_coding	-0.99769	NEG
									ENSBTAG00000012070	INTS2	protein_coding	ENSBTAG00000021807	TAC3	protein_coding	-0.99066	NEG
									ENSBTAG00000012117	ATP6AP1	protein_coding	ENSBTAG00000016208	TGM2	protein_coding	0.99284	POS
									ENSBTAG00000012501	FTO	protein_coding	ENSBTAG00000026326	SPN	protein_coding	0.99888	POS
									ENSBTAG00000012509	DYRK1B	protein_coding	ENSBTAG00000016208	TGM2	protein_coding	0.99253	POS
									ENSBTAG00000012758	YIPF5	protein_coding	ENSBTAG00000016208	TGM2	protein_coding	-0.99366	NEG
									ENSBTAG00000012873	SNX6	protein_coding	ENSBTAG00000016208	TGM2	protein_coding	-0.99101	NEG
									ENSBTAG00000012878	BMS1	protein_coding	ENSBTAG00000016208	TGM2	protein_coding	-0.99108	NEG
									ENSBTAG00000012988	COG4	protein_coding	ENSBTAG00000016208	TGM2	protein_coding	0.99533	POS
									ENSBTAG00000013017	GNAT2	protein_coding	ENSBTAG00000021807	TAC3	protein_coding	-0.99817	NEG
									ENSBTAG00000013031	TMEM62	protein_coding	ENSBTAG00000046161	ENSBTAG00000046161	protein_coding	-0.99209	NEG
									ENSBTAG00000013044	GAB3	protein_coding	ENSBTAG00000026326	SPN	protein_coding	0.99315	POS
									ENSBTAG00000013068	GGPS1	protein_coding	ENSBTAG00000016208	TGM2	protein_coding	-0.99452	NEG
									ENSBTAG00000013098	PIGS	protein_coding	ENSBTAG00000016208	TGM2	protein_coding	0.99409	POS
									ENSBTAG00000013145	DDHD2	protein_coding	ENSBTAG00000021807	TAC3	protein_coding	-0.99566	NEG
									ENSBTAG00000013178	ALAS2	protein_coding	ENSBTAG00000013315	ATP5F1B	protein_coding	0.99826	POS
									ENSBTAG00000013178	ALAS2	protein_coding	ENSBTAG00000014773	HMMR	protein_coding	-0.99064	NEG
									ENSBTAG00000013178	ALAS2	protein_coding	ENSBTAG00000015788	CCDC171	protein_coding	-0.9925	NEG
									ENSBTAG00000013178	ALAS2	protein_coding	ENSBTAG00000016730	ANP32E	protein_coding	-0.99022	NEG
									ENSBTAG00000013178	ALAS2	protein_coding	ENSBTAG00000020100	ENSBTAG00000020100	protein_coding	-0.99085	NEG
									ENSBTAG00000013178	ALAS2	protein_coding	ENSBTAG00000020357	GOLPH3L	protein_coding	-0.99634	NEG
									ENSBTAG00000013178	ALAS2	protein_coding	ENSBTAG00000021673	NDC80	protein_coding	-0.99514	NEG
									ENSBTAG00000013178	ALAS2	protein_coding	ENSBTAG00000023963	RHBDD1	protein_coding	0.99901	POS
									ENSBTAG00000013178	ALAS2	protein_coding	ENSBTAG00000047707	BOLA-DOB	protein_coding	0.99301	POS
									ENSBTAG00000013357	PUM3	protein_coding	ENSBTAG00000021697	PDGFB	protein_coding	-0.99653	NEG
									ENSBTAG00000013421	PRMT3	protein_coding	ENSBTAG00000016208	TGM2	protein_coding	-0.99689	NEG
									ENSBTAG00000013460	ZBTB11	protein_coding	ENSBTAG00000021807	TAC3	protein_coding	-0.99063	NEG
									ENSBTAG00000013533	CLIC1	protein_coding	ENSBTAG00000021807	TAC3	protein_coding	0.99391	POS
									ENSBTAG00000013580	KDM3A	protein_coding	ENSBTAG00000021807	TAC3	protein_coding	-0.99221	NEG
									ENSBTAG00000013587	TXNL4A	protein_coding	ENSBTAG00000021807	TAC3	protein_coding	0.99052	POS
									ENSBTAG00000013650	SLC66A1	protein_coding	ENSBTAG00000016208	TGM2	protein_coding	0.99711	POS
									ENSBTAG00000013716	NR2C2	protein_coding	ENSBTAG00000046961	ENSBTAG00000046961	protein_coding	0.99061	POS
									ENSBTAG00000013836	ENSBTAG00000013836	protein_coding	ENSBTAG00000016208	TGM2	protein_coding	-0.99699	NEG
									ENSBTAG00000013869	SH3BP4	protein_coding	ENSBTAG00000016784	DNAH7	protein_coding	-0.99065	NEG
									ENSBTAG00000013915	DSN1	protein_coding	ENSBTAG00000021697	PDGFB	protein_coding	-0.99247	NEG
									ENSBTAG00000013937	SPICE1	protein_coding	ENSBTAG00000021807	TAC3	protein_coding	-0.99208	NEG
									ENSBTAG00000014059	ATP2B4	protein_coding	ENSBTAG00000027962	ENSBTAG00000027962	protein_coding	-0.99186	NEG
									ENSBTAG00000014096	PCNX4	protein_coding	ENSBTAG00000021697	PDGFB	protein_coding	-0.99197	NEG
									ENSBTAG00000014140	ATP1B3	protein_coding	ENSBTAG00000027962	ENSBTAG00000027962	protein_coding	0.99726	POS
									ENSBTAG00000014149	LCN2	protein_coding	ENSBTAG00000016208	TGM2	protein_coding	0.99135	POS
									ENSBTAG00000014226	RPL34	protein_coding	ENSBTAG00000026326	SPN	protein_coding	0.99111	POS
									ENSBTAG00000014253	TBC1D22B	protein_coding	ENSBTAG00000026326	SPN	protein_coding	0.99292	POS
									ENSBTAG00000014332	ENSBTAG00000014332		ENSBTAG00000014476	ADAL	protein_coding	0.9915	POS
									ENSBTAG00000014332	ENSBTAG00000014332		ENSBTAG00000019550	TBC1D2	protein_coding	-0.99251	NEG
									ENSBTAG00000014332	ENSBTAG00000014332		ENSBTAG00000020503	MTRFR	protein_coding	-0.99204	NEG
									ENSBTAG00000014371	CHPF2	protein_coding	ENSBTAG00000016208	TGM2	protein_coding	0.99053	POS
									ENSBTAG00000014373	CETN3	protein_coding	ENSBTAG00000016208	TGM2	protein_coding	-0.99328	NEG
									ENSBTAG00000014388	EIF3I	protein_coding	ENSBTAG00000021697	PDGFB	protein_coding	0.99485	POS
									ENSBTAG00000014541	PDGFA	protein_coding	ENSBTAG00000045979	ENSBTAG00000045979		-0.99189	NEG
									ENSBTAG00000014616	SEPSECS	protein_coding	ENSBTAG00000048048	ENSBTAG00000048048	protein_coding	-0.99059	NEG
									ENSBTAG00000014659	NEMP1	protein_coding	ENSBTAG00000021807	TAC3	protein_coding	-0.9902	NEG
									ENSBTAG00000014677	TADA2A	protein_coding	ENSBTAG00000021697	PDGFB	protein_coding	-0.99375	NEG
									ENSBTAG00000014710	ENSBTAG00000014710		ENSBTAG00000016208	TGM2	protein_coding	-0.99116	NEG
									ENSBTAG00000014792	MAP4K5	protein_coding	ENSBTAG00000016208	TGM2	protein_coding	-0.99155	NEG
									ENSBTAG00000014953	ENSBTAG00000014953	protein_coding	ENSBTAG00000046961	ENSBTAG00000046961	protein_coding	0.99318	POS
									ENSBTAG00000014981	OTUB2	protein_coding	ENSBTAG00000046273	TLCD3A	protein_coding	0.99256	POS
									ENSBTAG00000015022	KIF2A	protein_coding	ENSBTAG00000016208	TGM2	protein_coding	-0.99246	NEG
									ENSBTAG00000015038	HADHA	protein_coding	ENSBTAG00000017086	GRB10	protein_coding	0.9997	POS
									ENSBTAG00000015042	WDR55	protein_coding	ENSBTAG00000016208	TGM2	protein_coding	0.99468	POS
									ENSBTAG00000015043	MFNG	protein_coding	ENSBTAG00000016208	TGM2	protein_coding	0.9956	POS
									ENSBTAG00000015103	IQCC	protein_coding	ENSBTAG00000021697	PDGFB	protein_coding	0.99147	POS
									ENSBTAG00000015114	CALR	protein_coding	ENSBTAG00000048048	ENSBTAG00000048048	protein_coding	0.99143	POS
									ENSBTAG00000015138	MGA	protein_coding	ENSBTAG00000021807	TAC3	protein_coding	-0.9953	NEG
									ENSBTAG00000015144	GMIP	protein_coding	ENSBTAG00000016208	TGM2	protein_coding	0.99301	POS
									ENSBTAG00000015283	RPL32	protein_coding	ENSBTAG00000021697	PDGFB	protein_coding	0.99441	POS
									ENSBTAG00000015497	ENSBTAG00000015497		ENSBTAG00000016208	TGM2	protein_coding	-0.99036	NEG
									ENSBTAG00000015504	ZNF131	protein_coding	ENSBTAG00000021807	TAC3	protein_coding	-0.99433	NEG
									ENSBTAG00000015666	ENSBTAG00000015666	protein_coding	ENSBTAG00000016208	TGM2	protein_coding	-0.99206	NEG
									ENSBTAG00000015686	TERF2IP	protein_coding	ENSBTAG00000021697	PDGFB	protein_coding	-0.99091	NEG
									ENSBTAG00000015708	CXCR6	protein_coding	ENSBTAG00000026326	SPN	protein_coding	0.99018	POS
									ENSBTAG00000015858	TSR2	protein_coding	ENSBTAG00000021697	PDGFB	protein_coding	0.99634	POS
									ENSBTAG00000015874	CASP3	protein_coding	ENSBTAG00000016208	TGM2	protein_coding	-0.99791	NEG
									ENSBTAG00000015894	WWOX	protein_coding	ENSBTAG00000046161	ENSBTAG00000046161	protein_coding	0.99037	POS
									ENSBTAG00000015899	ENSBTAG00000015899	protein_coding	ENSBTAG00000026326	SPN	protein_coding	-0.99228	NEG
									ENSBTAG00000015946	RBBP5	protein_coding	ENSBTAG00000016208	TGM2	protein_coding	-0.99323	NEG
									ENSBTAG00000016128	GGA3	protein_coding	ENSBTAG00000016208	TGM2	protein_coding	0.9923	POS
									ENSBTAG00000016203	ZNF16	protein_coding	ENSBTAG00000021697	PDGFB	protein_coding	0.99288	POS
									ENSBTAG00000016203	ZNF16	protein_coding	ENSBTAG00000026326	SPN	protein_coding	0.99425	POS
									ENSBTAG00000016208	TGM2	protein_coding	ENSBTAG00000016326	C3H1orf52	protein_coding	-0.99364	NEG
									ENSBTAG00000016208	TGM2	protein_coding	ENSBTAG00000016337	ACOT13	protein_coding	-0.99421	NEG
									ENSBTAG00000016208	TGM2	protein_coding	ENSBTAG00000016374	OGFRL1	protein_coding	-0.99501	NEG
									ENSBTAG00000016208	TGM2	protein_coding	ENSBTAG00000016547	CEP57	protein_coding	-0.99095	NEG
									ENSBTAG00000016208	TGM2	protein_coding	ENSBTAG00000016709	NT5C3A	protein_coding	-0.9945	NEG
									ENSBTAG00000016208	TGM2	protein_coding	ENSBTAG00000016908	METTL1	protein_coding	0.99428	POS
									ENSBTAG00000016208	TGM2	protein_coding	ENSBTAG00000017137	CDC37L1	protein_coding	-0.9914	NEG
									ENSBTAG00000016208	TGM2	protein_coding	ENSBTAG00000017175	RNF216	protein_coding	0.99332	POS
									ENSBTAG00000016208	TGM2	protein_coding	ENSBTAG00000017875	ARHGAP30	protein_coding	0.99394	POS
									ENSBTAG00000016208	TGM2	protein_coding	ENSBTAG00000018063	SPATA2	protein_coding	0.99238	POS
									ENSBTAG00000016208	TGM2	protein_coding	ENSBTAG00000018752	SUZ12	protein_coding	-0.99859	NEG
									ENSBTAG00000016208	TGM2	protein_coding	ENSBTAG00000018879	ZNF451	protein_coding	-0.99175	NEG
									ENSBTAG00000016208	TGM2	protein_coding	ENSBTAG00000019069	SYNGR2	protein_coding	0.9908	POS
									ENSBTAG00000016208	TGM2	protein_coding	ENSBTAG00000019119	ZCRB1	protein_coding	-0.99258	NEG
									ENSBTAG00000016208	TGM2	protein_coding	ENSBTAG00000019120	WDHD1	protein_coding	-0.99938	NEG
									ENSBTAG00000016208	TGM2	protein_coding	ENSBTAG00000019133	ZNF326	protein_coding	-0.99214	NEG
									ENSBTAG00000016208	TGM2	protein_coding	ENSBTAG00000019214	USP14	protein_coding	-0.99303	NEG
									ENSBTAG00000016208	TGM2	protein_coding	ENSBTAG00000019229	TMEM144	protein_coding	-0.99041	NEG
									ENSBTAG00000016208	TGM2	protein_coding	ENSBTAG00000019370	RAB21	protein_coding	-0.99448	NEG
									ENSBTAG00000016208	TGM2	protein_coding	ENSBTAG00000019500	CNIH1	protein_coding	-0.99255	NEG
									ENSBTAG00000016208	TGM2	protein_coding	ENSBTAG00000019525	PPP3CB	protein_coding	-0.99581	NEG
									ENSBTAG00000016208	TGM2	protein_coding	ENSBTAG00000019738	MDM1	protein_coding	-0.99018	NEG
									ENSBTAG00000016208	TGM2	protein_coding	ENSBTAG00000019784	PPP2R5E	protein_coding	-0.99285	NEG
									ENSBTAG00000016208	TGM2	protein_coding	ENSBTAG00000019885	ZNF280C	protein_coding	-0.99691	NEG
									ENSBTAG00000016208	TGM2	protein_coding	ENSBTAG00000019956	CMPK1	protein_coding	-0.99255	NEG
									ENSBTAG00000016208	TGM2	protein_coding	ENSBTAG00000020004	ZNF800	protein_coding	-0.99163	NEG
									ENSBTAG00000016208	TGM2	protein_coding	ENSBTAG00000020301	BLM	protein_coding	-0.99842	NEG
									ENSBTAG00000016208	TGM2	protein_coding	ENSBTAG00000020420	AP1S2	protein_coding	-0.99542	NEG
									ENSBTAG00000016208	TGM2	protein_coding	ENSBTAG00000020451	USP1	protein_coding	-0.99125	NEG
									ENSBTAG00000016208	TGM2	protein_coding	ENSBTAG00000020547	BCAP31	protein_coding	0.9928	POS
									ENSBTAG00000016208	TGM2	protein_coding	ENSBTAG00000020607	ABCB6	protein_coding	0.99617	POS
									ENSBTAG00000016208	TGM2	protein_coding	ENSBTAG00000020649	CIITA	protein_coding	0.99557	POS
									ENSBTAG00000016208	TGM2	protein_coding	ENSBTAG00000020758	MAP3K12	protein_coding	0.99083	POS
									ENSBTAG00000016208	TGM2	protein_coding	ENSBTAG00000020999	DDB2	protein_coding	0.99001	POS
									ENSBTAG00000016208	TGM2	protein_coding	ENSBTAG00000021214	FBXL5	protein_coding	-0.99434	NEG
									ENSBTAG00000016208	TGM2	protein_coding	ENSBTAG00000021392	DCAF11	protein_coding	0.99331	POS
									ENSBTAG00000016208	TGM2	protein_coding	ENSBTAG00000021656	SPECC1L	protein_coding	0.99071	POS
									ENSBTAG00000016208	TGM2	protein_coding	ENSBTAG00000021790	APOOL	protein_coding	-0.99632	NEG
									ENSBTAG00000016208	TGM2	protein_coding	ENSBTAG00000021818	ADGRE5	protein_coding	0.99022	POS
									ENSBTAG00000016208	TGM2	protein_coding	ENSBTAG00000021869	THAP5	protein_coding	-0.9977	NEG
									ENSBTAG00000016208	TGM2	protein_coding	ENSBTAG00000021922	SMAP2	protein_coding	0.99207	POS
									ENSBTAG00000016208	TGM2	protein_coding	ENSBTAG00000021962	BCLAF3	protein_coding	-0.99129	NEG
									ENSBTAG00000016208	TGM2	protein_coding	ENSBTAG00000021965	SUB1	protein_coding	-0.99023	NEG
									ENSBTAG00000016208	TGM2	protein_coding	ENSBTAG00000023054	SLC25A16	protein_coding	-0.99186	NEG
									ENSBTAG00000016208	TGM2	protein_coding	ENSBTAG00000024240	ACADM	protein_coding	-0.9937	NEG
									ENSBTAG00000016208	TGM2	protein_coding	ENSBTAG00000024381	MAN1A1	protein_coding	-0.99432	NEG
									ENSBTAG00000016208	TGM2	protein_coding	ENSBTAG00000024675	CYSLTR1	protein_coding	-0.99156	NEG
									ENSBTAG00000016208	TGM2	protein_coding	ENSBTAG00000024787	HAUS3	protein_coding	-0.9938	NEG
									ENSBTAG00000016208	TGM2	protein_coding	ENSBTAG00000025221	TEX30	protein_coding	-0.99135	NEG
									ENSBTAG00000016208	TGM2	protein_coding	ENSBTAG00000025297	MMGT1	protein_coding	-0.99009	NEG
									ENSBTAG00000016208	TGM2	protein_coding	ENSBTAG00000027321	CCDC18	protein_coding	-0.99005	NEG
									ENSBTAG00000016208	TGM2	protein_coding	ENSBTAG00000027506	SNRPB2	protein_coding	-0.99247	NEG
									ENSBTAG00000016208	TGM2	protein_coding	ENSBTAG00000027665	BRF2	protein_coding	0.99428	POS
									ENSBTAG00000016208	TGM2	protein_coding	ENSBTAG00000030337	MYCBP	protein_coding	-0.99315	NEG
									ENSBTAG00000016208	TGM2	protein_coding	ENSBTAG00000030632	ENSBTAG00000030632	protein_coding	-0.99669	NEG
									ENSBTAG00000016208	TGM2	protein_coding	ENSBTAG00000033504	MAK16	protein_coding	-0.99198	NEG
									ENSBTAG00000016208	TGM2	protein_coding	ENSBTAG00000034823	AGGF1	protein_coding	-0.99886	NEG
									ENSBTAG00000016208	TGM2	protein_coding	ENSBTAG00000036297	RBFA	protein_coding	0.99352	POS
									ENSBTAG00000016208	TGM2	protein_coding	ENSBTAG00000037510	ENSBTAG00000037510	protein_coding	0.99777	POS
									ENSBTAG00000016208	TGM2	protein_coding	ENSBTAG00000037996	ARMCX3	protein_coding	-0.99285	NEG
									ENSBTAG00000016208	TGM2	protein_coding	ENSBTAG00000039015	TMEM145	protein_coding	0.99783	POS
									ENSBTAG00000016208	TGM2	protein_coding	ENSBTAG00000039552	PLK4	protein_coding	-0.99196	NEG
									ENSBTAG00000016208	TGM2	protein_coding	ENSBTAG00000040411	ENSBTAG00000040411		-0.99703	NEG
									ENSBTAG00000016208	TGM2	protein_coding	ENSBTAG00000040442	ENSBTAG00000040442	protein_coding	-0.9941	NEG
									ENSBTAG00000016208	TGM2	protein_coding	ENSBTAG00000045492	ENSBTAG00000045492		0.99121	POS
									ENSBTAG00000016208	TGM2	protein_coding	ENSBTAG00000045510	EMC10	protein_coding	0.99311	POS
									ENSBTAG00000016208	TGM2	protein_coding	ENSBTAG00000045744	NKRF	protein_coding	-0.99328	NEG
									ENSBTAG00000016208	TGM2	protein_coding	ENSBTAG00000045867	RPGR	protein_coding	-0.99397	NEG
									ENSBTAG00000016208	TGM2	protein_coding	ENSBTAG00000047150	ENSBTAG00000047150		0.99402	POS
									ENSBTAG00000016438	TERB1	protein_coding	ENSBTAG00000021807	TAC3	protein_coding	-0.99265	NEG
									ENSBTAG00000016782	SLC39A10	protein_coding	ENSBTAG00000021807	TAC3	protein_coding	-0.99502	NEG
									ENSBTAG00000016844	ADGB	protein_coding	ENSBTAG00000048048	ENSBTAG00000048048	protein_coding	-0.9938	NEG
									ENSBTAG00000017246	UBB	protein_coding	ENSBTAG00000021697	PDGFB	protein_coding	0.99177	POS
									ENSBTAG00000017626	GFPT1	protein_coding	ENSBTAG00000048048	ENSBTAG00000048048	protein_coding	-0.9931	NEG
									ENSBTAG00000017744	FAF2	protein_coding	ENSBTAG00000030814	TFF2	protein_coding	-0.99262	NEG
									ENSBTAG00000018151	HELQ	protein_coding	ENSBTAG00000021807	TAC3	protein_coding	-0.99396	NEG
									ENSBTAG00000018451	PTMS	protein_coding	ENSBTAG00000021697	PDGFB	protein_coding	0.99281	POS
									ENSBTAG00000018560	DNAH3	protein_coding	ENSBTAG00000021807	TAC3	protein_coding	-0.99788	NEG
									ENSBTAG00000018715	MPLKIP	protein_coding	ENSBTAG00000034871	ENSBTAG00000034871	protein_coding	0.99172	POS
									ENSBTAG00000018809	RANGRF	protein_coding	ENSBTAG00000048048	ENSBTAG00000048048	protein_coding	0.99071	POS
									ENSBTAG00000019203	S100A4	protein_coding	ENSBTAG00000021697	PDGFB	protein_coding	0.99636	POS
									ENSBTAG00000019231	MAIP1	protein_coding	ENSBTAG00000021697	PDGFB	protein_coding	-0.99699	NEG
									ENSBTAG00000019403	MALSU1	protein_coding	ENSBTAG00000027962	ENSBTAG00000027962	protein_coding	0.99455	POS
									ENSBTAG00000019456	SPRED2	protein_coding	ENSBTAG00000021697	PDGFB	protein_coding	0.99298	POS
									ENSBTAG00000019730	PNISR	protein_coding	ENSBTAG00000021807	TAC3	protein_coding	-0.99388	NEG
									ENSBTAG00000019853	SMURF2	protein_coding	ENSBTAG00000021807	TAC3	protein_coding	-0.99131	NEG
									ENSBTAG00000020384	WDR47	protein_coding	ENSBTAG00000021807	TAC3	protein_coding	-0.99398	NEG
									ENSBTAG00000020773	CTSW	protein_coding	ENSBTAG00000021697	PDGFB	protein_coding	0.9943	POS
									ENSBTAG00000020873	MAT2A	protein_coding	ENSBTAG00000021807	TAC3	protein_coding	-0.99438	NEG
									ENSBTAG00000020878	DMTF1	protein_coding	ENSBTAG00000021807	TAC3	protein_coding	-0.99475	NEG
									ENSBTAG00000020953	ENSBTAG00000020953	protein_coding	ENSBTAG00000021697	PDGFB	protein_coding	0.99378	POS
									ENSBTAG00000021083	RECQL	protein_coding	ENSBTAG00000021807	TAC3	protein_coding	-0.99248	NEG
									ENSBTAG00000021600	KANSL1L	protein_coding	ENSBTAG00000021807	TAC3	protein_coding	-0.99095	NEG
									ENSBTAG00000021697	PDGFB	protein_coding	ENSBTAG00000033413	DDX50	protein_coding	-0.99213	NEG
									ENSBTAG00000021697	PDGFB	protein_coding	ENSBTAG00000034848	F2RL1	protein_coding	0.99514	POS
									ENSBTAG00000021697	PDGFB	protein_coding	ENSBTAG00000035587	ARRB2	protein_coding	0.99024	POS
									ENSBTAG00000021697	PDGFB	protein_coding	ENSBTAG00000036087	ARMC2	protein_coding	-0.99283	NEG
									ENSBTAG00000021697	PDGFB	protein_coding	ENSBTAG00000038866	UBE2I	protein_coding	0.99466	POS
									ENSBTAG00000021697	PDGFB	protein_coding	ENSBTAG00000046485	RAB1B	protein_coding	0.99408	POS
									ENSBTAG00000021697	PDGFB	protein_coding	ENSBTAG00000046823	ENSBTAG00000046823		-0.99241	NEG
									ENSBTAG00000021697	PDGFB	protein_coding	ENSBTAG00000047214	TRAPPC1	protein_coding	0.99242	POS
									ENSBTAG00000021697	PDGFB	protein_coding	ENSBTAG00000048071	EXOSC2	protein_coding	0.99595	POS
									ENSBTAG00000021807	TAC3	protein_coding	ENSBTAG00000022288	AMMECR1	protein_coding	-0.99704	NEG
									ENSBTAG00000021807	TAC3	protein_coding	ENSBTAG00000024822	SETX	protein_coding	-0.99283	NEG
									ENSBTAG00000021807	TAC3	protein_coding	ENSBTAG00000025477	KIF3A	protein_coding	-0.99166	NEG
									ENSBTAG00000021807	TAC3	protein_coding	ENSBTAG00000026114	UBE2F	protein_coding	0.99191	POS
									ENSBTAG00000021807	TAC3	protein_coding	ENSBTAG00000026684	SYNC	protein_coding	-0.99735	NEG
									ENSBTAG00000021807	TAC3	protein_coding	ENSBTAG00000029802	ENSBTAG00000029802	miRNA	-0.99265	NEG
									ENSBTAG00000021807	TAC3	protein_coding	ENSBTAG00000031444	LY86	protein_coding	0.99191	POS
									ENSBTAG00000021807	TAC3	protein_coding	ENSBTAG00000031941	PEPD	protein_coding	0.9906	POS
									ENSBTAG00000021807	TAC3	protein_coding	ENSBTAG00000031967	AMPH	protein_coding	-0.99007	NEG
									ENSBTAG00000021807	TAC3	protein_coding	ENSBTAG00000033170	LRRC58	protein_coding	-0.99447	NEG
									ENSBTAG00000021807	TAC3	protein_coding	ENSBTAG00000038251	NAA16	protein_coding	-0.99301	NEG
									ENSBTAG00000021807	TAC3	protein_coding	ENSBTAG00000038610	ZBTB26	protein_coding	-0.99299	NEG
									ENSBTAG00000021807	TAC3	protein_coding	ENSBTAG00000039435	LEMD3	protein_coding	-0.99494	NEG
									ENSBTAG00000021807	TAC3	protein_coding	ENSBTAG00000044172	LMLN	protein_coding	-0.99287	NEG
									ENSBTAG00000021807	TAC3	protein_coding	ENSBTAG00000045885	bta-mir-3064	miRNA	-0.99109	NEG
									ENSBTAG00000021864	ENSBTAG00000021864		ENSBTAG00000025263	FHIP1A	protein_coding	-0.99568	NEG
									ENSBTAG00000021899	PDE9A	protein_coding	ENSBTAG00000026326	SPN	protein_coding	0.9921	POS
									ENSBTAG00000022003	NSUN6	protein_coding	ENSBTAG00000048048	ENSBTAG00000048048	protein_coding	-0.99228	NEG
									ENSBTAG00000022647	ENSBTAG00000022647		ENSBTAG00000031558	ENSBTAG00000031558	protein_coding	0.99228	POS
									ENSBTAG00000022656	KCTD6	protein_coding	ENSBTAG00000046273	TLCD3A	protein_coding	-0.99073	NEG
									ENSBTAG00000023551	MOB3C	protein_coding	ENSBTAG00000048048	ENSBTAG00000048048	protein_coding	0.991	POS
									ENSBTAG00000023614	NUDT19	protein_coding	ENSBTAG00000048048	ENSBTAG00000048048	protein_coding	-0.99123	NEG
									ENSBTAG00000023843	RALGPS1	protein_coding	ENSBTAG00000046961	ENSBTAG00000046961	protein_coding	0.99073	POS
									ENSBTAG00000024097	MRPS15	protein_coding	ENSBTAG00000046161	ENSBTAG00000046161	protein_coding	0.99399	POS
									ENSBTAG00000024199	KMT2C	protein_coding	ENSBTAG00000046961	ENSBTAG00000046961	protein_coding	0.99648	POS
									ENSBTAG00000025263	FHIP1A	protein_coding	ENSBTAG00000027049	SDHAF4	protein_coding	-0.99488	NEG
									ENSBTAG00000025263	FHIP1A	protein_coding	ENSBTAG00000031679	HSD17B13	protein_coding	-0.99354	NEG
									ENSBTAG00000025263	FHIP1A	protein_coding	ENSBTAG00000038931	TSTD3	protein_coding	-0.99848	NEG
									ENSBTAG00000025263	FHIP1A	protein_coding	ENSBTAG00000039720	ENSBTAG00000039720	protein_coding	0.99011	POS
									ENSBTAG00000026326	SPN	protein_coding	ENSBTAG00000031679	HSD17B13	protein_coding	-0.9923	NEG
									ENSBTAG00000026326	SPN	protein_coding	ENSBTAG00000048071	EXOSC2	protein_coding	0.99484	POS
									ENSBTAG00000026350	SPATC1	protein_coding	ENSBTAG00000046161	ENSBTAG00000046161	protein_coding	0.99647	POS
									ENSBTAG00000027770	ENSBTAG00000027770	protein_coding	ENSBTAG00000027962	ENSBTAG00000027962	protein_coding	0.99847	POS
									ENSBTAG00000027962	ENSBTAG00000027962	protein_coding	ENSBTAG00000038938	GBP2	protein_coding	0.9915	POS
									ENSBTAG00000027962	ENSBTAG00000027962	protein_coding	ENSBTAG00000042408	SNORA27	snoRNA	0.991	POS
									ENSBTAG00000030814	TFF2	protein_coding	ENSBTAG00000046047	ENSBTAG00000046047	protein_coding	-0.9925	NEG
									ENSBTAG00000034871	ENSBTAG00000034871	protein_coding	ENSBTAG00000037377	ABHD14B	protein_coding	-0.99392	NEG
									ENSBTAG00000036009	TRAF6	protein_coding	ENSBTAG00000039470	ENSBTAG00000039470		0.99386	POS
									ENSBTAG00000037488	JRKL	protein_coding	ENSBTAG00000046161	ENSBTAG00000046161	protein_coding	-0.99043	NEG
									ENSBTAG00000038926	ZNF805	protein_coding	ENSBTAG00000046961	ENSBTAG00000046961	protein_coding	0.99603	POS
									ENSBTAG00000040331	ENSBTAG00000040331	protein_coding	ENSBTAG00000046161	ENSBTAG00000046161	protein_coding	0.99105	POS
									ENSBTAG00000043048	SNORD59A	snoRNA	ENSBTAG00000048048	ENSBTAG00000048048	protein_coding	-0.99885	NEG
									ENSBTAG00000044015	RBM12	protein_coding	ENSBTAG00000048048	ENSBTAG00000048048	protein_coding	-0.99003	NEG
									ENSBTAG00000046273	TLCD3A	protein_coding	ENSBTAG00000047330	FABP5	protein_coding	-0.99194	NEG

## Sheet: S3_NetworkAnaly_genes
S3: Network analysis of genes co-expressed with DEGs in AI-pregnant and non-pregnant groups. The hub genes for each group are highlighted in bold font.
AI-Pregnant											Non-Pregnant
Gene Name	Gene Symbol	Degree	Average Shortest Path Length	BetweennessCentrality	Closeness Centrality	Clustering Coefficient	Neighborhood Connectivity	Topological Coefficient			Gene Name	Gene Symbol	Degree	Average Shortest Path Length	BetweennessCentrality	Closeness Centrality	Clustering Coefficient	Neighborhood Connectivity	Topological Coefficient
ENSBTAG00000007384	CYTH3	125	1	1	1	0	1	0			ENSBTAG00000005300	TMEM51	102	1	1	1	0	1	0
ENSBTAG00000047816	ENSBTAG00000047816	46	1	1	1	0	1	0			ENSBTAG00000048048	ENSBTAG00000048048	14	1	1	1	0	1	0
ENSBTAG00000027962	ENSBTAG00000027962	25	1	1	1	0	1	0			ENSBTAG00000007384	CYTH3	12	1	1	1	0	1	0
ENSBTAG00000026326	SPN	15	1	1	1	0	1	0			ENSBTAG00000027962	ENSBTAG00000027962	10	1	1	1	0	1	0
ENSBTAG00000048048	ENSBTAG00000048048	8	1	1	1	0	1	0			ENSBTAG00000046961	ENSBTAG00000046961	7	1	1	1	0	1	0
ENSBTAG00000015193	ENSBTAG00000015193	6	1	1	1	0	1	0			ENSBTAG00000014332	ENSBTAG00000014332	7	1	1	1	0	1	0
ENSBTAG00000005300	TMEM51	5	1	1	1	0	1	0			ENSBTAG00000046273	TLCD3A	4	1	1	1	0	1	0
ENSBTAG00000039470	ENSBTAG00000039470	4	1	1	1	0	1	0			ENSBTAG00000017086	GRB10	2	1	1	1	0	1	0
ENSBTAG00000017086	GRB10	4	1	1	1	0	1	0			ENSBTAG00000013869	SH3BP4	2	1	1	1	0	1	0
ENSBTAG00000025263	FHIP1A	4	1	1	1	0	1	0			ENSBTAG00000006373	ENSBTAG00000006373	2	1	1	1	0	1	0
ENSBTAG00000009943	ENSBTAG00000009943	3	1	1	1	0	1	0			ENSBTAG00000014541	PDGFA	2	1	1	1	0	1	0
ENSBTAG00000046273	TLCD3A	3	1	1	1	0	1	0			ENSBTAG00000010954	ART3	14	1.38889	0.934641	0.72	0	1.07143	0.0714286
ENSBTAG00000034871	ENSBTAG00000034871	37	1.125	0.992308	0.888889	0	1.02703	0.027027			ENSBTAG00000021697	PDGFB	43	1.91176	0.834723	0.523077	0	1.06977	0.0697674
ENSBTAG00000046161	ENSBTAG00000046161	15	1.31818	0.807359	0.758621	0.0190476	1.73333	0.0933333			ENSBTAG00000021807	TAC3	65	2.0087	0.805492	0.497835	0	1.01538	0.0153846
ENSBTAG00000016208	TGM2	10	1.54545	0.547619	0.647059	0.0444444	2.6	0.126667			ENSBTAG00000008625	PLEKHF1	271	1.45926	0.785625	0.685279	0.00155802	1.83026	0.00617917
ENSBTAG00000011017	ABI2	2	1.95	0.142308	0.512821	0	20	0.5			ENSBTAG00000034871	ENSBTAG00000034871	6	1.7	0.777778	0.588235	0	1.16667	0.166667
ENSBTAG00000021697	PDGFB	3	2.825	0.0987179	0.353982	0	1.33333	0.333333			ENSBTAG00000003894	NDRG4	41	2.26957	0.664455	0.440613	0	1.07317	0.0365854
ENSBTAG00000012667	CAMK2G	2	1.90909	0	0.52381	1	12.5	0.568182			ENSBTAG00000026326	SPN	20	2.38235	0.569798	0.419753	0	1.25	0.125
ENSBTAG00000019054	EPSTI1	2	1.90909	0	0.52381	1	12.5	0.568182			ENSBTAG00000016208	TGM2	169	1.65432	0.559186	0.604478	0.00401522	2.94083	0.00839715
ENSBTAG00000006936	MRPS18B	1	1.93333	0	0.517241	0	15	0			ENSBTAG00000039470	ENSBTAG00000039470	4	2.1	0.533333	0.47619	0	1.25	0.25
ENSBTAG00000013658	ERC1	1	1.875	0	0.533333	0	8	0			ENSBTAG00000003365	SMG8	2	1.8	0.533333	0.555556	0	5	0.5
ENSBTAG00000004769	NEIL2	1	1.75	0	0.571429	0	4	0			ENSBTAG00000008985	PCBP1	2	2.13043	0.495805	0.469388	0	53	0.5
ENSBTAG00000008314	SDHB	1	1.992	0	0.502008	0	125	0			ENSBTAG00000000898	F2RL2	2	1.88889	0.366013	0.529412	0	9	0.5
ENSBTAG00000012380	HK1	1	1.992	0	0.502008	0	125	0			ENSBTAG00000006531	DIP2C	4	2.5	0.313725	0.4	0	1.25	0.25
ENSBTAG00000004852	PLEKHO1	1	1.992	0	0.502008	0	125	0			ENSBTAG00000025263	FHIP1A	8	3.94118	0.170105	0.253731	0	1.25	0.25
ENSBTAG00000039888	MAGED2	1	1.93333	0	0.517241	0	15	0			ENSBTAG00000048071	EXOSC2	2	2.16176	0.149985	0.462585	0	31.5	0.516949
ENSBTAG00000000563	MYD88	1	1.97826	0	0.505495	0	46	0			ENSBTAG00000016203	ZNF16	2	2.16176	0.149985	0.462585	0	31.5	0.516949
ENSBTAG00000012718	ENSBTAG00000012718	1	1.875	0	0.533333	0	8	0			ENSBTAG00000010393	TRNAU1AP	2	2.16176	0.149985	0.462585	0	31.5	0.516949
ENSBTAG00000030255	PDXP	1	1.992	0	0.502008	0	125	0			ENSBTAG00000046161	ENSBTAG00000046161	10	3.93913	0.134935	0.253863	0	1.2	0.2
ENSBTAG00000025121	EMC6	1	1.96	0	0.510204	0	25	0			ENSBTAG00000005456	TTK	2	2.53827	0.107395	0.393969	0	94	0.5
ENSBTAG00000005751	CDAN1	1	1.75	0	0.571429	0	4	0			ENSBTAG00000013178	ALAS2	19	3.42716	0.105696	0.291787	0	1.10526	0.0526316
ENSBTAG00000010624	DCTN2	1	1.93333	0	0.517241	0	15	0			ENSBTAG00000031679	HSD17B13	2	3.16176	0.0921861	0.316279	0	14	0.52
ENSBTAG00000027051	PTAFR	1	1.97826	0	0.505495	0	46	0			ENSBTAG00000007871	SNX12	2	3.16176	0.0921861	0.316279	0	14	0.52
ENSBTAG00000010234	DHRS1	1	1.992	0	0.502008	0	125	0			ENSBTAG00000040331	ENSBTAG00000040331	2	3.10435	0.0720824	0.322129	0	25.5	0.510417
ENSBTAG00000012702	ZDHHC16	1	1.992	0	0.502008	0	125	0			ENSBTAG00000015894	WWOX	2	3.10435	0.0720824	0.322129	0	25.5	0.510417
ENSBTAG00000010601	DOLK	1	1.992	0	0.502008	0	125	0			ENSBTAG00000009657	MTMR1	2	4.40494	0.0196064	0.227018	0	11.5	0.5
ENSBTAG00000017462	ATF4	1	1.93333	0	0.517241	0	15	0			ENSBTAG00000030814	TFF2	4	5.38765	0.0147781	0.18561	0	1.25	0.25
ENSBTAG00000010851	ENSBTAG00000010851	1	1.93333	0	0.517241	0	15	0			ENSBTAG00000040442	ENSBTAG00000040442	2	2.12346	0	0.47093	1	220	0.575916
ENSBTAG00000012683	SRRM2	1	2.27273	0	0.44	0	15	0			ENSBTAG00000040411	ENSBTAG00000040411	2	2.12346	0	0.47093	1	220	0.575916
ENSBTAG00000001440	PMM2	1	1.992	0	0.502008	0	125	0			ENSBTAG00000034823	AGGF1	2	2.12346	0	0.47093	1	220	0.575916
ENSBTAG00000030424	CLEC1A	1	1	0	1	0	1	0			ENSBTAG00000027665	BRF2	2	2.12346	0	0.47093	1	220	0.575916
ENSBTAG00000015541	DLC1	1	1	0	1	0	1	0			ENSBTAG00000024381	MAN1A1	2	2.12346	0	0.47093	1	220	0.575916
ENSBTAG00000018186	PDXK	1	1.8	0	0.555556	0	5	0			ENSBTAG00000021922	SMAP2	2	2.12346	0	0.47093	1	220	0.575916
ENSBTAG00000007441	SEC23IP	1	2.1	0	0.47619	0	37	0			ENSBTAG00000021818	ADGRE5	2	2.12346	0	0.47093	1	220	0.575916
ENSBTAG00000002101	GDE1	1	1.83333	0	0.545455	0	6	0			ENSBTAG00000021790	APOOL	2	2.12346	0	0.47093	1	220	0.575916
ENSBTAG00000010884	NKAP	1	2.1	0	0.47619	0	37	0			ENSBTAG00000021656	SPECC1L	2	2.12346	0	0.47093	1	220	0.575916
ENSBTAG00000010692	SND1	1	1.992	0	0.502008	0	125	0			ENSBTAG00000020758	MAP3K12	2	2.12346	0	0.47093	1	220	0.575916
ENSBTAG00000003484	CZIB	1	1.97826	0	0.505495	0	46	0			ENSBTAG00000020649	CIITA	2	2.12346	0	0.47093	1	220	0.575916
ENSBTAG00000030347	TUBG2	1	1.97826	0	0.505495	0	46	0			ENSBTAG00000020607	ABCB6	2	2.12346	0	0.47093	1	220	0.575916
ENSBTAG00000007230	FANCF	1	1.97826	0	0.505495	0	46	0			ENSBTAG00000020451	USP1	2	2.12346	0	0.47093	1	220	0.575916
ENSBTAG00000000251	ALAD	1	1.97826	0	0.505495	0	46	0			ENSBTAG00000020420	AP1S2	2	2.12346	0	0.47093	1	220	0.575916
ENSBTAG00000003948	FDPS	1	1.96	0	0.510204	0	25	0			ENSBTAG00000020301	BLM	2	2.12346	0	0.47093	1	220	0.575916
ENSBTAG00000035392	ENSBTAG00000035392	1	1	0	1	0	1	0			ENSBTAG00000019370	RAB21	2	2.12346	0	0.47093	1	220	0.575916
ENSBTAG00000010033	ENSBTAG00000010033	1	1	0	1	0	1	0			ENSBTAG00000019120	WDHD1	2	2.12346	0	0.47093	1	220	0.575916
ENSBTAG00000046449	ENSBTAG00000046449	1	1.992	0	0.502008	0	125	0			ENSBTAG00000018879	ZNF451	2	2.12346	0	0.47093	1	220	0.575916
ENSBTAG00000007103	ITGAL	1	2.27273	0	0.44	0	15	0			ENSBTAG00000018063	SPATA2	2	2.12346	0	0.47093	1	220	0.575916
ENSBTAG00000032872	THOC7	1	2.1	0	0.47619	0	37	0			ENSBTAG00000016709	NT5C3A	2	2.12346	0	0.47093	1	220	0.575916
ENSBTAG00000008170	POLA1	1	2.1	0	0.47619	0	37	0			ENSBTAG00000016374	OGFRL1	2	2.12346	0	0.47093	1	220	0.575916
ENSBTAG00000012291	TBC1D22A	1	1.992	0	0.502008	0	125	0			ENSBTAG00000016337	ACOT13	2	2.12346	0	0.47093	1	220	0.575916
ENSBTAG00000002039	FRMD8	1	1.96	0	0.510204	0	25	0			ENSBTAG00000016326	C3H1orf52	2	2.12346	0	0.47093	1	220	0.575916
ENSBTAG00000005660	PSMD2	1	1.992	0	0.502008	0	125	0			ENSBTAG00000016128	GGA3	2	2.12346	0	0.47093	1	220	0.575916
ENSBTAG00000021785	TMEM219	1	1.992	0	0.502008	0	125	0			ENSBTAG00000015043	MFNG	2	2.12346	0	0.47093	1	220	0.575916
ENSBTAG00000016951	WDFY1	1	1.992	0	0.502008	0	125	0			ENSBTAG00000015042	WDR55	2	2.12346	0	0.47093	1	220	0.575916
ENSBTAG00000004085	ASF1B	1	1.96	0	0.510204	0	25	0			ENSBTAG00000014149	LCN2	2	2.12346	0	0.47093	1	220	0.575916
ENSBTAG00000008683	LDHA	1	1.83333	0	0.545455	0	6	0			ENSBTAG00000013836	ENSBTAG00000013836	2	2.12346	0	0.47093	1	220	0.575916
ENSBTAG00000017875	ARHGAP30	1	1.97826	0	0.505495	0	46	0			ENSBTAG00000013650	SLC66A1	2	2.12346	0	0.47093	1	220	0.575916
ENSBTAG00000003037	ENSBTAG00000003037	1	3.8	0	0.263158	0	3	0			ENSBTAG00000013068	GGPS1	2	2.12346	0	0.47093	1	220	0.575916
ENSBTAG00000008409	MYC	1	1.96	0	0.510204	0	25	0			ENSBTAG00000012988	COG4	2	2.12346	0	0.47093	1	220	0.575916
ENSBTAG00000047856	PAK2	1	2.1	0	0.47619	0	37	0			ENSBTAG00000012873	SNX6	2	2.12346	0	0.47093	1	220	0.575916
ENSBTAG00000012756	CCT7	1	1.992	0	0.502008	0	125	0			ENSBTAG00000012509	DYRK1B	2	2.12346	0	0.47093	1	220	0.575916
ENSBTAG00000025632	NOP10	1	1.96	0	0.510204	0	25	0			ENSBTAG00000011052	ENSBTAG00000011052	2	2.12346	0	0.47093	1	220	0.575916
ENSBTAG00000000033	PHOSPHO1	1	2.5	0	0.4	0	10	0			ENSBTAG00000010502	SERTAD3	2	2.12346	0	0.47093	1	220	0.575916
ENSBTAG00000021807	TAC3	1	1	0	1	0	1	0			ENSBTAG00000009543	ESYT1	2	2.12346	0	0.47093	1	220	0.575916
ENSBTAG00000012194	DENND2C	1	1	0	1	0	1	0			ENSBTAG00000008827	SPOCK2	2	2.12346	0	0.47093	1	220	0.575916
ENSBTAG00000005340	SERGEF	1	1.992	0	0.502008	0	125	0			ENSBTAG00000008759	CDC23	2	2.12346	0	0.47093	1	220	0.575916
ENSBTAG00000016050	CHKB	1	1.97826	0	0.505495	0	46	0			ENSBTAG00000007970	C1H3orf38	2	2.12346	0	0.47093	1	220	0.575916
ENSBTAG00000045529	NCR1	1	1.8	0	0.555556	0	5	0			ENSBTAG00000007230	FANCF	2	2.12346	0	0.47093	1	220	0.575916
ENSBTAG00000008600	TRAF3IP2	1	1.97826	0	0.505495	0	46	0			ENSBTAG00000006625	NDC1	2	2.12346	0	0.47093	1	220	0.575916
ENSBTAG00000019948	AFAP1L1	1	2.5	0	0.4	0	10	0			ENSBTAG00000006611	NUP93	2	2.12346	0	0.47093	1	220	0.575916
ENSBTAG00000020653	FIP1L1	1	2.1	0	0.47619	0	37	0			ENSBTAG00000005844	SCAMP2	2	2.12346	0	0.47093	1	220	0.575916
ENSBTAG00000000037	CWC27	1	1.83333	0	0.545455	0	6	0			ENSBTAG00000005620	RPS3	2	2.12346	0	0.47093	1	220	0.575916
ENSBTAG00000000250	HDHD3	1	1.97826	0	0.505495	0	46	0			ENSBTAG00000005453	FGD4	2	2.12346	0	0.47093	1	220	0.575916
ENSBTAG00000008092	RAB37	1	1.992	0	0.502008	0	125	0			ENSBTAG00000005393	TIPRL	2	2.12346	0	0.47093	1	220	0.575916
ENSBTAG00000017468	NUCB2	1	2.1	0	0.47619	0	37	0			ENSBTAG00000004651	NME1	2	2.12346	0	0.47093	1	220	0.575916
ENSBTAG00000003423	DDX24	1	1.992	0	0.502008	0	125	0			ENSBTAG00000004484	CEP83	2	2.12346	0	0.47093	1	220	0.575916
ENSBTAG00000044129	ST6GALNAC6	1	1.97826	0	0.505495	0	46	0			ENSBTAG00000004227	TBCK	2	2.12346	0	0.47093	1	220	0.575916
ENSBTAG00000015483	CCR8	1	1.75	0	0.571429	0	4	0			ENSBTAG00000003820	GRAMD1A	2	2.12346	0	0.47093	1	220	0.575916
ENSBTAG00000046664	ENSBTAG00000046664	1	1.96	0	0.510204	0	25	0			ENSBTAG00000003174	NDUFAF4	2	2.12346	0	0.47093	1	220	0.575916
ENSBTAG00000019868	RUFY1	1	2.1	0	0.47619	0	37	0			ENSBTAG00000002960	WDR82	2	2.12346	0	0.47093	1	220	0.575916
ENSBTAG00000008845	INTS9	1	1.992	0	0.502008	0	125	0			ENSBTAG00000002848	C16H1orf74	2	2.12346	0	0.47093	1	220	0.575916
ENSBTAG00000020124	HTRA2	1	1.97826	0	0.505495	0	46	0			ENSBTAG00000002837	TOR1B	2	2.12346	0	0.47093	1	220	0.575916
ENSBTAG00000009765	MTMR14	1	1.992	0	0.502008	0	125	0			ENSBTAG00000002275	PTP4A1	2	2.12346	0	0.47093	1	220	0.575916
ENSBTAG00000000950	MRPS16	1	1.97826	0	0.505495	0	46	0			ENSBTAG00000001711	BORCS6	2	2.12346	0	0.47093	1	220	0.575916
ENSBTAG00000017567	ACACA	1	1.875	0	0.533333	0	8	0			ENSBTAG00000000032	ABI3	2	2.12346	0	0.47093	1	220	0.575916
ENSBTAG00000020153	NIT1	1	1.97826	0	0.505495	0	46	0			ENSBTAG00000047330	FABP5	1	1.75	0	0.571429	0	4	0
ENSBTAG00000009715	PDCD11	1	2.5	0	0.4	0	10	0			ENSBTAG00000044015	RBM12	1	1.92857	0	0.518519	0	14	0
ENSBTAG00000018385	DNAJC8	1	2.1	0	0.47619	0	37	0			ENSBTAG00000043048	SNORD59A	1	1.92857	0	0.518519	0	14	0
ENSBTAG00000006039	ARHGDIB	1	1.97826	0	0.505495	0	46	0			ENSBTAG00000038926	ZNF805	1	1.85714	0	0.538462	0	7	0
ENSBTAG00000010994	CTSF	1	1.992	0	0.502008	0	125	0			ENSBTAG00000037488	JRKL	1	4.93043	0	0.202822	0	10	0
ENSBTAG00000040559	PTPRH	1	1.992	0	0.502008	0	125	0			ENSBTAG00000036009	TRAF6	1	3	0	0.333333	0	4	0
ENSBTAG00000038377	ADAM20	1	1	0	1	0	1	0			ENSBTAG00000037377	ABHD14B	1	2.6	0	0.384615	0	6	0
ENSBTAG00000021151	MYH10	1	1	0	1	0	1	0			ENSBTAG00000046047	ENSBTAG00000046047	1	6.38519	0	0.156613	0	4	0
ENSBTAG00000021731	TGFBRAP1	1	1.66667	0	0.6	0	3	0			ENSBTAG00000042408	SNORA27	1	1.9	0	0.526316	0	10	0
ENSBTAG00000007804	RILPL2	1	1.992	0	0.502008	0	125	0			ENSBTAG00000038938	GBP2	1	1.9	0	0.526316	0	10	0
ENSBTAG00000014215	CCDC86	1	1.97826	0	0.505495	0	46	0			ENSBTAG00000027770	ENSBTAG00000027770	1	1.9	0	0.526316	0	10	0
ENSBTAG00000006075	SUCLG1	1	1.93333	0	0.517241	0	15	0			ENSBTAG00000026350	SPATC1	1	4.93043	0	0.202822	0	10	0
ENSBTAG00000015805	SIPA1L1	1	2.27273	0	0.44	0	15	0			ENSBTAG00000039720	ENSBTAG00000039720	1	4.92647	0	0.202985	0	8	0
ENSBTAG00000012066	PECAM1	1	1.93333	0	0.517241	0	15	0			ENSBTAG00000038931	TSTD3	1	4.92647	0	0.202985	0	8	0
ENSBTAG00000032150	ENSBTAG00000032150	1	1.93333	0	0.517241	0	15	0			ENSBTAG00000027049	SDHAF4	1	4.92647	0	0.202985	0	8	0
ENSBTAG00000031249	PSMG4	1	1.992	0	0.502008	0	125	0			ENSBTAG00000024199	KMT2C	1	1.85714	0	0.538462	0	7	0
ENSBTAG00000010721	MCM3	1	1.992	0	0.502008	0	125	0			ENSBTAG00000024097	MRPS15	1	4.93043	0	0.202822	0	10	0
ENSBTAG00000016231	POFUT1	1	2.27273	0	0.44	0	15	0			ENSBTAG00000023843	RALGPS1	1	1.85714	0	0.538462	0	7	0
ENSBTAG00000001854	CIAPIN1	1	1.992	0	0.502008	0	125	0			ENSBTAG00000023614	NUDT19	1	1.92857	0	0.518519	0	14	0
ENSBTAG00000003417	PHKG2	1	1.992	0	0.502008	0	125	0			ENSBTAG00000023551	MOB3C	1	1.92857	0	0.518519	0	14	0
ENSBTAG00000030563	PRRG2	1	2.27273	0	0.44	0	15	0			ENSBTAG00000022656	KCTD6	1	1.75	0	0.571429	0	4	0
ENSBTAG00000003069	MAN1C1	1	1.97826	0	0.505495	0	46	0			ENSBTAG00000031558	ENSBTAG00000031558	1	1	0	1	0	1	0
ENSBTAG00000001546	MGAT1	1	1.93333	0	0.517241	0	15	0			ENSBTAG00000022647	ENSBTAG00000022647	1	1	0	1	0	1	0
ENSBTAG00000014461	ANAPC13	1	1.83333	0	0.545455	0	6	0			ENSBTAG00000022003	NSUN6	1	1.92857	0	0.518519	0	14	0
ENSBTAG00000020755	SELP	1	1.93333	0	0.517241	0	15	0			ENSBTAG00000021899	PDE9A	1	3.36765	0	0.296943	0	20	0
ENSBTAG00000014284	ALPK2	1	1.992	0	0.502008	0	125	0			ENSBTAG00000021864	ENSBTAG00000021864	1	4.92647	0	0.202985	0	8	0
ENSBTAG00000007438	STT3B	1	2.1	0	0.47619	0	37	0			ENSBTAG00000045885	bta-mir-3064	1	3	0	0.333333	0	65	0
ENSBTAG00000010830	LRP1	1	1.992	0	0.502008	0	125	0			ENSBTAG00000044172	LMLN	1	3	0	0.333333	0	65	0
ENSBTAG00000008839	AMER1	1	1.875	0	0.533333	0	8	0			ENSBTAG00000039435	LEMD3	1	3	0	0.333333	0	65	0
ENSBTAG00000002791	SEC24C	1	1.992	0	0.502008	0	125	0			ENSBTAG00000038610	ZBTB26	1	3	0	0.333333	0	65	0
ENSBTAG00000001920	POLQ	1	2.1	0	0.47619	0	37	0			ENSBTAG00000038251	NAA16	1	3	0	0.333333	0	65	0
ENSBTAG00000001941	SEMA4D	1	1.992	0	0.502008	0	125	0			ENSBTAG00000033170	LRRC58	1	3	0	0.333333	0	65	0
ENSBTAG00000016562	SEC63	1	2.1	0	0.47619	0	37	0			ENSBTAG00000031967	AMPH	1	3	0	0.333333	0	65	0
ENSBTAG00000010131	ENSBTAG00000010131	1	2.5	0	0.4	0	10	0			ENSBTAG00000031941	PEPD	1	3	0	0.333333	0	65	0
ENSBTAG00000020213	NIPAL4	1	2.5	0	0.4	0	10	0			ENSBTAG00000031444	LY86	1	3	0	0.333333	0	65	0
ENSBTAG00000000097	EFCAB14	1	2.1	0	0.47619	0	37	0			ENSBTAG00000029802	ENSBTAG00000029802	1	3	0	0.333333	0	65	0
ENSBTAG00000008744	PDK2	1	1.992	0	0.502008	0	125	0			ENSBTAG00000026684	SYNC	1	3	0	0.333333	0	65	0
ENSBTAG00000007623	CPTP	1	1.992	0	0.502008	0	125	0			ENSBTAG00000026114	UBE2F	1	3	0	0.333333	0	65	0
ENSBTAG00000013776	ITPA	1	1.97826	0	0.505495	0	46	0			ENSBTAG00000025477	KIF3A	1	3	0	0.333333	0	65	0
ENSBTAG00000000605	ATP5PF	1	1.83333	0	0.545455	0	6	0			ENSBTAG00000024822	SETX	1	3	0	0.333333	0	65	0
ENSBTAG00000001419	MRPL4	1	1.992	0	0.502008	0	125	0			ENSBTAG00000022288	AMMECR1	1	3	0	0.333333	0	65	0
ENSBTAG00000013368	ANKRD22	1	2.27273	0	0.44	0	15	0			ENSBTAG00000047214	TRAPPC1	1	2.89706	0	0.345178	0	43	0
ENSBTAG00000002487	UBE3A	1	1.992	0	0.502008	0	125	0			ENSBTAG00000046823	ENSBTAG00000046823	1	2.89706	0	0.345178	0	43	0
ENSBTAG00000021341	BTBD1	1	1.992	0	0.502008	0	125	0			ENSBTAG00000046485	RAB1B	1	2.89706	0	0.345178	0	43	0
ENSBTAG00000006519	TNFRSF25	1	2.1	0	0.47619	0	37	0			ENSBTAG00000038866	UBE2I	1	2.89706	0	0.345178	0	43	0
ENSBTAG00000003851	CCNL1	1	1.992	0	0.502008	0	125	0			ENSBTAG00000036087	ARMC2	1	2.89706	0	0.345178	0	43	0
ENSBTAG00000021849	DUS4L	1	1.992	0	0.502008	0	125	0			ENSBTAG00000035587	ARRB2	1	2.89706	0	0.345178	0	43	0
ENSBTAG00000047679	DNTTIP2	1	1.96	0	0.510204	0	25	0			ENSBTAG00000034848	F2RL1	1	2.89706	0	0.345178	0	43	0
ENSBTAG00000013180	POT1	1	1.992	0	0.502008	0	125	0			ENSBTAG00000033413	DDX50	1	2.89706	0	0.345178	0	43	0
ENSBTAG00000005213	ZWILCH	1	1.992	0	0.502008	0	125	0			ENSBTAG00000021600	KANSL1L	1	3	0	0.333333	0	65	0
ENSBTAG00000001752	FUCA2	1	1.96	0	0.510204	0	25	0			ENSBTAG00000021083	RECQL	1	3	0	0.333333	0	65	0
ENSBTAG00000010376	TMEM184C	1	1.992	0	0.502008	0	125	0			ENSBTAG00000020953	ENSBTAG00000020953	1	2.89706	0	0.345178	0	43	0
ENSBTAG00000021910	TBL1XR1	1	1.97826	0	0.505495	0	46	0			ENSBTAG00000020878	DMTF1	1	3	0	0.333333	0	65	0
ENSBTAG00000021668	METTL4	1	1.97826	0	0.505495	0	46	0			ENSBTAG00000020873	MAT2A	1	3	0	0.333333	0	65	0
ENSBTAG00000005979	HELLS	1	1.992	0	0.502008	0	125	0			ENSBTAG00000020773	CTSW	1	2.89706	0	0.345178	0	43	0
ENSBTAG00000031171	SH3GLB1	1	1.97826	0	0.505495	0	46	0			ENSBTAG00000020384	WDR47	1	3	0	0.333333	0	65	0
ENSBTAG00000016005	PPP3CA	1	1.97826	0	0.505495	0	46	0			ENSBTAG00000019853	SMURF2	1	3	0	0.333333	0	65	0
ENSBTAG00000031697	KLHDC1	1	1.97826	0	0.505495	0	46	0			ENSBTAG00000019730	PNISR	1	3	0	0.333333	0	65	0
ENSBTAG00000008925	MRE11	1	1.97826	0	0.505495	0	46	0			ENSBTAG00000019456	SPRED2	1	2.89706	0	0.345178	0	43	0
ENSBTAG00000016666	RELCH	1	1.992	0	0.502008	0	125	0			ENSBTAG00000019403	MALSU1	1	1.9	0	0.526316	0	10	0
ENSBTAG00000020277	PPP2R1B	1	1.96	0	0.510204	0	25	0			ENSBTAG00000019231	MAIP1	1	2.89706	0	0.345178	0	43	0
ENSBTAG00000005933	CTNNBIP1	1	2.1	0	0.47619	0	37	0			ENSBTAG00000019203	S100A4	1	2.89706	0	0.345178	0	43	0
ENSBTAG00000005627	PAFAH1B2	1	1.992	0	0.502008	0	125	0			ENSBTAG00000018809	RANGRF	1	1.92857	0	0.518519	0	14	0
ENSBTAG00000002271	CDADC1	1	1.97826	0	0.505495	0	46	0			ENSBTAG00000018715	MPLKIP	1	2.6	0	0.384615	0	6	0
ENSBTAG00000019285	ENSBTAG00000019285	1	1.992	0	0.502008	0	125	0			ENSBTAG00000018560	DNAH3	1	3	0	0.333333	0	65	0
ENSBTAG00000003586	MAN1A2	1	1.96	0	0.510204	0	25	0			ENSBTAG00000018451	PTMS	1	2.89706	0	0.345178	0	43	0
ENSBTAG00000003894	NDRG4	1	1	0	1	0	1	0			ENSBTAG00000018151	HELQ	1	3	0	0.333333	0	65	0
ENSBTAG00000001822	SNX10	1	1	0	1	0	1	0			ENSBTAG00000017744	FAF2	1	6.38519	0	0.156613	0	4	0
ENSBTAG00000019472	NR3C1	1	1.96	0	0.510204	0	25	0			ENSBTAG00000017626	GFPT1	1	1.92857	0	0.518519	0	14	0
ENSBTAG00000000205	MMD	1	1.992	0	0.502008	0	125	0			ENSBTAG00000017246	UBB	1	2.89706	0	0.345178	0	43	0
ENSBTAG00000039720	ENSBTAG00000039720	1	2.1	0	0.47619	0	37	0			ENSBTAG00000016844	ADGB	1	1.92857	0	0.518519	0	14	0
ENSBTAG00000046797	NRAS	1	1.992	0	0.502008	0	125	0			ENSBTAG00000016782	SLC39A10	1	3	0	0.333333	0	65	0
ENSBTAG00000004679	WARS1	1	2.1	0	0.47619	0	37	0			ENSBTAG00000016438	TERB1	1	3	0	0.333333	0	65	0
ENSBTAG00000007513	PGAM5	1	2.1	0	0.47619	0	37	0			ENSBTAG00000047150	ENSBTAG00000047150	1	2.65185	0	0.377095	0	169	0
ENSBTAG00000012250	BLOC1S6	1	1.992	0	0.502008	0	125	0			ENSBTAG00000045867	RPGR	1	2.65185	0	0.377095	0	169	0
ENSBTAG00000000754	PPP2R5A	1	1.992	0	0.502008	0	125	0			ENSBTAG00000045744	NKRF	1	2.65185	0	0.377095	0	169	0
ENSBTAG00000006479	CAPN7	1	1.992	0	0.502008	0	125	0			ENSBTAG00000045510	EMC10	1	2.65185	0	0.377095	0	169	0
ENSBTAG00000018846	CLN5	1	1.97826	0	0.505495	0	46	0			ENSBTAG00000045492	ENSBTAG00000045492	1	2.65185	0	0.377095	0	169	0
ENSBTAG00000000290	ATP11B	1	1.97826	0	0.505495	0	46	0			ENSBTAG00000039552	PLK4	1	2.65185	0	0.377095	0	169	0
ENSBTAG00000010766	OIP5	1	1.97826	0	0.505495	0	46	0			ENSBTAG00000039015	TMEM145	1	2.65185	0	0.377095	0	169	0
ENSBTAG00000008072	SRSF10	1	1.992	0	0.502008	0	125	0			ENSBTAG00000037996	ARMCX3	1	2.65185	0	0.377095	0	169	0
ENSBTAG00000034430	C27H4orf47	1	1.992	0	0.502008	0	125	0			ENSBTAG00000037510	ENSBTAG00000037510	1	2.65185	0	0.377095	0	169	0
ENSBTAG00000031473	ORC2	1	1.992	0	0.502008	0	125	0			ENSBTAG00000036297	RBFA	1	2.65185	0	0.377095	0	169	0
ENSBTAG00000017271	MASTL	1	1.96	0	0.510204	0	25	0			ENSBTAG00000033504	MAK16	1	2.65185	0	0.377095	0	169	0
ENSBTAG00000001192	STX12	1	1.992	0	0.502008	0	125	0			ENSBTAG00000030632	ENSBTAG00000030632	1	2.65185	0	0.377095	0	169	0
ENSBTAG00000015977	SIKE1	1	1.97826	0	0.505495	0	46	0			ENSBTAG00000030337	MYCBP	1	2.65185	0	0.377095	0	169	0
ENSBTAG00000001627	ENSBTAG00000001627	1	1.96	0	0.510204	0	25	0			ENSBTAG00000027506	SNRPB2	1	2.65185	0	0.377095	0	169	0
ENSBTAG00000020748	FAM76B	1	1.97826	0	0.505495	0	46	0			ENSBTAG00000027321	CCDC18	1	2.65185	0	0.377095	0	169	0
ENSBTAG00000013170	CTLA4	1	1.875	0	0.533333	0	8	0			ENSBTAG00000025297	MMGT1	1	2.65185	0	0.377095	0	169	0
ENSBTAG00000004000	SAP30L	1	3.8	0	0.263158	0	3	0			ENSBTAG00000025221	TEX30	1	2.65185	0	0.377095	0	169	0
ENSBTAG00000012894	ENSBTAG00000012894	1	1.992	0	0.502008	0	125	0			ENSBTAG00000024787	HAUS3	1	2.65185	0	0.377095	0	169	0
ENSBTAG00000017811	SLC39A9	1	1.75	0	0.571429	0	4	0			ENSBTAG00000024675	CYSLTR1	1	2.65185	0	0.377095	0	169	0
ENSBTAG00000019950	GRPEL2	1	1.992	0	0.502008	0	125	0			ENSBTAG00000024240	ACADM	1	2.65185	0	0.377095	0	169	0
ENSBTAG00000020378	DLG1	1	1.97826	0	0.505495	0	46	0			ENSBTAG00000023054	SLC25A16	1	2.65185	0	0.377095	0	169	0
ENSBTAG00000015534	LYPLAL1	1	1.992	0	0.502008	0	125	0			ENSBTAG00000021965	SUB1	1	2.65185	0	0.377095	0	169	0
ENSBTAG00000013960	PSAT1	1	1.992	0	0.502008	0	125	0			ENSBTAG00000021962	BCLAF3	1	2.65185	0	0.377095	0	169	0
ENSBTAG00000030600	ENSBTAG00000030600	1	1.66667	0	0.6	0	3	0			ENSBTAG00000021869	THAP5	1	2.65185	0	0.377095	0	169	0
ENSBTAG00000039943	NARS2	1	1.8	0	0.555556	0	5	0			ENSBTAG00000021392	DCAF11	1	2.65185	0	0.377095	0	169	0
ENSBTAG00000032660	CHIC2	1	1.75	0	0.571429	0	4	0			ENSBTAG00000021214	FBXL5	1	2.65185	0	0.377095	0	169	0
ENSBTAG00000007554	IFI6	1	2.1	0	0.47619	0	37	0			ENSBTAG00000020999	DDB2	1	2.65185	0	0.377095	0	169	0
ENSBTAG00000008289	ZBTB4	1	2.1	0	0.47619	0	37	0			ENSBTAG00000020547	BCAP31	1	2.65185	0	0.377095	0	169	0
ENSBTAG00000002769	AP1G1	1	1.96	0	0.510204	0	25	0			ENSBTAG00000020004	ZNF800	1	2.65185	0	0.377095	0	169	0
ENSBTAG00000008367	ENSBTAG00000008367	1	1.992	0	0.502008	0	125	0			ENSBTAG00000019956	CMPK1	1	2.65185	0	0.377095	0	169	0
ENSBTAG00000007921	DAPP1	1	1.992	0	0.502008	0	125	0			ENSBTAG00000019885	ZNF280C	1	2.65185	0	0.377095	0	169	0
ENSBTAG00000013225	NBN	1	1.992	0	0.502008	0	125	0			ENSBTAG00000019784	PPP2R5E	1	2.65185	0	0.377095	0	169	0
ENSBTAG00000007272	ATP6V0A2	1	1.75	0	0.571429	0	4	0			ENSBTAG00000019738	MDM1	1	2.65185	0	0.377095	0	169	0
ENSBTAG00000038710	ENSBTAG00000038710	1	1.8	0	0.555556	0	5	0			ENSBTAG00000019525	PPP3CB	1	2.65185	0	0.377095	0	169	0
ENSBTAG00000013425	COPS2	1	1.992	0	0.502008	0	125	0			ENSBTAG00000019500	CNIH1	1	2.65185	0	0.377095	0	169	0
ENSBTAG00000016595	CYSTM1	1	2.1	0	0.47619	0	37	0			ENSBTAG00000019229	TMEM144	1	2.65185	0	0.377095	0	169	0
ENSBTAG00000019746	CCDC66	1	1.992	0	0.502008	0	125	0			ENSBTAG00000019214	USP14	1	2.65185	0	0.377095	0	169	0
ENSBTAG00000010456	TADA1	1	1.75	0	0.571429	0	4	0			ENSBTAG00000019133	ZNF326	1	2.65185	0	0.377095	0	169	0
ENSBTAG00000004489	APPBP2	1	1.992	0	0.502008	0	125	0			ENSBTAG00000019119	ZCRB1	1	2.65185	0	0.377095	0	169	0
ENSBTAG00000011611	OSTC	1	2.27273	0	0.44	0	15	0			ENSBTAG00000019069	SYNGR2	1	2.65185	0	0.377095	0	169	0
ENSBTAG00000020819	YY1	1	1.75	0	0.571429	0	4	0			ENSBTAG00000018752	SUZ12	1	2.65185	0	0.377095	0	169	0
ENSBTAG00000019091	RNPC3	1	1.93333	0	0.517241	0	15	0			ENSBTAG00000017875	ARHGAP30	1	2.65185	0	0.377095	0	169	0
ENSBTAG00000000979	SMIM19	1	2.5	0	0.4	0	10	0			ENSBTAG00000017175	RNF216	1	2.65185	0	0.377095	0	169	0
ENSBTAG00000011866	PCBD1	1	2.1	0	0.47619	0	37	0			ENSBTAG00000017137	CDC37L1	1	2.65185	0	0.377095	0	169	0
ENSBTAG00000004368	NFATC3	1	1.96	0	0.510204	0	25	0			ENSBTAG00000016908	METTL1	1	2.65185	0	0.377095	0	169	0
ENSBTAG00000038938	GBP2	1	1.66667	0	0.6	0	3	0			ENSBTAG00000016547	CEP57	1	2.65185	0	0.377095	0	169	0
ENSBTAG00000019885	ZNF280C	1	1.992	0	0.502008	0	125	0			ENSBTAG00000015946	RBBP5	1	2.65185	0	0.377095	0	169	0
ENSBTAG00000001894	NEDD1	1	1.992	0	0.502008	0	125	0			ENSBTAG00000015899	ENSBTAG00000015899	1	3.36765	0	0.296943	0	20	0
ENSBTAG00000012391	MINDY2	1	1.97826	0	0.505495	0	46	0			ENSBTAG00000015874	CASP3	1	2.65185	0	0.377095	0	169	0
ENSBTAG00000039552	PLK4	1	1.992	0	0.502008	0	125	0			ENSBTAG00000015858	TSR2	1	2.89706	0	0.345178	0	43	0
ENSBTAG00000040551	ZBTB1	1	1.992	0	0.502008	0	125	0			ENSBTAG00000015708	CXCR6	1	3.36765	0	0.296943	0	20	0
ENSBTAG00000024918	BIRC3	1	1.992	0	0.502008	0	125	0			ENSBTAG00000015686	TERF2IP	1	2.89706	0	0.345178	0	43	0
ENSBTAG00000008260	ENSBTAG00000008260	1	1.992	0	0.502008	0	125	0			ENSBTAG00000015666	ENSBTAG00000015666	1	2.65185	0	0.377095	0	169	0
ENSBTAG00000009642	AKAP5	1	1.66667	0	0.6	0	3	0			ENSBTAG00000015504	ZNF131	1	3	0	0.333333	0	65	0
ENSBTAG00000047776	ENSBTAG00000047776	1	2.27273	0	0.44	0	15	0			ENSBTAG00000015497	ENSBTAG00000015497	1	2.65185	0	0.377095	0	169	0
ENSBTAG00000005729	FBXL4	1	1.96	0	0.510204	0	25	0			ENSBTAG00000015283	RPL32	1	2.89706	0	0.345178	0	43	0
ENSBTAG00000016164	LMBRD1	1	1.992	0	0.502008	0	125	0			ENSBTAG00000015144	GMIP	1	2.65185	0	0.377095	0	169	0
ENSBTAG00000000379	GOLT1B	1	1.992	0	0.502008	0	125	0			ENSBTAG00000015138	MGA	1	3	0	0.333333	0	65	0
ENSBTAG00000002098	CDC34	1	2.1	0	0.47619	0	37	0			ENSBTAG00000015114	CALR	1	1.92857	0	0.518519	0	14	0
ENSBTAG00000000428	BAK1	1	2.1	0	0.47619	0	37	0			ENSBTAG00000015103	IQCC	1	2.89706	0	0.345178	0	43	0
ENSBTAG00000043584	ATP6	1	1.875	0	0.533333	0	8	0			ENSBTAG00000015038	HADHA	1	1.5	0	0.666667	0	2	0
ENSBTAG00000009103	UBLCP1	1	1.992	0	0.502008	0	125	0			ENSBTAG00000015022	KIF2A	1	2.65185	0	0.377095	0	169	0
ENSBTAG00000011524	XRN1	1	1.96	0	0.510204	0	25	0			ENSBTAG00000014981	OTUB2	1	1.75	0	0.571429	0	4	0
ENSBTAG00000047880	ENSBTAG00000047880	1	1.75	0	0.571429	0	4	0			ENSBTAG00000014953	ENSBTAG00000014953	1	1.85714	0	0.538462	0	7	0
ENSBTAG00000015308	SMARCE1	1	1.875	0	0.533333	0	8	0			ENSBTAG00000014792	MAP4K5	1	2.65185	0	0.377095	0	169	0
ENSBTAG00000000687	POC1B	1	1.992	0	0.502008	0	125	0			ENSBTAG00000014710	ENSBTAG00000014710	1	2.65185	0	0.377095	0	169	0
ENSBTAG00000006715	FBXO8	1	2.27273	0	0.44	0	15	0			ENSBTAG00000014677	TADA2A	1	2.89706	0	0.345178	0	43	0
ENSBTAG00000009256	ITGA4	1	1.97826	0	0.505495	0	46	0			ENSBTAG00000014659	NEMP1	1	3	0	0.333333	0	65	0
ENSBTAG00000007570	NDUFAF6	1	1.93333	0	0.517241	0	15	0			ENSBTAG00000014616	SEPSECS	1	1.92857	0	0.518519	0	14	0
ENSBTAG00000005699	SCML4	1	2.1	0	0.47619	0	37	0			ENSBTAG00000045979	ENSBTAG00000045979	1	1.5	0	0.666667	0	2	0
ENSBTAG00000002708	MRPL42	1	2.5	0	0.4	0	10	0			ENSBTAG00000014388	EIF3I	1	2.89706	0	0.345178	0	43	0
ENSBTAG00000016038	GCC2	1	1.97826	0	0.505495	0	46	0			ENSBTAG00000014373	CETN3	1	2.65185	0	0.377095	0	169	0
ENSBTAG00000013607	WDR1	1	2.1	0	0.47619	0	37	0			ENSBTAG00000014371	CHPF2	1	2.65185	0	0.377095	0	169	0
ENSBTAG00000022779	OLFM4	1	2.27273	0	0.44	0	15	0			ENSBTAG00000020503	MTRFR	1	1.85714	0	0.538462	0	7	0
ENSBTAG00000003887	ECHDC1	1	1.97826	0	0.505495	0	46	0			ENSBTAG00000019550	TBC1D2	1	1.85714	0	0.538462	0	7	0
ENSBTAG00000014374	CARD6	1	1.96	0	0.510204	0	25	0			ENSBTAG00000014476	ADAL	1	1.85714	0	0.538462	0	7	0
ENSBTAG00000017123	ZNF354B	1	1.992	0	0.502008	0	125	0			ENSBTAG00000014253	TBC1D22B	1	3.36765	0	0.296943	0	20	0
ENSBTAG00000013859	SCYL2	1	1.992	0	0.502008	0	125	0			ENSBTAG00000014226	RPL34	1	3.36765	0	0.296943	0	20	0
ENSBTAG00000006447	ACSM3	1	1.75	0	0.571429	0	4	0			ENSBTAG00000014140	ATP1B3	1	1.9	0	0.526316	0	10	0
ENSBTAG00000027770	ENSBTAG00000027770	1	1	0	1	0	1	0			ENSBTAG00000014096	PCNX4	1	2.89706	0	0.345178	0	43	0
ENSBTAG00000006531	DIP2C	1	1	0	1	0	1	0			ENSBTAG00000014059	ATP2B4	1	1.9	0	0.526316	0	10	0
ENSBTAG00000010980	ANKMY2	1	1.992	0	0.502008	0	125	0			ENSBTAG00000013937	SPICE1	1	3	0	0.333333	0	65	0
ENSBTAG00000000533	ZNF684	1	1.8	0	0.555556	0	5	0			ENSBTAG00000013915	DSN1	1	2.89706	0	0.345178	0	43	0
ENSBTAG00000010961	LYRM7	1	1.75	0	0.571429	0	4	0			ENSBTAG00000016784	DNAH7	1	1.5	0	0.666667	0	2	0
ENSBTAG00000011319	SLTM	1	2.27273	0	0.44	0	15	0			ENSBTAG00000013716	NR2C2	1	1.85714	0	0.538462	0	7	0
ENSBTAG00000018363	RBM48	1	1.992	0	0.502008	0	125	0			ENSBTAG00000013587	TXNL4A	1	3	0	0.333333	0	65	0
ENSBTAG00000002112	INSIG2	1	1.992	0	0.502008	0	125	0			ENSBTAG00000013580	KDM3A	1	3	0	0.333333	0	65	0
ENSBTAG00000014023	SIRT1	1	1.992	0	0.502008	0	125	0			ENSBTAG00000013533	CLIC1	1	3	0	0.333333	0	65	0
ENSBTAG00000011176	TPRKB	1	1.992	0	0.502008	0	125	0			ENSBTAG00000013460	ZBTB11	1	3	0	0.333333	0	65	0
ENSBTAG00000005481	ADAM10	1	1.96	0	0.510204	0	25	0			ENSBTAG00000013421	PRMT3	1	2.65185	0	0.377095	0	169	0
ENSBTAG00000016900	TRAPPC13	1	1.992	0	0.502008	0	125	0			ENSBTAG00000013357	PUM3	1	2.89706	0	0.345178	0	43	0
ENSBTAG00000014099	YTHDC2	1	1.992	0	0.502008	0	125	0			ENSBTAG00000047707	BOLA-DOB	1	4.42469	0	0.226004	0	19	0
ENSBTAG00000024381	MAN1A1	1	1.97826	0	0.505495	0	46	0			ENSBTAG00000023963	RHBDD1	1	4.42469	0	0.226004	0	19	0
ENSBTAG00000013197	PSEN2	1	2.1	0	0.47619	0	37	0			ENSBTAG00000021673	NDC80	1	4.42469	0	0.226004	0	19	0
ENSBTAG00000020281	NIN	1	1.97826	0	0.505495	0	46	0			ENSBTAG00000020357	GOLPH3L	1	4.42469	0	0.226004	0	19	0
ENSBTAG00000003115	KBTBD2	1	1.992	0	0.502008	0	125	0			ENSBTAG00000020100	ENSBTAG00000020100	1	4.42469	0	0.226004	0	19	0
ENSBTAG00000004028	POLK	1	1.75	0	0.571429	0	4	0			ENSBTAG00000016730	ANP32E	1	4.42469	0	0.226004	0	19	0
ENSBTAG00000004993	NXT1	1	2.1	0	0.47619	0	37	0			ENSBTAG00000015788	CCDC171	1	4.42469	0	0.226004	0	19	0
ENSBTAG00000002185	RNF7	1	1.875	0	0.533333	0	8	0			ENSBTAG00000014773	HMMR	1	4.42469	0	0.226004	0	19	0
ENSBTAG00000048169	ENSBTAG00000048169	1	1	0	1	0	1	0			ENSBTAG00000013315	ATP5F1B	1	4.42469	0	0.226004	0	19	0
ENSBTAG00000017571	PLEKHA5	1	1	0	1	0	1	0			ENSBTAG00000013145	DDHD2	1	3	0	0.333333	0	65	0
ENSBTAG00000005869	SENP6	1	1.992	0	0.502008	0	125	0			ENSBTAG00000013098	PIGS	1	2.65185	0	0.377095	0	169	0
ENSBTAG00000005376	FBXO30	1	1.97826	0	0.505495	0	46	0			ENSBTAG00000013044	GAB3	1	3.36765	0	0.296943	0	20	0
ENSBTAG00000004227	TBCK	1	1.96	0	0.510204	0	25	0			ENSBTAG00000013031	TMEM62	1	4.93043	0	0.202822	0	10	0
ENSBTAG00000019843	HAUS6	1	1.992	0	0.502008	0	125	0			ENSBTAG00000013017	GNAT2	1	3	0	0.333333	0	65	0
ENSBTAG00000007743	PUS7	1	1.97826	0	0.505495	0	46	0			ENSBTAG00000012878	BMS1	1	2.65185	0	0.377095	0	169	0
ENSBTAG00000037996	ARMCX3	1	1.992	0	0.502008	0	125	0			ENSBTAG00000012758	YIPF5	1	2.65185	0	0.377095	0	169	0
ENSBTAG00000010611	OCIAD1	1	1.992	0	0.502008	0	125	0			ENSBTAG00000012501	FTO	1	3.36765	0	0.296943	0	20	0
ENSBTAG00000015901	ARMC1	1	1.992	0	0.502008	0	125	0			ENSBTAG00000012117	ATP6AP1	1	2.65185	0	0.377095	0	169	0
ENSBTAG00000000181	SUSD3	1	2.1	0	0.47619	0	37	0			ENSBTAG00000012070	INTS2	1	3	0	0.333333	0	65	0
ENSBTAG00000007414	PAPOLG	1	1.992	0	0.502008	0	125	0			ENSBTAG00000012065	DNAJC3	1	3.36765	0	0.296943	0	20	0
ENSBTAG00000015753	RSBN1L	1	1.992	0	0.502008	0	125	0			ENSBTAG00000012049	WIPI2	1	2.65185	0	0.377095	0	169	0
ENSBTAG00000004844	ARL2BP	1	1.992	0	0.502008	0	125	0			ENSBTAG00000011882	SLC24A3	1	2.89706	0	0.345178	0	43	0
ENSBTAG00000015554	TMF1	1	1.992	0	0.502008	0	125	0			ENSBTAG00000011829	NF1	1	1.92857	0	0.518519	0	14	0
ENSBTAG00000005726	HNRNPA2B1	1	2.27273	0	0.44	0	15	0			ENSBTAG00000011805	PLIN3	1	1.5	0	0.666667	0	2	0
ENSBTAG00000019139	PHF3	1	1.97826	0	0.505495	0	46	0			ENSBTAG00000011667	PM20D2	1	1.5	0	0.666667	0	2	0
ENSBTAG00000030592	ENSBTAG00000030592	1	1	0	1	0	1	0			ENSBTAG00000011635	CENPN	1	6.38519	0	0.156613	0	4	0
ENSBTAG00000012674	CNKSR3	1	1	0	1	0	1	0			ENSBTAG00000011332	TRIM68	1	2.89706	0	0.345178	0	43	0
ENSBTAG00000017011	CCDC125	1	1.992	0	0.502008	0	125	0			ENSBTAG00000011182	PDLIM1	1	3	0	0.333333	0	65	0
ENSBTAG00000001395	C1H21orf91	1	1.97826	0	0.505495	0	46	0			ENSBTAG00000011176	TPRKB	1	2.65185	0	0.377095	0	169	0
ENSBTAG00000000630	LSM14A	1	1.992	0	0.502008	0	125	0			ENSBTAG00000011081	KBTBD8	1	3	0	0.333333	0	65	0
ENSBTAG00000003232	RAB29	1	1.992	0	0.502008	0	125	0			ENSBTAG00000010998	CFLAR	1	3	0	0.333333	0	65	0
ENSBTAG00000044207	RAB2B	1	1.992	0	0.502008	0	125	0			ENSBTAG00000045583	ENSBTAG00000045583	1	2.33333	0	0.428571	0	14	0
ENSBTAG00000016839	MTO1	1	1.97826	0	0.505495	0	46	0			ENSBTAG00000019386	ENSBTAG00000019386	1	2.33333	0	0.428571	0	14	0
ENSBTAG00000047418	SLC25A6	1	2.1	0	0.47619	0	37	0			ENSBTAG00000018310	SETD3	1	2.33333	0	0.428571	0	14	0
ENSBTAG00000014007	ELMOD2	1	1.992	0	0.502008	0	125	0			ENSBTAG00000017976	ABL1	1	2.33333	0	0.428571	0	14	0
ENSBTAG00000009903	PTCH1	1	1.83333	0	0.545455	0	6	0			ENSBTAG00000017512	MAPT	1	2.33333	0	0.428571	0	14	0
ENSBTAG00000015711	BTG2	1	2.1	0	0.47619	0	37	0			ENSBTAG00000017007	TRIB3	1	2.33333	0	0.428571	0	14	0
ENSBTAG00000044000	PRIM1	1	1.992	0	0.502008	0	125	0			ENSBTAG00000014608	KDM1B	1	2.33333	0	0.428571	0	14	0
ENSBTAG00000025297	MMGT1	1	1.93333	0	0.517241	0	15	0			ENSBTAG00000013462	L1CAM	1	2.33333	0	0.428571	0	14	0
ENSBTAG00000007562	TRAM1	1	1.992	0	0.502008	0	125	0			ENSBTAG00000010937	APOO	1	3.36765	0	0.296943	0	20	0
ENSBTAG00000001412	N6AMT1	1	1.66667	0	0.6	0	3	0			ENSBTAG00000010803	CHML	1	3	0	0.333333	0	65	0
ENSBTAG00000014286	IFT88	1	1.992	0	0.502008	0	125	0			ENSBTAG00000010442	PANK1	1	3.36765	0	0.296943	0	20	0
ENSBTAG00000006901	NIPSNAP3A	1	1.992	0	0.502008	0	125	0			ENSBTAG00000010432	EIF2D	1	2.65185	0	0.377095	0	169	0
ENSBTAG00000014766	SRSF1	1	1.992	0	0.502008	0	125	0			ENSBTAG00000010359	THG1L	1	3	0	0.333333	0	65	0
ENSBTAG00000020583	AASDH	1	1.992	0	0.502008	0	125	0			ENSBTAG00000010355	VPS37A	1	2.65185	0	0.377095	0	169	0
ENSBTAG00000020268	RSF1	1	1.96	0	0.510204	0	25	0			ENSBTAG00000010350	USP53	1	2.65185	0	0.377095	0	169	0
ENSBTAG00000007639	SDAD1	1	1.992	0	0.502008	0	125	0			ENSBTAG00000010124	ATG4C	1	2.65185	0	0.377095	0	169	0
ENSBTAG00000015066	LANCL1	1	1.992	0	0.502008	0	125	0			ENSBTAG00000010020	ENSBTAG00000010020	1	2.89706	0	0.345178	0	43	0
ENSBTAG00000017550	CSNK1G3	1	1.992	0	0.502008	0	125	0			ENSBTAG00000009994	EML5	1	3	0	0.333333	0	65	0
ENSBTAG00000010355	VPS37A	1	1.992	0	0.502008	0	125	0			ENSBTAG00000009987	ITGB3	1	2.33333	0	0.428571	0	14	0
ENSBTAG00000016268	XRCC1	1	2.1	0	0.47619	0	37	0			ENSBTAG00000009846	MTHFD1L	1	1.85714	0	0.538462	0	7	0
ENSBTAG00000008909	PNPT1	1	1.992	0	0.502008	0	125	0			ENSBTAG00000009819	CDC20	1	3	0	0.333333	0	65	0
ENSBTAG00000032640	CEP20	1	1.992	0	0.502008	0	125	0			ENSBTAG00000009744	FAM193A	1	2.65185	0	0.377095	0	169	0
ENSBTAG00000004635	LLGL1	1	2.1	0	0.47619	0	37	0			ENSBTAG00000009558	TRBV30	1	2.33333	0	0.428571	0	14	0
ENSBTAG00000035254	CYHR1	1	2.1	0	0.47619	0	37	0			ENSBTAG00000009423	NIPAL1	1	3	0	0.333333	0	65	0
ENSBTAG00000004912	ANKRD17	1	1.97826	0	0.505495	0	46	0			ENSBTAG00000009137	NKG7	1	3.36765	0	0.296943	0	20	0
ENSBTAG00000015516	CCDC28A	1	1.992	0	0.502008	0	125	0			ENSBTAG00000008953	TAP1	1	2.65185	0	0.377095	0	169	0
ENSBTAG00000004745	NAA15	1	1.992	0	0.502008	0	125	0			ENSBTAG00000008915	SF3B1	1	3	0	0.333333	0	65	0
ENSBTAG00000021988	SOCS4	1	1.97826	0	0.505495	0	46	0			ENSBTAG00000008908	GZF1	1	3	0	0.333333	0	4	0
ENSBTAG00000016062	C21H14orf28	1	1.93333	0	0.517241	0	15	0			ENSBTAG00000008881	PURA	1	2.65185	0	0.377095	0	169	0
ENSBTAG00000017850	ARHGEF6	1	1.96	0	0.510204	0	25	0			ENSBTAG00000008866	GANC	1	3	0	0.333333	0	65	0
ENSBTAG00000004999	RESF1	1	1.992	0	0.502008	0	125	0			ENSBTAG00000008771	MYEF2	1	1.92857	0	0.518519	0	14	0
ENSBTAG00000004906	CCNE2	1	1.992	0	0.502008	0	125	0			ENSBTAG00000008734	PM20D1	1	1.85714	0	0.538462	0	7	0
ENSBTAG00000016495	LINS1	1	1.992	0	0.502008	0	125	0			ENSBTAG00000008638	FAM110A	1	2.65185	0	0.377095	0	169	0
ENSBTAG00000019543	TCEB2	1	2.1	0	0.47619	0	37	0			ENSBTAG00000047956	NAGLU	1	2.45679	0	0.407035	0	271	0
ENSBTAG00000006242	USP9X	1	1.96	0	0.510204	0	25	0			ENSBTAG00000047031	WDR5	1	2.45679	0	0.407035	0	271	0
ENSBTAG00000015024	GXYLT1	1	1.97826	0	0.505495	0	46	0			ENSBTAG00000046192	AK6	1	2.45679	0	0.407035	0	271	0
ENSBTAG00000000892	CGAS	1	1.97826	0	0.505495	0	46	0			ENSBTAG00000045931	MAGT1	1	2.45679	0	0.407035	0	271	0
ENSBTAG00000014752	AKAP11	1	1.96	0	0.510204	0	25	0			ENSBTAG00000044048	LMBR1L	1	2.45679	0	0.407035	0	271	0
ENSBTAG00000005550	SOS2	1	1.992	0	0.502008	0	125	0			ENSBTAG00000044038	TEN1	1	2.45679	0	0.407035	0	271	0
ENSBTAG00000001161	SINHCAF	1	1.992	0	0.502008	0	125	0			ENSBTAG00000039601	SAP25	1	2.45679	0	0.407035	0	271	0
ENSBTAG00000013120	ARMH3	1	1.66667	0	0.6	0	3	0			ENSBTAG00000038990	TRAF4	1	2.45679	0	0.407035	0	271	0
ENSBTAG00000016243	RBL2	1	1.992	0	0.502008	0	125	0			ENSBTAG00000038428	RELB	1	2.45679	0	0.407035	0	271	0
ENSBTAG00000012797	DCUN1D1	1	1.992	0	0.502008	0	125	0			ENSBTAG00000038051	ENSBTAG00000038051	1	2.45679	0	0.407035	0	271	0
ENSBTAG00000003552	MED17	1	1.992	0	0.502008	0	125	0			ENSBTAG00000036016	FAM111B	1	2.45679	0	0.407035	0	271	0
ENSBTAG00000006837	UBA6	1	1.992	0	0.502008	0	125	0			ENSBTAG00000034850	ENSBTAG00000034850	1	2.45679	0	0.407035	0	271	0
ENSBTAG00000004495	UBA5	1	1.992	0	0.502008	0	125	0			ENSBTAG00000033902	SLC25A32	1	2.45679	0	0.407035	0	271	0
ENSBTAG00000013697	CLASRP	1	2.1	0	0.47619	0	37	0			ENSBTAG00000032637	EXOC1	1	2.45679	0	0.407035	0	271	0
ENSBTAG00000009566	CCNH	1	1.992	0	0.502008	0	125	0			ENSBTAG00000032433	DENR	1	2.45679	0	0.407035	0	271	0
ENSBTAG00000020806	HELB	1	1.93333	0	0.517241	0	15	0			ENSBTAG00000031886	H2BC15	1	2.45679	0	0.407035	0	271	0
ENSBTAG00000015572	YTHDC1	1	1.992	0	0.502008	0	125	0			ENSBTAG00000031387	FZR1	1	2.45679	0	0.407035	0	271	0
ENSBTAG00000012873	SNX6	1	1.992	0	0.502008	0	125	0			ENSBTAG00000031231	IRF1	1	2.45679	0	0.407035	0	271	0
											ENSBTAG00000031106	ZNF746	1	2.45679	0	0.407035	0	271	0
											ENSBTAG00000027795	GFM1	1	2.45679	0	0.407035	0	271	0
											ENSBTAG00000027711	YIF1B	1	2.45679	0	0.407035	0	271	0
											ENSBTAG00000026111	LBH	1	2.45679	0	0.407035	0	271	0
											ENSBTAG00000025830	R3HCC1	1	2.45679	0	0.407035	0	271	0
											ENSBTAG00000024470	SH2D2A	1	2.45679	0	0.407035	0	271	0
											ENSBTAG00000023997	VAMP8	1	2.45679	0	0.407035	0	271	0
											ENSBTAG00000022188	PPFIA1	1	2.45679	0	0.407035	0	271	0
											ENSBTAG00000021861	NELFB	1	2.45679	0	0.407035	0	271	0
											ENSBTAG00000021849	DUS4L	1	2.45679	0	0.407035	0	271	0
											ENSBTAG00000021798	ERBB2	1	2.45679	0	0.407035	0	271	0
											ENSBTAG00000021779	MGST2	1	2.45679	0	0.407035	0	271	0
											ENSBTAG00000021715	ADPRS	1	2.45679	0	0.407035	0	271	0
											ENSBTAG00000021442	CRTAP	1	2.45679	0	0.407035	0	271	0
											ENSBTAG00000021334	C24H18orf32	1	2.45679	0	0.407035	0	271	0
											ENSBTAG00000021231	KCTD2	1	2.45679	0	0.407035	0	271	0
											ENSBTAG00000021145	MAP4K1	1	2.45679	0	0.407035	0	271	0
											ENSBTAG00000020964	STRIP1	1	2.45679	0	0.407035	0	271	0
											ENSBTAG00000020766	ABCA7	1	2.45679	0	0.407035	0	271	0
											ENSBTAG00000020757	PCBP2	1	2.45679	0	0.407035	0	271	0
											ENSBTAG00000020617	TSC2	1	2.45679	0	0.407035	0	271	0
											ENSBTAG00000020613	STK16	1	2.45679	0	0.407035	0	271	0
											ENSBTAG00000020610	ANKZF1	1	2.45679	0	0.407035	0	271	0
											ENSBTAG00000020517	MED9	1	2.45679	0	0.407035	0	271	0
											ENSBTAG00000020398	TRMT12	1	2.45679	0	0.407035	0	271	0
											ENSBTAG00000020136	CASK	1	2.45679	0	0.407035	0	271	0
											ENSBTAG00000020123	AUP1	1	2.45679	0	0.407035	0	271	0
											ENSBTAG00000019662	ATXN7L3	1	2.45679	0	0.407035	0	271	0
											ENSBTAG00000019608	DDX47	1	2.45679	0	0.407035	0	271	0
											ENSBTAG00000019494	RPL10A	1	2.45679	0	0.407035	0	271	0
											ENSBTAG00000019454	ANGEL1	1	2.45679	0	0.407035	0	271	0
											ENSBTAG00000019437	ENSBTAG00000019437	1	2.45679	0	0.407035	0	271	0
											ENSBTAG00000019432	ENSBTAG00000019432	1	2.45679	0	0.407035	0	271	0
											ENSBTAG00000019388	KIAA2013	1	2.45679	0	0.407035	0	271	0
											ENSBTAG00000019336	DVL3	1	2.45679	0	0.407035	0	271	0
											ENSBTAG00000019213	CNNM4	1	2.45679	0	0.407035	0	271	0
											ENSBTAG00000019167	INPPL1	1	2.45679	0	0.407035	0	271	0
											ENSBTAG00000019045	COMMD9	1	2.45679	0	0.407035	0	271	0
											ENSBTAG00000019043	GABPA	1	2.45679	0	0.407035	0	271	0
											ENSBTAG00000018993	ITGB7	1	2.45679	0	0.407035	0	271	0
											ENSBTAG00000018921	USP19	1	2.45679	0	0.407035	0	271	0
											ENSBTAG00000018918	NDUFAF3	1	2.45679	0	0.407035	0	271	0
											ENSBTAG00000018889	ATP6V0B	1	2.45679	0	0.407035	0	271	0
											ENSBTAG00000018639	UNC45A	1	2.45679	0	0.407035	0	271	0
											ENSBTAG00000018622	PCBP4	1	2.45679	0	0.407035	0	271	0
											ENSBTAG00000018483	NDUFS3	1	2.45679	0	0.407035	0	271	0
											ENSBTAG00000018367	CD6	1	2.45679	0	0.407035	0	271	0
											ENSBTAG00000018269	MPV17	1	2.45679	0	0.407035	0	271	0
											ENSBTAG00000017996	EGLN2	1	2.45679	0	0.407035	0	271	0
											ENSBTAG00000017958	AHI1	1	2.45679	0	0.407035	0	271	0
											ENSBTAG00000017565	SCFD1	1	2.45679	0	0.407035	0	271	0
											ENSBTAG00000016933	IL27RA	1	2.45679	0	0.407035	0	271	0
											ENSBTAG00000016904	MARCHF9	1	2.45679	0	0.407035	0	271	0
											ENSBTAG00000016824	WDR46	1	2.45679	0	0.407035	0	271	0
											ENSBTAG00000016532	MAPKAPK3	1	2.45679	0	0.407035	0	271	0
											ENSBTAG00000016526	PIH1D1	1	2.45679	0	0.407035	0	271	0
											ENSBTAG00000016411	RNF122	1	2.45679	0	0.407035	0	271	0
											ENSBTAG00000016269	ME2	1	2.45679	0	0.407035	0	271	0
											ENSBTAG00000016069	ARF4	1	2.45679	0	0.407035	0	271	0
											ENSBTAG00000015898	RABL3	1	2.45679	0	0.407035	0	271	0
											ENSBTAG00000015889	CLCN7	1	2.45679	0	0.407035	0	271	0
											ENSBTAG00000015730	BOLA-DMA	1	2.45679	0	0.407035	0	271	0
											ENSBTAG00000015716	ERO1A	1	2.45679	0	0.407035	0	271	0
											ENSBTAG00000015639	ERAL1	1	2.45679	0	0.407035	0	271	0
											ENSBTAG00000015481	MTIF2	1	2.45679	0	0.407035	0	271	0
											ENSBTAG00000015338	DSCC1	1	2.45679	0	0.407035	0	271	0
											ENSBTAG00000015267	SGSH	1	2.45679	0	0.407035	0	271	0
											ENSBTAG00000015192	FAM193B	1	2.45679	0	0.407035	0	271	0
											ENSBTAG00000015186	ILVBL	1	2.45679	0	0.407035	0	271	0
											ENSBTAG00000014503	IQCE	1	2.45679	0	0.407035	0	271	0
											ENSBTAG00000014314	HPS1	1	2.45679	0	0.407035	0	271	0
											ENSBTAG00000014294	ST7L	1	2.45679	0	0.407035	0	271	0
											ENSBTAG00000014191	QSOX1	1	2.45679	0	0.407035	0	271	0
											ENSBTAG00000014117	CCDC9	1	2.45679	0	0.407035	0	271	0
											ENSBTAG00000013988	BID	1	2.45679	0	0.407035	0	271	0
											ENSBTAG00000013859	SCYL2	1	2.45679	0	0.407035	0	271	0
											ENSBTAG00000013782	DNAJB2	1	2.45679	0	0.407035	0	271	0
											ENSBTAG00000013636	DGKZ	1	2.45679	0	0.407035	0	271	0
											ENSBTAG00000013303	ACSS2	1	2.45679	0	0.407035	0	271	0
											ENSBTAG00000013240	SLC3A2	1	2.45679	0	0.407035	0	271	0
											ENSBTAG00000013084	NAPA	1	2.45679	0	0.407035	0	271	0
											ENSBTAG00000013018	AMPD2	1	2.45679	0	0.407035	0	271	0
											ENSBTAG00000012989	UBE2L6	1	2.45679	0	0.407035	0	271	0
											ENSBTAG00000012928	PPP4C	1	2.45679	0	0.407035	0	271	0
											ENSBTAG00000012845	SDF2	1	2.45679	0	0.407035	0	271	0
											ENSBTAG00000012790	TRIAP1	1	2.45679	0	0.407035	0	271	0
											ENSBTAG00000012746	ENSBTAG00000012746	1	2.45679	0	0.407035	0	271	0
											ENSBTAG00000012490	ETFA	1	2.45679	0	0.407035	0	271	0
											ENSBTAG00000012335	UBA7	1	2.45679	0	0.407035	0	271	0
											ENSBTAG00000012277	SRRD	1	2.45679	0	0.407035	0	271	0
											ENSBTAG00000012176	QPCTL	1	2.45679	0	0.407035	0	271	0
											ENSBTAG00000012069	CCDC167	1	2.45679	0	0.407035	0	271	0
											ENSBTAG00000011963	RPS19	1	2.45679	0	0.407035	0	271	0
											ENSBTAG00000011940	ZNF831	1	2.45679	0	0.407035	0	271	0
											ENSBTAG00000011934	PCK2	1	2.45679	0	0.407035	0	271	0
											ENSBTAG00000011843	EEF1G	1	2.45679	0	0.407035	0	271	0
											ENSBTAG00000011831	SPPL2A	1	2.45679	0	0.407035	0	271	0
											ENSBTAG00000011811	TNPO2	1	2.45679	0	0.407035	0	271	0
											ENSBTAG00000011732	PGAP3	1	2.45679	0	0.407035	0	271	0
											ENSBTAG00000011491	WDR81	1	2.45679	0	0.407035	0	271	0
											ENSBTAG00000011483	SCARF1	1	2.45679	0	0.407035	0	271	0
											ENSBTAG00000011471	CARS2	1	2.45679	0	0.407035	0	271	0
											ENSBTAG00000011431	GBA2	1	2.45679	0	0.407035	0	271	0
											ENSBTAG00000011429	CREB3	1	2.45679	0	0.407035	0	271	0
											ENSBTAG00000011424	TPM2	1	2.45679	0	0.407035	0	271	0
											ENSBTAG00000011415	ETF1	1	2.45679	0	0.407035	0	271	0
											ENSBTAG00000011399	YARS2	1	2.45679	0	0.407035	0	271	0
											ENSBTAG00000011388	STOML2	1	2.45679	0	0.407035	0	271	0
											ENSBTAG00000011103	SLC8B1	1	2.45679	0	0.407035	0	271	0
											ENSBTAG00000010745	THRA	1	2.45679	0	0.407035	0	271	0
											ENSBTAG00000010653	MIGA2	1	2.45679	0	0.407035	0	271	0
											ENSBTAG00000010602	DDX56	1	2.45679	0	0.407035	0	271	0
											ENSBTAG00000010547	CEP76	1	2.45679	0	0.407035	0	271	0
											ENSBTAG00000010510	DHX29	1	2.45679	0	0.407035	0	271	0
											ENSBTAG00000010439	AKAP8L	1	2.45679	0	0.407035	0	271	0
											ENSBTAG00000010106	CCND3	1	2.45679	0	0.407035	0	271	0
											ENSBTAG00000010036	POLR3D	1	2.45679	0	0.407035	0	271	0
											ENSBTAG00000009881	ENTPD6	1	2.45679	0	0.407035	0	271	0
											ENSBTAG00000009727	ADIPOR1	1	2.45679	0	0.407035	0	271	0
											ENSBTAG00000009496	STAT5A	1	2.45679	0	0.407035	0	271	0
											ENSBTAG00000009435	SMG5	1	2.45679	0	0.407035	0	271	0
											ENSBTAG00000009260	GPM6B	1	2.45679	0	0.407035	0	271	0
											ENSBTAG00000009098	POLG	1	2.45679	0	0.407035	0	271	0
											ENSBTAG00000009036	SUPT6H	1	2.45679	0	0.407035	0	271	0
											ENSBTAG00000009024	KCND1	1	2.45679	0	0.407035	0	271	0
											ENSBTAG00000008933	MFSD5	1	2.45679	0	0.407035	0	271	0
											ENSBTAG00000008841	DCAF15	1	2.45679	0	0.407035	0	271	0
											ENSBTAG00000008833	APOM	1	2.45679	0	0.407035	0	271	0
											ENSBTAG00000008690	SLC6A9	1	2.45679	0	0.407035	0	271	0
											ENSBTAG00000008570	ENSBTAG00000008570	1	2.45679	0	0.407035	0	271	0
											ENSBTAG00000047816	ENSBTAG00000047816	1	1	0	1	0	1	0
											ENSBTAG00000008545	ATF3	1	1	0	1	0	1	0
											ENSBTAG00000008470	MPHOSPH9	1	2.45679	0	0.407035	0	271	0
											ENSBTAG00000008243	LRRC40	1	2.65185	0	0.377095	0	169	0
											ENSBTAG00000008022	PTGFRN	1	2.45679	0	0.407035	0	271	0
											ENSBTAG00000008004	NCF2	1	4.92647	0	0.202985	0	8	0
											ENSBTAG00000007988	STX2	1	2.65185	0	0.377095	0	169	0
											ENSBTAG00000007964	ARPC4	1	4.42469	0	0.226004	0	19	0
											ENSBTAG00000007920	PANK2	1	2.65185	0	0.377095	0	169	0
											ENSBTAG00000007784	NAA50	1	2.65185	0	0.377095	0	169	0
											ENSBTAG00000007755	APOBEC3H	1	2.89706	0	0.345178	0	43	0
											ENSBTAG00000007681	DHFR	1	2.65185	0	0.377095	0	169	0
											ENSBTAG00000007643	TRIM39	1	2.45679	0	0.407035	0	271	0
											ENSBTAG00000007566	CEP170	1	2.65185	0	0.377095	0	169	0
											ENSBTAG00000007510	PXMP2	1	4.42469	0	0.226004	0	19	0
											ENSBTAG00000007454	RPL10	1	2.45679	0	0.407035	0	271	0
											ENSBTAG00000007409	MILR1	1	1.9	0	0.526316	0	10	0
											ENSBTAG00000046259	ENSBTAG00000046259	1	1.91667	0	0.521739	0	12	0
											ENSBTAG00000036078	EMP1	1	1.91667	0	0.521739	0	12	0
											ENSBTAG00000031950	RAB3IP	1	1.91667	0	0.521739	0	12	0
											ENSBTAG00000030960	DNAJC25	1	1.91667	0	0.521739	0	12	0
											ENSBTAG00000018991	TSGA10	1	1.91667	0	0.521739	0	12	0
											ENSBTAG00000015133	CCR7	1	1.91667	0	0.521739	0	12	0
											ENSBTAG00000014675	PTCD2	1	1.91667	0	0.521739	0	12	0
											ENSBTAG00000012314	LDLR	1	1.91667	0	0.521739	0	12	0
											ENSBTAG00000012253	AGO1	1	1.91667	0	0.521739	0	12	0
											ENSBTAG00000011788	CXHXorf38	1	1.91667	0	0.521739	0	12	0
											ENSBTAG00000007160	CDK4	1	3	0	0.333333	0	65	0
											ENSBTAG00000007123	ENSA	1	2.6	0	0.384615	0	6	0
											ENSBTAG00000007012	ZNF3	1	2.89706	0	0.345178	0	43	0
											ENSBTAG00000006971	BRD9	1	2.45679	0	0.407035	0	271	0
											ENSBTAG00000006962	NFS1	1	1.92857	0	0.518519	0	14	0
											ENSBTAG00000006955	CPNE1	1	2.65185	0	0.377095	0	169	0
											ENSBTAG00000006954	ZNF432	1	2.45679	0	0.407035	0	271	0
											ENSBTAG00000006936	MRPS18B	1	3	0	0.333333	0	65	0
											ENSBTAG00000006901	NIPSNAP3A	1	2.65185	0	0.377095	0	169	0
											ENSBTAG00000006883	EIF4B	1	2.89706	0	0.345178	0	43	0
											ENSBTAG00000006876	PMPCB	1	2.45679	0	0.407035	0	271	0
											ENSBTAG00000006672	SYNCRIP	1	2.45679	0	0.407035	0	271	0
											ENSBTAG00000006633	IRF3	1	2.45679	0	0.407035	0	271	0
											ENSBTAG00000006601	KSR1	1	2.33333	0	0.428571	0	14	0
											ENSBTAG00000017964	LRRC51	1	3.44444	0	0.290323	0	4	0
											ENSBTAG00000016525	ITGA1	1	3.44444	0	0.290323	0	4	0
											ENSBTAG00000008124	GK	1	3.44444	0	0.290323	0	4	0
											ENSBTAG00000006517	DRG2	1	2.45679	0	0.407035	0	271	0
											ENSBTAG00000006471	OSBPL11	1	2.65185	0	0.377095	0	169	0
											ENSBTAG00000006413	KATNBL1	1	2.65185	0	0.377095	0	169	0
											ENSBTAG00000014239	CCNB1	1	1.5	0	0.666667	0	2	0
											ENSBTAG00000010709	DLAT	1	1.5	0	0.666667	0	2	0
											ENSBTAG00000006364	GLMP	1	2.45679	0	0.407035	0	271	0
											ENSBTAG00000006241	MAN2B1	1	2.45679	0	0.407035	0	271	0
											ENSBTAG00000006204	XPNPEP3	1	1.85714	0	0.538462	0	7	0
											ENSBTAG00000006201	DTWD1	1	2.65185	0	0.377095	0	169	0
											ENSBTAG00000006168	RBM45	1	2.89706	0	0.345178	0	43	0
											ENSBTAG00000006143	CREB3L1	1	2.45679	0	0.407035	0	271	0
											ENSBTAG00000006051	NMT1	1	2.89706	0	0.345178	0	43	0
											ENSBTAG00000006040	UHRF1BP1L	1	2.65185	0	0.377095	0	169	0
											ENSBTAG00000005979	HELLS	1	2.65185	0	0.377095	0	169	0
											ENSBTAG00000005928	MINPP1	1	2.65185	0	0.377095	0	169	0
											ENSBTAG00000005898	TGS1	1	2.89706	0	0.345178	0	43	0
											ENSBTAG00000005865	MAPK6	1	2.45679	0	0.407035	0	271	0
											ENSBTAG00000005787	IFT57	1	1.91667	0	0.521739	0	12	0
											ENSBTAG00000005754	PPM1K	1	4.42469	0	0.226004	0	19	0
											ENSBTAG00000005730	GPAT4	1	2.65185	0	0.377095	0	169	0
											ENSBTAG00000005693	CCDC43	1	2.45679	0	0.407035	0	271	0
											ENSBTAG00000005676	EHMT2	1	2.45679	0	0.407035	0	271	0
											ENSBTAG00000005654	TMSB10	1	2.89706	0	0.345178	0	43	0
											ENSBTAG00000005631	VARS1	1	2.45679	0	0.407035	0	271	0
											ENSBTAG00000005416	PPIL3	1	2.45679	0	0.407035	0	271	0
											ENSBTAG00000005413	NLRC5	1	2.45679	0	0.407035	0	271	0
											ENSBTAG00000005356	DENND2B	1	3.36765	0	0.296943	0	20	0
											ENSBTAG00000005344	GNPNAT1	1	2.45679	0	0.407035	0	271	0
											ENSBTAG00000005328	ICE2	1	2.65185	0	0.377095	0	169	0
											ENSBTAG00000005314	MFN2	1	2.45679	0	0.407035	0	271	0
											ENSBTAG00000047837	ENSBTAG00000047837	1	1.9902	0	0.502463	0	102	0
											ENSBTAG00000046529	bta-mir-4657	1	1.9902	0	0.502463	0	102	0
											ENSBTAG00000046467	PTP4A3	1	1.9902	0	0.502463	0	102	0
											ENSBTAG00000046100	ENSBTAG00000046100	1	1.9902	0	0.502463	0	102	0
											ENSBTAG00000045948	CSF2RA	1	1.9902	0	0.502463	0	102	0
											ENSBTAG00000045776	C3H1orf122	1	1.9902	0	0.502463	0	102	0
											ENSBTAG00000043217	SNORA29	1	1.9902	0	0.502463	0	102	0
											ENSBTAG00000042951	U6	1	1.9902	0	0.502463	0	102	0
											ENSBTAG00000039426	DPEP2	1	1.9902	0	0.502463	0	102	0
											ENSBTAG00000039153	RPS6KA4	1	1.9902	0	0.502463	0	102	0
											ENSBTAG00000037938	ENSBTAG00000037938	1	1.9902	0	0.502463	0	102	0
											ENSBTAG00000037726	PLCD1	1	1.9902	0	0.502463	0	102	0
											ENSBTAG00000037465	ENSBTAG00000037465	1	1.9902	0	0.502463	0	102	0
											ENSBTAG00000035998	CKB	1	1.9902	0	0.502463	0	102	0
											ENSBTAG00000033174	TFAP4	1	1.9902	0	0.502463	0	102	0
											ENSBTAG00000032018	ZNF19	1	1.9902	0	0.502463	0	102	0
											ENSBTAG00000031146	PYM1	1	1.9902	0	0.502463	0	102	0
											ENSBTAG00000030222	L3MBTL2	1	1.9902	0	0.502463	0	102	0
											ENSBTAG00000030180	SHANK3	1	1.9902	0	0.502463	0	102	0
											ENSBTAG00000025329	IRF2BPL	1	1.9902	0	0.502463	0	102	0
											ENSBTAG00000025148	FBXL12	1	1.9902	0	0.502463	0	102	0
											ENSBTAG00000024918	BIRC3	1	1.9902	0	0.502463	0	102	0
											ENSBTAG00000024443	TATDN3	1	1.9902	0	0.502463	0	102	0
											ENSBTAG00000022161	TLR7	1	1.9902	0	0.502463	0	102	0
											ENSBTAG00000021262	SNRPD3	1	1.9902	0	0.502463	0	102	0
											ENSBTAG00000019537	MARCHF8	1	1.9902	0	0.502463	0	102	0
											ENSBTAG00000019465	ITPKC	1	1.9902	0	0.502463	0	102	0
											ENSBTAG00000018589	RFC2	1	1.9902	0	0.502463	0	102	0
											ENSBTAG00000018454	UFSP2	1	1.9902	0	0.502463	0	102	0
											ENSBTAG00000017941	ENSBTAG00000017941	1	1.9902	0	0.502463	0	102	0
											ENSBTAG00000017659	BFSP2	1	1.9902	0	0.502463	0	102	0
											ENSBTAG00000017515	ENSBTAG00000017515	1	1.9902	0	0.502463	0	102	0
											ENSBTAG00000016328	SFPQ	1	1.9902	0	0.502463	0	102	0
											ENSBTAG00000015487	KDM4B	1	1.9902	0	0.502463	0	102	0
											ENSBTAG00000015297	BANK1	1	1.9902	0	0.502463	0	102	0
											ENSBTAG00000015006	ENSBTAG00000015006	1	1.9902	0	0.502463	0	102	0
											ENSBTAG00000014903	ABCA3	1	1.9902	0	0.502463	0	102	0
											ENSBTAG00000014726	ENSBTAG00000014726	1	1.9902	0	0.502463	0	102	0
											ENSBTAG00000014725	CD27	1	1.9902	0	0.502463	0	102	0
											ENSBTAG00000014526	MOB3A	1	1.9902	0	0.502463	0	102	0
											ENSBTAG00000014368	SLAMF6	1	1.9902	0	0.502463	0	102	0
											ENSBTAG00000013784	CSNK2A2	1	1.9902	0	0.502463	0	102	0
											ENSBTAG00000013677	SEC14L1	1	1.9902	0	0.502463	0	102	0
											ENSBTAG00000013483	TAF1A	1	1.9902	0	0.502463	0	102	0
											ENSBTAG00000012966	SCRN3	1	1.9902	0	0.502463	0	102	0
											ENSBTAG00000011937	RITA1	1	1.9902	0	0.502463	0	102	0
											ENSBTAG00000011815	SMG9	1	1.9902	0	0.502463	0	102	0
											ENSBTAG00000011507	NUP88	1	1.9902	0	0.502463	0	102	0
											ENSBTAG00000011105	SLC38A2	1	1.9902	0	0.502463	0	102	0
											ENSBTAG00000010408	IKBKE	1	1.9902	0	0.502463	0	102	0
											ENSBTAG00000010210	SUV39H2	1	1.9902	0	0.502463	0	102	0
											ENSBTAG00000009914	NDUFS6	1	1.9902	0	0.502463	0	102	0
											ENSBTAG00000009760	ENSBTAG00000009760	1	1.9902	0	0.502463	0	102	0
											ENSBTAG00000009163	TMEM234	1	1.9902	0	0.502463	0	102	0
											ENSBTAG00000008764	SMYD5	1	1.9902	0	0.502463	0	102	0
											ENSBTAG00000008682	TLR3	1	1.9902	0	0.502463	0	102	0
											ENSBTAG00000008600	TRAF3IP2	1	1.9902	0	0.502463	0	102	0
											ENSBTAG00000008466	CCNB1IP1	1	1.9902	0	0.502463	0	102	0
											ENSBTAG00000008175	ZNF713	1	1.9902	0	0.502463	0	102	0
											ENSBTAG00000008077	SLC37A4	1	1.9902	0	0.502463	0	102	0
											ENSBTAG00000007696	TRAPPC8	1	1.9902	0	0.502463	0	102	0
											ENSBTAG00000007480	CIRBP	1	1.9902	0	0.502463	0	102	0
											ENSBTAG00000007393	RND2	1	1.9902	0	0.502463	0	102	0
											ENSBTAG00000007213	SIRPA	1	1.9902	0	0.502463	0	102	0
											ENSBTAG00000006914	PRR3	1	1.9902	0	0.502463	0	102	0
											ENSBTAG00000006245	WDR83	1	1.9902	0	0.502463	0	102	0
											ENSBTAG00000006160	SUOX	1	1.9902	0	0.502463	0	102	0
											ENSBTAG00000006084	PINK1	1	1.9902	0	0.502463	0	102	0
											ENSBTAG00000006050	BOLA1	1	1.9902	0	0.502463	0	102	0
											ENSBTAG00000005665	CRK	1	1.9902	0	0.502463	0	102	0
											ENSBTAG00000005493	TBC1D14	1	1.9902	0	0.502463	0	102	0
											ENSBTAG00000005262	ENSBTAG00000005262	1	2.6	0	0.384615	0	6	0
											ENSBTAG00000005240	ZNF605	1	3	0	0.333333	0	65	0
											ENSBTAG00000005215	IL10RA	1	2.33333	0	0.428571	0	14	0
											ENSBTAG00000005210	SNAPC5	1	3	0	0.333333	0	65	0
											ENSBTAG00000005208	CLEC16A	1	1.9902	0	0.502463	0	102	0
											ENSBTAG00000005156	PIH1D2	1	4.42469	0	0.226004	0	19	0
											ENSBTAG00000005137	LPGAT1	1	2.65185	0	0.377095	0	169	0
											ENSBTAG00000005127	PSMA7	1	1.9902	0	0.502463	0	102	0
											ENSBTAG00000005075	MRPL49	1	1.9902	0	0.502463	0	102	0
											ENSBTAG00000005049	BLK	1	2.45679	0	0.407035	0	271	0
											ENSBTAG00000004994	ENSBTAG00000004994	1	3	0	0.333333	0	65	0
											ENSBTAG00000004993	NXT1	1	1.9902	0	0.502463	0	102	0
											ENSBTAG00000004933	KLHDC2	1	1.9902	0	0.502463	0	102	0
											ENSBTAG00000004931	POLE2	1	2.45679	0	0.407035	0	271	0
											ENSBTAG00000004926	LRR1	1	2.65185	0	0.377095	0	169	0
											ENSBTAG00000004906	CCNE2	1	4.42469	0	0.226004	0	19	0
											ENSBTAG00000004844	ARL2BP	1	4.92647	0	0.202985	0	8	0
											ENSBTAG00000004842	RSPRY1	1	2.65185	0	0.377095	0	169	0
											ENSBTAG00000004829	YIF1A	1	2.45679	0	0.407035	0	271	0
											ENSBTAG00000004815	ENSBTAG00000004815	1	2.45679	0	0.407035	0	271	0
											ENSBTAG00000004804	RRN3	1	3	0	0.333333	0	65	0
											ENSBTAG00000004790	UBE2T	1	1.9902	0	0.502463	0	102	0
											ENSBTAG00000004753	RXYLT1	1	2.45679	0	0.407035	0	271	0
											ENSBTAG00000004747	ENSBTAG00000004747	1	3	0	0.333333	0	4	0
											ENSBTAG00000004680	SLC13A5	1	1.85714	0	0.538462	0	7	0
											ENSBTAG00000004679	WARS1	1	2.45679	0	0.407035	0	271	0
											ENSBTAG00000004601	ABHD10	1	2.45679	0	0.407035	0	271	0
											ENSBTAG00000004553	TPM4	1	2.65185	0	0.377095	0	169	0
											ENSBTAG00000004495	UBA5	1	2.65185	0	0.377095	0	169	0
											ENSBTAG00000004488	MEI1	1	4.93043	0	0.202822	0	10	0
											ENSBTAG00000004472	ENSBTAG00000004472	1	3	0	0.333333	0	65	0
											ENSBTAG00000004449	DGKE	1	4.93043	0	0.202822	0	10	0
											ENSBTAG00000004420	BAHD1	1	2.45679	0	0.407035	0	271	0
											ENSBTAG00000004334	NCSTN	1	2.65185	0	0.377095	0	169	0
											ENSBTAG00000004331	ENSBTAG00000004331	1	2.65185	0	0.377095	0	169	0
											ENSBTAG00000004216	MAP3K2	1	3	0	0.333333	0	65	0
											ENSBTAG00000004080	TIAL1	1	1.9902	0	0.502463	0	102	0
											ENSBTAG00000004073	MTA3	1	3.36765	0	0.296943	0	20	0
											ENSBTAG00000004018	DGKA	1	1.91667	0	0.521739	0	12	0
											ENSBTAG00000003935	TMBIM1	1	2.89706	0	0.345178	0	43	0
											ENSBTAG00000047772	FBXO48	1	3.26087	0	0.306667	0	41	0
											ENSBTAG00000043432	ENSBTAG00000043432	1	3.26087	0	0.306667	0	41	0
											ENSBTAG00000038088	ENSBTAG00000038088	1	3.26087	0	0.306667	0	41	0
											ENSBTAG00000033214	TBC1D19	1	3.26087	0	0.306667	0	41	0
											ENSBTAG00000031793	NUDT2	1	3.26087	0	0.306667	0	41	0
											ENSBTAG00000030929	ENSBTAG00000030929	1	3.26087	0	0.306667	0	41	0
											ENSBTAG00000025029	MAN2A1	1	3.26087	0	0.306667	0	41	0
											ENSBTAG00000023464	ENSBTAG00000023464	1	3.26087	0	0.306667	0	41	0
											ENSBTAG00000023453	C18H19orf54	1	3.26087	0	0.306667	0	41	0
											ENSBTAG00000023182	WNK3	1	3.26087	0	0.306667	0	41	0
											ENSBTAG00000019264	EDEM3	1	3.26087	0	0.306667	0	41	0
											ENSBTAG00000019023	NANS	1	3.26087	0	0.306667	0	41	0
											ENSBTAG00000018065	YARS1	1	3.26087	0	0.306667	0	41	0
											ENSBTAG00000016093	PLP2	1	3.26087	0	0.306667	0	41	0
											ENSBTAG00000015806	OAZ2	1	3.26087	0	0.306667	0	41	0
											ENSBTAG00000015333	TAF2	1	3.26087	0	0.306667	0	41	0
											ENSBTAG00000014834	ZP3	1	3.26087	0	0.306667	0	41	0
											ENSBTAG00000013204	ATP13A3	1	3.26087	0	0.306667	0	41	0
											ENSBTAG00000012972	CYP2U1	1	3.26087	0	0.306667	0	41	0
											ENSBTAG00000012694	UHMK1	1	3.26087	0	0.306667	0	41	0
											ENSBTAG00000012629	ZNF362	1	3.26087	0	0.306667	0	41	0
											ENSBTAG00000012418	MED23	1	3.26087	0	0.306667	0	41	0
											ENSBTAG00000011651	HECTD2	1	3.26087	0	0.306667	0	41	0
											ENSBTAG00000010899	TIMP2	1	3.26087	0	0.306667	0	41	0
											ENSBTAG00000009483	POLR2G	1	3.26087	0	0.306667	0	41	0
											ENSBTAG00000009157	SLC35B3	1	3.26087	0	0.306667	0	41	0
											ENSBTAG00000009138	UBXN2B	1	3.26087	0	0.306667	0	41	0
											ENSBTAG00000009117	THNSL1	1	3.26087	0	0.306667	0	41	0
											ENSBTAG00000008809	PTBP2	1	3.26087	0	0.306667	0	41	0
											ENSBTAG00000007646	PIGA	1	3.26087	0	0.306667	0	41	0
											ENSBTAG00000007270	GTF2H3	1	3.26087	0	0.306667	0	41	0
											ENSBTAG00000005461	SOX15	1	3.26087	0	0.306667	0	41	0
											ENSBTAG00000004043	ENSBTAG00000004043	1	3.26087	0	0.306667	0	41	0
											ENSBTAG00000003861	GPATCH11	1	2.65185	0	0.377095	0	169	0
											ENSBTAG00000003843	SMARCAL1	1	2.65185	0	0.377095	0	169	0
											ENSBTAG00000003830	PSMB3	1	2.89706	0	0.345178	0	43	0
											ENSBTAG00000003770	ENSBTAG00000003770	1	2.45679	0	0.407035	0	271	0
											ENSBTAG00000003696	BICDL1	1	2.89706	0	0.345178	0	43	0
											ENSBTAG00000003576	POLL	1	2.45679	0	0.407035	0	271	0
											ENSBTAG00000003561	STK35	1	2.65185	0	0.377095	0	169	0
											ENSBTAG00000003557	CCDC117	1	1.9902	0	0.502463	0	102	0
											ENSBTAG00000003501	SACM1L	1	1.9902	0	0.502463	0	102	0
											ENSBTAG00000003481	OTUD6B	1	2.45679	0	0.407035	0	271	0
											ENSBTAG00000003465	ZNF329	1	2.45679	0	0.407035	0	271	0
											ENSBTAG00000003415	ESD	1	2.45679	0	0.407035	0	271	0
											ENSBTAG00000003405	TP53I3	1	2.89706	0	0.345178	0	43	0
											ENSBTAG00000003381	TENT4A	1	2.65185	0	0.377095	0	169	0
											ENSBTAG00000003362	HSP90B1	1	1.9	0	0.526316	0	10	0
											ENSBTAG00000003326	NAIP	1	2.45679	0	0.407035	0	271	0
											ENSBTAG00000003300	MFGE8	1	2.45679	0	0.407035	0	271	0
											ENSBTAG00000003296	TWNK	1	1.9902	0	0.502463	0	102	0
											ENSBTAG00000003261	AURKC	1	3	0	0.333333	0	65	0
											ENSBTAG00000003222	ASNS	1	1.9	0	0.526316	0	10	0
											ENSBTAG00000003116	MTMR6	1	1.9902	0	0.502463	0	102	0
											ENSBTAG00000003112	THUMPD3	1	2.65185	0	0.377095	0	169	0
											ENSBTAG00000003051	FER	1	1.9902	0	0.502463	0	102	0
											ENSBTAG00000003039	PSMB8	1	2.45679	0	0.407035	0	271	0
											ENSBTAG00000003037	ENSBTAG00000003037	1	1.5	0	0.666667	0	2	0
											ENSBTAG00000002953	TXN	1	2.6	0	0.384615	0	6	0
											ENSBTAG00000002866	RPIA	1	1.9902	0	0.502463	0	102	0
											ENSBTAG00000002829	TCP1	1	1.9	0	0.526316	0	10	0
											ENSBTAG00000002768	SLC35A2	1	2.65185	0	0.377095	0	169	0
											ENSBTAG00000002748	PIP4P1	1	2.45679	0	0.407035	0	271	0
											ENSBTAG00000002709	TM9SF1	1	2.65185	0	0.377095	0	169	0
											ENSBTAG00000002682	MARK4	1	2.45679	0	0.407035	0	271	0
											ENSBTAG00000002663	BCAS3	1	3.26087	0	0.306667	0	41	0
											ENSBTAG00000002657	NKIRAS2	1	2.45679	0	0.407035	0	271	0
											ENSBTAG00000002628	SLC44A2	1	2.45679	0	0.407035	0	271	0
											ENSBTAG00000002570	PPP1R21	1	2.45679	0	0.407035	0	271	0
											ENSBTAG00000002555	PDZK1IP1	1	4.93043	0	0.202822	0	10	0
											ENSBTAG00000002524	MRI1	1	1.9902	0	0.502463	0	102	0
											ENSBTAG00000002476	DNAJC16	1	1.9902	0	0.502463	0	102	0
											ENSBTAG00000002475	RAB11B	1	1.9902	0	0.502463	0	102	0
											ENSBTAG00000002412	CYB5B	1	2.89706	0	0.345178	0	43	0
											ENSBTAG00000002395	HPS3	1	1.9902	0	0.502463	0	102	0
											ENSBTAG00000002378	NUCB1	1	2.45679	0	0.407035	0	271	0
											ENSBTAG00000002377	PSMB2	1	1.9902	0	0.502463	0	102	0
											ENSBTAG00000002306	UTP11	1	2.45679	0	0.407035	0	271	0
											ENSBTAG00000002293	ARL5A	1	2.65185	0	0.377095	0	169	0
											ENSBTAG00000002277	MLLT1	1	2.45679	0	0.407035	0	271	0
											ENSBTAG00000002243	SNX15	1	1.9902	0	0.502463	0	102	0
											ENSBTAG00000002201	NFXL1	1	3	0	0.333333	0	65	0
											ENSBTAG00000002191	RRP12	1	2.45679	0	0.407035	0	271	0
											ENSBTAG00000002090	CPSF4	1	2.45679	0	0.407035	0	271	0
											ENSBTAG00000002042	RIC8A	1	2.65185	0	0.377095	0	169	0
											ENSBTAG00000002033	UBXN2A	1	2.65185	0	0.377095	0	169	0
											ENSBTAG00000002015	RPS6KA6	1	3.26087	0	0.306667	0	41	0
											ENSBTAG00000002010	PI4K2A	1	2.45679	0	0.407035	0	271	0
											ENSBTAG00000002002	ATAD2	1	2.45679	0	0.407035	0	271	0
											ENSBTAG00000001996	SNRNP70	1	2.45679	0	0.407035	0	271	0
											ENSBTAG00000001950	RDH11	1	2.45679	0	0.407035	0	271	0
											ENSBTAG00000001920	POLQ	1	4.42469	0	0.226004	0	19	0
											ENSBTAG00000001902	CEP295	1	3	0	0.333333	0	65	0
											ENSBTAG00000001894	NEDD1	1	2.45679	0	0.407035	0	271	0
											ENSBTAG00000001892	YAE1	1	1.92857	0	0.518519	0	14	0
											ENSBTAG00000001852	ENSBTAG00000001852	1	1.75	0	0.571429	0	4	0
											ENSBTAG00000001844	MOGS	1	2.45679	0	0.407035	0	271	0
											ENSBTAG00000001749	SENP2	1	3	0	0.333333	0	65	0
											ENSBTAG00000001593	OGFOD2	1	1.9902	0	0.502463	0	102	0
											ENSBTAG00000001551	PLEKHG3	1	2.45679	0	0.407035	0	271	0
											ENSBTAG00000001538	ENSBTAG00000001538	1	3	0	0.333333	0	65	0
											ENSBTAG00000001504	NOP14	1	2.65185	0	0.377095	0	169	0
											ENSBTAG00000001403	PRKCI	1	1.85714	0	0.538462	0	7	0
											ENSBTAG00000001394	TMED9	1	2.45679	0	0.407035	0	271	0
											ENSBTAG00000001343	DEPDC1	1	4.42469	0	0.226004	0	19	0
											ENSBTAG00000001311	MORF4L2	1	1.9902	0	0.502463	0	102	0
											ENSBTAG00000001188	ROM1	1	2.45679	0	0.407035	0	271	0
											ENSBTAG00000001178	USPL1	1	3.26087	0	0.306667	0	41	0
											ENSBTAG00000001174	MRPL15	1	3	0	0.333333	0	65	0
											ENSBTAG00000001133	VWA8	1	3.36765	0	0.296943	0	20	0
											ENSBTAG00000001113	NDUFAF7	1	1.9902	0	0.502463	0	102	0
											ENSBTAG00000001107	CACYBP	1	1.9902	0	0.502463	0	102	0
											ENSBTAG00000001093	KLHL23	1	1.85714	0	0.538462	0	7	0
											ENSBTAG00000001061	PRKCA	1	1.9902	0	0.502463	0	102	0
											ENSBTAG00000001050	LDLRAP1	1	2.89706	0	0.345178	0	43	0
											ENSBTAG00000001008	PRF1	1	2.45679	0	0.407035	0	271	0
											ENSBTAG00000000957	CDKN2AIP	1	2.33333	0	0.428571	0	14	0
											ENSBTAG00000000943	ENSBTAG00000000943	1	3	0	0.333333	0	65	0
											ENSBTAG00000000913	UQCR10	1	1.9902	0	0.502463	0	102	0
											ENSBTAG00000000911	UBE2H	1	2.65185	0	0.377095	0	169	0
											ENSBTAG00000000855	NXN	1	2.45679	0	0.407035	0	271	0
											ENSBTAG00000000838	CCDC88C	1	2.65185	0	0.377095	0	169	0
											ENSBTAG00000000789	PPP1R7	1	1.9902	0	0.502463	0	102	0
											ENSBTAG00000000753	PIAS4	1	2.45679	0	0.407035	0	271	0
											ENSBTAG00000000715	ENSBTAG00000000715	1	3.36765	0	0.296943	0	20	0
											ENSBTAG00000000686	NANP	1	4.42469	0	0.226004	0	19	0
											ENSBTAG00000000676	DOP1A	1	3	0	0.333333	0	65	0
											ENSBTAG00000000653	PPP1R16B	1	2.45679	0	0.407035	0	271	0
											ENSBTAG00000000622	RPS17	1	4.93043	0	0.202822	0	10	0
											ENSBTAG00000000566	CCDC14	1	1.9902	0	0.502463	0	102	0
											ENSBTAG00000000528	MANBAL	1	3	0	0.333333	0	65	0
											ENSBTAG00000000527	ZFAND3	1	3.26087	0	0.306667	0	41	0
											ENSBTAG00000000472	ZNF570	1	2.65185	0	0.377095	0	169	0
											ENSBTAG00000003414	SAXO2	1	1	0	1	0	1	0
											ENSBTAG00000000431	ENSBTAG00000000431	1	1	0	1	0	1	0
											ENSBTAG00000000396	PIM1	1	2.45679	0	0.407035	0	271	0
											ENSBTAG00000000389	ZNF212	1	2.45679	0	0.407035	0	271	0
											ENSBTAG00000000379	GOLT1B	1	2.65185	0	0.377095	0	169	0
											ENSBTAG00000000362	SPG11	1	3.26087	0	0.306667	0	41	0
											ENSBTAG00000000359	EIF3J	1	2.65185	0	0.377095	0	169	0
											ENSBTAG00000000355	OXLD1	1	1.9902	0	0.502463	0	102	0
											ENSBTAG00000000340	ADNP	1	1.9902	0	0.502463	0	102	0
											ENSBTAG00000000332	ERF	1	1.9902	0	0.502463	0	102	0
											ENSBTAG00000000295	CLHC1	1	2.45679	0	0.407035	0	271	0
											ENSBTAG00000000267	SMG6	1	1.9902	0	0.502463	0	102	0
											ENSBTAG00000000134	MPDU1	1	2.45679	0	0.407035	0	271	0
											ENSBTAG00000000133	CD68	1	2.45679	0	0.407035	0	271	0

## Sheet: S4_CRN_DIFFK_genes
S4: Central reference network including AI-pregnant and non-pregnant constructed using 1095 nodes. The genes highlighted in bold have a z-score of + 1.96; the connectivity is given as gain or loss in non-pregnant group.
Gene_Name	Gene_symbol	NP_Present	Pregnant_Present	NP_Frequency	Pregnant_Frequency	NP_STD	Pregnant_STD	DIFFK	Z-score	Diff-Status	STATUS
ENSBTAG00000008625	PLEKHF1	TRUE	FALSE	271	0	1	0	1	20.0991	TRUE	GAIN
ENSBTAG00000016208	TGM2	TRUE	TRUE	169	10	0.623616	0.08	0.543616	10.9169	TRUE	GAIN
ENSBTAG00000005300	TMEM51	TRUE	TRUE	102	5	0.376384	0.04	0.336384	6.7475	TRUE	GAIN
ENSBTAG00000021807	TAC3	TRUE	TRUE	65	1	0.239852	0.008	0.231852	4.64438	TRUE	GAIN
ENSBTAG00000003894	NDRG4	TRUE	TRUE	41	1	0.151292	0.008	0.143292	2.86258	TRUE	GAIN
ENSBTAG00000021697	PDGFB	TRUE	TRUE	43	3	0.158672	0.024	0.134672	2.68915	TRUE	GAIN
ENSBTAG00000013178	ALAS2	TRUE	FALSE	19	0	0.0701107	0	0.0701107	1.39022	FALSE	GAIN
ENSBTAG00000010954	ART3	TRUE	FALSE	14	0	0.0516605	0	0.0516605	1.01901	FALSE	GAIN
ENSBTAG00000046961	ENSBTAG00000046961	TRUE	FALSE	7	0	0.0258303	0	0.0258303	0.499319	FALSE	GAIN
ENSBTAG00000014332	ENSBTAG00000014332	TRUE	FALSE	7	0	0.0258303	0	0.0258303	0.499319	FALSE	GAIN
ENSBTAG00000030814	TFF2	TRUE	FALSE	4	0	0.0147601	0	0.0147601	0.276594	FALSE	GAIN
ENSBTAG00000013869	SH3BP4	TRUE	FALSE	2	0	0.00738007	0	0.00738007	0.128111	FALSE	GAIN
ENSBTAG00000006373	ENSBTAG00000006373	TRUE	FALSE	2	0	0.00738007	0	0.00738007	0.128111	FALSE	GAIN
ENSBTAG00000014541	PDGFA	TRUE	FALSE	2	0	0.00738007	0	0.00738007	0.128111	FALSE	GAIN
ENSBTAG00000003365	SMG8	TRUE	FALSE	2	0	0.00738007	0	0.00738007	0.128111	FALSE	GAIN
ENSBTAG00000008985	PCBP1	TRUE	FALSE	2	0	0.00738007	0	0.00738007	0.128111	FALSE	GAIN
ENSBTAG00000000898	F2RL2	TRUE	FALSE	2	0	0.00738007	0	0.00738007	0.128111	FALSE	GAIN
ENSBTAG00000048071	EXOSC2	TRUE	FALSE	2	0	0.00738007	0	0.00738007	0.128111	FALSE	GAIN
ENSBTAG00000016203	ZNF16	TRUE	FALSE	2	0	0.00738007	0	0.00738007	0.128111	FALSE	GAIN
ENSBTAG00000010393	TRNAU1AP	TRUE	FALSE	2	0	0.00738007	0	0.00738007	0.128111	FALSE	GAIN
ENSBTAG00000005456	TTK	TRUE	FALSE	2	0	0.00738007	0	0.00738007	0.128111	FALSE	GAIN
ENSBTAG00000031679	HSD17B13	TRUE	FALSE	2	0	0.00738007	0	0.00738007	0.128111	FALSE	GAIN
ENSBTAG00000007871	SNX12	TRUE	FALSE	2	0	0.00738007	0	0.00738007	0.128111	FALSE	GAIN
ENSBTAG00000040331	ENSBTAG00000040331	TRUE	FALSE	2	0	0.00738007	0	0.00738007	0.128111	FALSE	GAIN
ENSBTAG00000015894	WWOX	TRUE	FALSE	2	0	0.00738007	0	0.00738007	0.128111	FALSE	GAIN
ENSBTAG00000009657	MTMR1	TRUE	FALSE	2	0	0.00738007	0	0.00738007	0.128111	FALSE	GAIN
ENSBTAG00000040442	ENSBTAG00000040442	TRUE	FALSE	2	0	0.00738007	0	0.00738007	0.128111	FALSE	GAIN
ENSBTAG00000040411	ENSBTAG00000040411	TRUE	FALSE	2	0	0.00738007	0	0.00738007	0.128111	FALSE	GAIN
ENSBTAG00000034823	AGGF1	TRUE	FALSE	2	0	0.00738007	0	0.00738007	0.128111	FALSE	GAIN
ENSBTAG00000027665	BRF2	TRUE	FALSE	2	0	0.00738007	0	0.00738007	0.128111	FALSE	GAIN
ENSBTAG00000021922	SMAP2	TRUE	FALSE	2	0	0.00738007	0	0.00738007	0.128111	FALSE	GAIN
ENSBTAG00000021818	ADGRE5	TRUE	FALSE	2	0	0.00738007	0	0.00738007	0.128111	FALSE	GAIN
ENSBTAG00000021790	APOOL	TRUE	FALSE	2	0	0.00738007	0	0.00738007	0.128111	FALSE	GAIN
ENSBTAG00000021656	SPECC1L	TRUE	FALSE	2	0	0.00738007	0	0.00738007	0.128111	FALSE	GAIN
ENSBTAG00000020758	MAP3K12	TRUE	FALSE	2	0	0.00738007	0	0.00738007	0.128111	FALSE	GAIN
ENSBTAG00000020649	CIITA	TRUE	FALSE	2	0	0.00738007	0	0.00738007	0.128111	FALSE	GAIN
ENSBTAG00000020607	ABCB6	TRUE	FALSE	2	0	0.00738007	0	0.00738007	0.128111	FALSE	GAIN
ENSBTAG00000020451	USP1	TRUE	FALSE	2	0	0.00738007	0	0.00738007	0.128111	FALSE	GAIN
ENSBTAG00000020420	AP1S2	TRUE	FALSE	2	0	0.00738007	0	0.00738007	0.128111	FALSE	GAIN
ENSBTAG00000020301	BLM	TRUE	FALSE	2	0	0.00738007	0	0.00738007	0.128111	FALSE	GAIN
ENSBTAG00000019370	RAB21	TRUE	FALSE	2	0	0.00738007	0	0.00738007	0.128111	FALSE	GAIN
ENSBTAG00000019120	WDHD1	TRUE	FALSE	2	0	0.00738007	0	0.00738007	0.128111	FALSE	GAIN
ENSBTAG00000018879	ZNF451	TRUE	FALSE	2	0	0.00738007	0	0.00738007	0.128111	FALSE	GAIN
ENSBTAG00000018063	SPATA2	TRUE	FALSE	2	0	0.00738007	0	0.00738007	0.128111	FALSE	GAIN
ENSBTAG00000016709	NT5C3A	TRUE	FALSE	2	0	0.00738007	0	0.00738007	0.128111	FALSE	GAIN
ENSBTAG00000016374	OGFRL1	TRUE	FALSE	2	0	0.00738007	0	0.00738007	0.128111	FALSE	GAIN
ENSBTAG00000016337	ACOT13	TRUE	FALSE	2	0	0.00738007	0	0.00738007	0.128111	FALSE	GAIN
ENSBTAG00000016326	C3H1orf52	TRUE	FALSE	2	0	0.00738007	0	0.00738007	0.128111	FALSE	GAIN
ENSBTAG00000016128	GGA3	TRUE	FALSE	2	0	0.00738007	0	0.00738007	0.128111	FALSE	GAIN
ENSBTAG00000015043	MFNG	TRUE	FALSE	2	0	0.00738007	0	0.00738007	0.128111	FALSE	GAIN
ENSBTAG00000015042	WDR55	TRUE	FALSE	2	0	0.00738007	0	0.00738007	0.128111	FALSE	GAIN
ENSBTAG00000014149	LCN2	TRUE	FALSE	2	0	0.00738007	0	0.00738007	0.128111	FALSE	GAIN
ENSBTAG00000013836	ENSBTAG00000013836	TRUE	FALSE	2	0	0.00738007	0	0.00738007	0.128111	FALSE	GAIN
ENSBTAG00000013650	SLC66A1	TRUE	FALSE	2	0	0.00738007	0	0.00738007	0.128111	FALSE	GAIN
ENSBTAG00000013068	GGPS1	TRUE	FALSE	2	0	0.00738007	0	0.00738007	0.128111	FALSE	GAIN
ENSBTAG00000012988	COG4	TRUE	FALSE	2	0	0.00738007	0	0.00738007	0.128111	FALSE	GAIN
ENSBTAG00000012509	DYRK1B	TRUE	FALSE	2	0	0.00738007	0	0.00738007	0.128111	FALSE	GAIN
ENSBTAG00000011052	ENSBTAG00000011052	TRUE	FALSE	2	0	0.00738007	0	0.00738007	0.128111	FALSE	GAIN
ENSBTAG00000010502	SERTAD3	TRUE	FALSE	2	0	0.00738007	0	0.00738007	0.128111	FALSE	GAIN
ENSBTAG00000009543	ESYT1	TRUE	FALSE	2	0	0.00738007	0	0.00738007	0.128111	FALSE	GAIN
ENSBTAG00000008827	SPOCK2	TRUE	FALSE	2	0	0.00738007	0	0.00738007	0.128111	FALSE	GAIN
ENSBTAG00000008759	CDC23	TRUE	FALSE	2	0	0.00738007	0	0.00738007	0.128111	FALSE	GAIN
ENSBTAG00000007970	C1H3orf38	TRUE	FALSE	2	0	0.00738007	0	0.00738007	0.128111	FALSE	GAIN
ENSBTAG00000006625	NDC1	TRUE	FALSE	2	0	0.00738007	0	0.00738007	0.128111	FALSE	GAIN
ENSBTAG00000006611	NUP93	TRUE	FALSE	2	0	0.00738007	0	0.00738007	0.128111	FALSE	GAIN
ENSBTAG00000005844	SCAMP2	TRUE	FALSE	2	0	0.00738007	0	0.00738007	0.128111	FALSE	GAIN
ENSBTAG00000005620	RPS3	TRUE	FALSE	2	0	0.00738007	0	0.00738007	0.128111	FALSE	GAIN
ENSBTAG00000005453	FGD4	TRUE	FALSE	2	0	0.00738007	0	0.00738007	0.128111	FALSE	GAIN
ENSBTAG00000005393	TIPRL	TRUE	FALSE	2	0	0.00738007	0	0.00738007	0.128111	FALSE	GAIN
ENSBTAG00000004651	NME1	TRUE	FALSE	2	0	0.00738007	0	0.00738007	0.128111	FALSE	GAIN
ENSBTAG00000004484	CEP83	TRUE	FALSE	2	0	0.00738007	0	0.00738007	0.128111	FALSE	GAIN
ENSBTAG00000003820	GRAMD1A	TRUE	FALSE	2	0	0.00738007	0	0.00738007	0.128111	FALSE	GAIN
ENSBTAG00000003174	NDUFAF4	TRUE	FALSE	2	0	0.00738007	0	0.00738007	0.128111	FALSE	GAIN
ENSBTAG00000002960	WDR82	TRUE	FALSE	2	0	0.00738007	0	0.00738007	0.128111	FALSE	GAIN
ENSBTAG00000002848	C16H1orf74	TRUE	FALSE	2	0	0.00738007	0	0.00738007	0.128111	FALSE	GAIN
ENSBTAG00000002837	TOR1B	TRUE	FALSE	2	0	0.00738007	0	0.00738007	0.128111	FALSE	GAIN
ENSBTAG00000002275	PTP4A1	TRUE	FALSE	2	0	0.00738007	0	0.00738007	0.128111	FALSE	GAIN
ENSBTAG00000001711	BORCS6	TRUE	FALSE	2	0	0.00738007	0	0.00738007	0.128111	FALSE	GAIN
ENSBTAG00000000032	ABI3	TRUE	FALSE	2	0	0.00738007	0	0.00738007	0.128111	FALSE	GAIN
ENSBTAG00000006531	DIP2C	TRUE	TRUE	4	1	0.0147601	0.008	0.00676015	0.115638	FALSE	GAIN
ENSBTAG00000047330	FABP5	TRUE	FALSE	1	0	0.00369004	0	0.00369004	0.053869	FALSE	GAIN
ENSBTAG00000044015	RBM12	TRUE	FALSE	1	0	0.00369004	0	0.00369004	0.053869	FALSE	GAIN
ENSBTAG00000043048	SNORD59A	TRUE	FALSE	1	0	0.00369004	0	0.00369004	0.053869	FALSE	GAIN
ENSBTAG00000038926	ZNF805	TRUE	FALSE	1	0	0.00369004	0	0.00369004	0.053869	FALSE	GAIN
ENSBTAG00000037488	JRKL	TRUE	FALSE	1	0	0.00369004	0	0.00369004	0.053869	FALSE	GAIN
ENSBTAG00000036009	TRAF6	TRUE	FALSE	1	0	0.00369004	0	0.00369004	0.053869	FALSE	GAIN
ENSBTAG00000037377	ABHD14B	TRUE	FALSE	1	0	0.00369004	0	0.00369004	0.053869	FALSE	GAIN
ENSBTAG00000046047	ENSBTAG00000046047	TRUE	FALSE	1	0	0.00369004	0	0.00369004	0.053869	FALSE	GAIN
ENSBTAG00000042408	SNORA27	TRUE	FALSE	1	0	0.00369004	0	0.00369004	0.053869	FALSE	GAIN
ENSBTAG00000026350	SPATC1	TRUE	FALSE	1	0	0.00369004	0	0.00369004	0.053869	FALSE	GAIN
ENSBTAG00000038931	TSTD3	TRUE	FALSE	1	0	0.00369004	0	0.00369004	0.053869	FALSE	GAIN
ENSBTAG00000027049	SDHAF4	TRUE	FALSE	1	0	0.00369004	0	0.00369004	0.053869	FALSE	GAIN
ENSBTAG00000024199	KMT2C	TRUE	FALSE	1	0	0.00369004	0	0.00369004	0.053869	FALSE	GAIN
ENSBTAG00000024097	MRPS15	TRUE	FALSE	1	0	0.00369004	0	0.00369004	0.053869	FALSE	GAIN
ENSBTAG00000023843	RALGPS1	TRUE	FALSE	1	0	0.00369004	0	0.00369004	0.053869	FALSE	GAIN
ENSBTAG00000023614	NUDT19	TRUE	FALSE	1	0	0.00369004	0	0.00369004	0.053869	FALSE	GAIN
ENSBTAG00000023551	MOB3C	TRUE	FALSE	1	0	0.00369004	0	0.00369004	0.053869	FALSE	GAIN
ENSBTAG00000022656	KCTD6	TRUE	FALSE	1	0	0.00369004	0	0.00369004	0.053869	FALSE	GAIN
ENSBTAG00000031558	ENSBTAG00000031558	TRUE	FALSE	1	0	0.00369004	0	0.00369004	0.053869	FALSE	GAIN
ENSBTAG00000022647	ENSBTAG00000022647	TRUE	FALSE	1	0	0.00369004	0	0.00369004	0.053869	FALSE	GAIN
ENSBTAG00000022003	NSUN6	TRUE	FALSE	1	0	0.00369004	0	0.00369004	0.053869	FALSE	GAIN
ENSBTAG00000021899	PDE9A	TRUE	FALSE	1	0	0.00369004	0	0.00369004	0.053869	FALSE	GAIN
ENSBTAG00000021864	ENSBTAG00000021864	TRUE	FALSE	1	0	0.00369004	0	0.00369004	0.053869	FALSE	GAIN
ENSBTAG00000045885	bta-mir-3064	TRUE	FALSE	1	0	0.00369004	0	0.00369004	0.053869	FALSE	GAIN
ENSBTAG00000044172	LMLN	TRUE	FALSE	1	0	0.00369004	0	0.00369004	0.053869	FALSE	GAIN
ENSBTAG00000039435	LEMD3	TRUE	FALSE	1	0	0.00369004	0	0.00369004	0.053869	FALSE	GAIN
ENSBTAG00000038610	ZBTB26	TRUE	FALSE	1	0	0.00369004	0	0.00369004	0.053869	FALSE	GAIN
ENSBTAG00000038251	NAA16	TRUE	FALSE	1	0	0.00369004	0	0.00369004	0.053869	FALSE	GAIN
ENSBTAG00000033170	LRRC58	TRUE	FALSE	1	0	0.00369004	0	0.00369004	0.053869	FALSE	GAIN
ENSBTAG00000031967	AMPH	TRUE	FALSE	1	0	0.00369004	0	0.00369004	0.053869	FALSE	GAIN
ENSBTAG00000031941	PEPD	TRUE	FALSE	1	0	0.00369004	0	0.00369004	0.053869	FALSE	GAIN
ENSBTAG00000031444	LY86	TRUE	FALSE	1	0	0.00369004	0	0.00369004	0.053869	FALSE	GAIN
ENSBTAG00000029802	ENSBTAG00000029802	TRUE	FALSE	1	0	0.00369004	0	0.00369004	0.053869	FALSE	GAIN
ENSBTAG00000026684	SYNC	TRUE	FALSE	1	0	0.00369004	0	0.00369004	0.053869	FALSE	GAIN
ENSBTAG00000026114	UBE2F	TRUE	FALSE	1	0	0.00369004	0	0.00369004	0.053869	FALSE	GAIN
ENSBTAG00000025477	KIF3A	TRUE	FALSE	1	0	0.00369004	0	0.00369004	0.053869	FALSE	GAIN
ENSBTAG00000024822	SETX	TRUE	FALSE	1	0	0.00369004	0	0.00369004	0.053869	FALSE	GAIN
ENSBTAG00000022288	AMMECR1	TRUE	FALSE	1	0	0.00369004	0	0.00369004	0.053869	FALSE	GAIN
ENSBTAG00000047214	TRAPPC1	TRUE	FALSE	1	0	0.00369004	0	0.00369004	0.053869	FALSE	GAIN
ENSBTAG00000046823	ENSBTAG00000046823	TRUE	FALSE	1	0	0.00369004	0	0.00369004	0.053869	FALSE	GAIN
ENSBTAG00000046485	RAB1B	TRUE	FALSE	1	0	0.00369004	0	0.00369004	0.053869	FALSE	GAIN
ENSBTAG00000038866	UBE2I	TRUE	FALSE	1	0	0.00369004	0	0.00369004	0.053869	FALSE	GAIN
ENSBTAG00000036087	ARMC2	TRUE	FALSE	1	0	0.00369004	0	0.00369004	0.053869	FALSE	GAIN
ENSBTAG00000035587	ARRB2	TRUE	FALSE	1	0	0.00369004	0	0.00369004	0.053869	FALSE	GAIN
ENSBTAG00000034848	F2RL1	TRUE	FALSE	1	0	0.00369004	0	0.00369004	0.053869	FALSE	GAIN
ENSBTAG00000033413	DDX50	TRUE	FALSE	1	0	0.00369004	0	0.00369004	0.053869	FALSE	GAIN
ENSBTAG00000021600	KANSL1L	TRUE	FALSE	1	0	0.00369004	0	0.00369004	0.053869	FALSE	GAIN
ENSBTAG00000021083	RECQL	TRUE	FALSE	1	0	0.00369004	0	0.00369004	0.053869	FALSE	GAIN
ENSBTAG00000020953	ENSBTAG00000020953	TRUE	FALSE	1	0	0.00369004	0	0.00369004	0.053869	FALSE	GAIN
ENSBTAG00000020878	DMTF1	TRUE	FALSE	1	0	0.00369004	0	0.00369004	0.053869	FALSE	GAIN
ENSBTAG00000020873	MAT2A	TRUE	FALSE	1	0	0.00369004	0	0.00369004	0.053869	FALSE	GAIN
ENSBTAG00000020773	CTSW	TRUE	FALSE	1	0	0.00369004	0	0.00369004	0.053869	FALSE	GAIN
ENSBTAG00000020384	WDR47	TRUE	FALSE	1	0	0.00369004	0	0.00369004	0.053869	FALSE	GAIN
ENSBTAG00000019853	SMURF2	TRUE	FALSE	1	0	0.00369004	0	0.00369004	0.053869	FALSE	GAIN
ENSBTAG00000019730	PNISR	TRUE	FALSE	1	0	0.00369004	0	0.00369004	0.053869	FALSE	GAIN
ENSBTAG00000019456	SPRED2	TRUE	FALSE	1	0	0.00369004	0	0.00369004	0.053869	FALSE	GAIN
ENSBTAG00000019403	MALSU1	TRUE	FALSE	1	0	0.00369004	0	0.00369004	0.053869	FALSE	GAIN
ENSBTAG00000019231	MAIP1	TRUE	FALSE	1	0	0.00369004	0	0.00369004	0.053869	FALSE	GAIN
ENSBTAG00000019203	S100A4	TRUE	FALSE	1	0	0.00369004	0	0.00369004	0.053869	FALSE	GAIN
ENSBTAG00000018809	RANGRF	TRUE	FALSE	1	0	0.00369004	0	0.00369004	0.053869	FALSE	GAIN
ENSBTAG00000018715	MPLKIP	TRUE	FALSE	1	0	0.00369004	0	0.00369004	0.053869	FALSE	GAIN
ENSBTAG00000018560	DNAH3	TRUE	FALSE	1	0	0.00369004	0	0.00369004	0.053869	FALSE	GAIN
ENSBTAG00000018451	PTMS	TRUE	FALSE	1	0	0.00369004	0	0.00369004	0.053869	FALSE	GAIN
ENSBTAG00000018151	HELQ	TRUE	FALSE	1	0	0.00369004	0	0.00369004	0.053869	FALSE	GAIN
ENSBTAG00000017744	FAF2	TRUE	FALSE	1	0	0.00369004	0	0.00369004	0.053869	FALSE	GAIN
ENSBTAG00000017626	GFPT1	TRUE	FALSE	1	0	0.00369004	0	0.00369004	0.053869	FALSE	GAIN
ENSBTAG00000017246	UBB	TRUE	FALSE	1	0	0.00369004	0	0.00369004	0.053869	FALSE	GAIN
ENSBTAG00000016844	ADGB	TRUE	FALSE	1	0	0.00369004	0	0.00369004	0.053869	FALSE	GAIN
ENSBTAG00000016782	SLC39A10	TRUE	FALSE	1	0	0.00369004	0	0.00369004	0.053869	FALSE	GAIN
ENSBTAG00000016438	TERB1	TRUE	FALSE	1	0	0.00369004	0	0.00369004	0.053869	FALSE	GAIN
ENSBTAG00000047150	ENSBTAG00000047150	TRUE	FALSE	1	0	0.00369004	0	0.00369004	0.053869	FALSE	GAIN
ENSBTAG00000045867	RPGR	TRUE	FALSE	1	0	0.00369004	0	0.00369004	0.053869	FALSE	GAIN
ENSBTAG00000045744	NKRF	TRUE	FALSE	1	0	0.00369004	0	0.00369004	0.053869	FALSE	GAIN
ENSBTAG00000045510	EMC10	TRUE	FALSE	1	0	0.00369004	0	0.00369004	0.053869	FALSE	GAIN
ENSBTAG00000045492	ENSBTAG00000045492	TRUE	FALSE	1	0	0.00369004	0	0.00369004	0.053869	FALSE	GAIN
ENSBTAG00000039015	TMEM145	TRUE	FALSE	1	0	0.00369004	0	0.00369004	0.053869	FALSE	GAIN
ENSBTAG00000037510	ENSBTAG00000037510	TRUE	FALSE	1	0	0.00369004	0	0.00369004	0.053869	FALSE	GAIN
ENSBTAG00000036297	RBFA	TRUE	FALSE	1	0	0.00369004	0	0.00369004	0.053869	FALSE	GAIN
ENSBTAG00000033504	MAK16	TRUE	FALSE	1	0	0.00369004	0	0.00369004	0.053869	FALSE	GAIN
ENSBTAG00000030632	ENSBTAG00000030632	TRUE	FALSE	1	0	0.00369004	0	0.00369004	0.053869	FALSE	GAIN
ENSBTAG00000030337	MYCBP	TRUE	FALSE	1	0	0.00369004	0	0.00369004	0.053869	FALSE	GAIN
ENSBTAG00000027506	SNRPB2	TRUE	FALSE	1	0	0.00369004	0	0.00369004	0.053869	FALSE	GAIN
ENSBTAG00000027321	CCDC18	TRUE	FALSE	1	0	0.00369004	0	0.00369004	0.053869	FALSE	GAIN
ENSBTAG00000025221	TEX30	TRUE	FALSE	1	0	0.00369004	0	0.00369004	0.053869	FALSE	GAIN
ENSBTAG00000024787	HAUS3	TRUE	FALSE	1	0	0.00369004	0	0.00369004	0.053869	FALSE	GAIN
ENSBTAG00000024675	CYSLTR1	TRUE	FALSE	1	0	0.00369004	0	0.00369004	0.053869	FALSE	GAIN
ENSBTAG00000024240	ACADM	TRUE	FALSE	1	0	0.00369004	0	0.00369004	0.053869	FALSE	GAIN
ENSBTAG00000023054	SLC25A16	TRUE	FALSE	1	0	0.00369004	0	0.00369004	0.053869	FALSE	GAIN
ENSBTAG00000021965	SUB1	TRUE	FALSE	1	0	0.00369004	0	0.00369004	0.053869	FALSE	GAIN
ENSBTAG00000021962	BCLAF3	TRUE	FALSE	1	0	0.00369004	0	0.00369004	0.053869	FALSE	GAIN
ENSBTAG00000021869	THAP5	TRUE	FALSE	1	0	0.00369004	0	0.00369004	0.053869	FALSE	GAIN
ENSBTAG00000021392	DCAF11	TRUE	FALSE	1	0	0.00369004	0	0.00369004	0.053869	FALSE	GAIN
ENSBTAG00000021214	FBXL5	TRUE	FALSE	1	0	0.00369004	0	0.00369004	0.053869	FALSE	GAIN
ENSBTAG00000020999	DDB2	TRUE	FALSE	1	0	0.00369004	0	0.00369004	0.053869	FALSE	GAIN
ENSBTAG00000020547	BCAP31	TRUE	FALSE	1	0	0.00369004	0	0.00369004	0.053869	FALSE	GAIN
ENSBTAG00000020004	ZNF800	TRUE	FALSE	1	0	0.00369004	0	0.00369004	0.053869	FALSE	GAIN
ENSBTAG00000019956	CMPK1	TRUE	FALSE	1	0	0.00369004	0	0.00369004	0.053869	FALSE	GAIN
ENSBTAG00000019784	PPP2R5E	TRUE	FALSE	1	0	0.00369004	0	0.00369004	0.053869	FALSE	GAIN
ENSBTAG00000019738	MDM1	TRUE	FALSE	1	0	0.00369004	0	0.00369004	0.053869	FALSE	GAIN
ENSBTAG00000019525	PPP3CB	TRUE	FALSE	1	0	0.00369004	0	0.00369004	0.053869	FALSE	GAIN
ENSBTAG00000019500	CNIH1	TRUE	FALSE	1	0	0.00369004	0	0.00369004	0.053869	FALSE	GAIN
ENSBTAG00000019229	TMEM144	TRUE	FALSE	1	0	0.00369004	0	0.00369004	0.053869	FALSE	GAIN
ENSBTAG00000019214	USP14	TRUE	FALSE	1	0	0.00369004	0	0.00369004	0.053869	FALSE	GAIN
ENSBTAG00000019133	ZNF326	TRUE	FALSE	1	0	0.00369004	0	0.00369004	0.053869	FALSE	GAIN
ENSBTAG00000019119	ZCRB1	TRUE	FALSE	1	0	0.00369004	0	0.00369004	0.053869	FALSE	GAIN
ENSBTAG00000019069	SYNGR2	TRUE	FALSE	1	0	0.00369004	0	0.00369004	0.053869	FALSE	GAIN
ENSBTAG00000018752	SUZ12	TRUE	FALSE	1	0	0.00369004	0	0.00369004	0.053869	FALSE	GAIN
ENSBTAG00000017175	RNF216	TRUE	FALSE	1	0	0.00369004	0	0.00369004	0.053869	FALSE	GAIN
ENSBTAG00000017137	CDC37L1	TRUE	FALSE	1	0	0.00369004	0	0.00369004	0.053869	FALSE	GAIN
ENSBTAG00000016908	METTL1	TRUE	FALSE	1	0	0.00369004	0	0.00369004	0.053869	FALSE	GAIN
ENSBTAG00000016547	CEP57	TRUE	FALSE	1	0	0.00369004	0	0.00369004	0.053869	FALSE	GAIN
ENSBTAG00000015946	RBBP5	TRUE	FALSE	1	0	0.00369004	0	0.00369004	0.053869	FALSE	GAIN
ENSBTAG00000015899	ENSBTAG00000015899	TRUE	FALSE	1	0	0.00369004	0	0.00369004	0.053869	FALSE	GAIN
ENSBTAG00000015874	CASP3	TRUE	FALSE	1	0	0.00369004	0	0.00369004	0.053869	FALSE	GAIN
ENSBTAG00000015858	TSR2	TRUE	FALSE	1	0	0.00369004	0	0.00369004	0.053869	FALSE	GAIN
ENSBTAG00000015708	CXCR6	TRUE	FALSE	1	0	0.00369004	0	0.00369004	0.053869	FALSE	GAIN
ENSBTAG00000015686	TERF2IP	TRUE	FALSE	1	0	0.00369004	0	0.00369004	0.053869	FALSE	GAIN
ENSBTAG00000015666	ENSBTAG00000015666	TRUE	FALSE	1	0	0.00369004	0	0.00369004	0.053869	FALSE	GAIN
ENSBTAG00000015504	ZNF131	TRUE	FALSE	1	0	0.00369004	0	0.00369004	0.053869	FALSE	GAIN
ENSBTAG00000015497	ENSBTAG00000015497	TRUE	FALSE	1	0	0.00369004	0	0.00369004	0.053869	FALSE	GAIN
ENSBTAG00000015283	RPL32	TRUE	FALSE	1	0	0.00369004	0	0.00369004	0.053869	FALSE	GAIN
ENSBTAG00000015144	GMIP	TRUE	FALSE	1	0	0.00369004	0	0.00369004	0.053869	FALSE	GAIN
ENSBTAG00000015138	MGA	TRUE	FALSE	1	0	0.00369004	0	0.00369004	0.053869	FALSE	GAIN
ENSBTAG00000015114	CALR	TRUE	FALSE	1	0	0.00369004	0	0.00369004	0.053869	FALSE	GAIN
ENSBTAG00000015103	IQCC	TRUE	FALSE	1	0	0.00369004	0	0.00369004	0.053869	FALSE	GAIN
ENSBTAG00000015038	HADHA	TRUE	FALSE	1	0	0.00369004	0	0.00369004	0.053869	FALSE	GAIN
ENSBTAG00000015022	KIF2A	TRUE	FALSE	1	0	0.00369004	0	0.00369004	0.053869	FALSE	GAIN
ENSBTAG00000014981	OTUB2	TRUE	FALSE	1	0	0.00369004	0	0.00369004	0.053869	FALSE	GAIN
ENSBTAG00000014953	ENSBTAG00000014953	TRUE	FALSE	1	0	0.00369004	0	0.00369004	0.053869	FALSE	GAIN
ENSBTAG00000014792	MAP4K5	TRUE	FALSE	1	0	0.00369004	0	0.00369004	0.053869	FALSE	GAIN
ENSBTAG00000014710	ENSBTAG00000014710	TRUE	FALSE	1	0	0.00369004	0	0.00369004	0.053869	FALSE	GAIN
ENSBTAG00000014677	TADA2A	TRUE	FALSE	1	0	0.00369004	0	0.00369004	0.053869	FALSE	GAIN
ENSBTAG00000014659	NEMP1	TRUE	FALSE	1	0	0.00369004	0	0.00369004	0.053869	FALSE	GAIN
ENSBTAG00000014616	SEPSECS	TRUE	FALSE	1	0	0.00369004	0	0.00369004	0.053869	FALSE	GAIN
ENSBTAG00000045979	ENSBTAG00000045979	TRUE	FALSE	1	0	0.00369004	0	0.00369004	0.053869	FALSE	GAIN
ENSBTAG00000014388	EIF3I	TRUE	FALSE	1	0	0.00369004	0	0.00369004	0.053869	FALSE	GAIN
ENSBTAG00000014373	CETN3	TRUE	FALSE	1	0	0.00369004	0	0.00369004	0.053869	FALSE	GAIN
ENSBTAG00000014371	CHPF2	TRUE	FALSE	1	0	0.00369004	0	0.00369004	0.053869	FALSE	GAIN
ENSBTAG00000020503	MTRFR	TRUE	FALSE	1	0	0.00369004	0	0.00369004	0.053869	FALSE	GAIN
ENSBTAG00000019550	TBC1D2	TRUE	FALSE	1	0	0.00369004	0	0.00369004	0.053869	FALSE	GAIN
ENSBTAG00000014476	ADAL	TRUE	FALSE	1	0	0.00369004	0	0.00369004	0.053869	FALSE	GAIN
ENSBTAG00000014253	TBC1D22B	TRUE	FALSE	1	0	0.00369004	0	0.00369004	0.053869	FALSE	GAIN
ENSBTAG00000014226	RPL34	TRUE	FALSE	1	0	0.00369004	0	0.00369004	0.053869	FALSE	GAIN
ENSBTAG00000014140	ATP1B3	TRUE	FALSE	1	0	0.00369004	0	0.00369004	0.053869	FALSE	GAIN
ENSBTAG00000014096	PCNX4	TRUE	FALSE	1	0	0.00369004	0	0.00369004	0.053869	FALSE	GAIN
ENSBTAG00000014059	ATP2B4	TRUE	FALSE	1	0	0.00369004	0	0.00369004	0.053869	FALSE	GAIN
ENSBTAG00000013937	SPICE1	TRUE	FALSE	1	0	0.00369004	0	0.00369004	0.053869	FALSE	GAIN
ENSBTAG00000013915	DSN1	TRUE	FALSE	1	0	0.00369004	0	0.00369004	0.053869	FALSE	GAIN
ENSBTAG00000016784	DNAH7	TRUE	FALSE	1	0	0.00369004	0	0.00369004	0.053869	FALSE	GAIN
ENSBTAG00000013716	NR2C2	TRUE	FALSE	1	0	0.00369004	0	0.00369004	0.053869	FALSE	GAIN
ENSBTAG00000013587	TXNL4A	TRUE	FALSE	1	0	0.00369004	0	0.00369004	0.053869	FALSE	GAIN
ENSBTAG00000013580	KDM3A	TRUE	FALSE	1	0	0.00369004	0	0.00369004	0.053869	FALSE	GAIN
ENSBTAG00000013533	CLIC1	TRUE	FALSE	1	0	0.00369004	0	0.00369004	0.053869	FALSE	GAIN
ENSBTAG00000013460	ZBTB11	TRUE	FALSE	1	0	0.00369004	0	0.00369004	0.053869	FALSE	GAIN
ENSBTAG00000013421	PRMT3	TRUE	FALSE	1	0	0.00369004	0	0.00369004	0.053869	FALSE	GAIN
ENSBTAG00000013357	PUM3	TRUE	FALSE	1	0	0.00369004	0	0.00369004	0.053869	FALSE	GAIN
ENSBTAG00000047707	BOLA-DOB	TRUE	FALSE	1	0	0.00369004	0	0.00369004	0.053869	FALSE	GAIN
ENSBTAG00000023963	RHBDD1	TRUE	FALSE	1	0	0.00369004	0	0.00369004	0.053869	FALSE	GAIN
ENSBTAG00000021673	NDC80	TRUE	FALSE	1	0	0.00369004	0	0.00369004	0.053869	FALSE	GAIN
ENSBTAG00000020357	GOLPH3L	TRUE	FALSE	1	0	0.00369004	0	0.00369004	0.053869	FALSE	GAIN
ENSBTAG00000020100	ENSBTAG00000020100	TRUE	FALSE	1	0	0.00369004	0	0.00369004	0.053869	FALSE	GAIN
ENSBTAG00000016730	ANP32E	TRUE	FALSE	1	0	0.00369004	0	0.00369004	0.053869	FALSE	GAIN
ENSBTAG00000015788	CCDC171	TRUE	FALSE	1	0	0.00369004	0	0.00369004	0.053869	FALSE	GAIN
ENSBTAG00000014773	HMMR	TRUE	FALSE	1	0	0.00369004	0	0.00369004	0.053869	FALSE	GAIN
ENSBTAG00000013315	ATP5F1B	TRUE	FALSE	1	0	0.00369004	0	0.00369004	0.053869	FALSE	GAIN
ENSBTAG00000013145	DDHD2	TRUE	FALSE	1	0	0.00369004	0	0.00369004	0.053869	FALSE	GAIN
ENSBTAG00000013098	PIGS	TRUE	FALSE	1	0	0.00369004	0	0.00369004	0.053869	FALSE	GAIN
ENSBTAG00000013044	GAB3	TRUE	FALSE	1	0	0.00369004	0	0.00369004	0.053869	FALSE	GAIN
ENSBTAG00000013031	TMEM62	TRUE	FALSE	1	0	0.00369004	0	0.00369004	0.053869	FALSE	GAIN
ENSBTAG00000013017	GNAT2	TRUE	FALSE	1	0	0.00369004	0	0.00369004	0.053869	FALSE	GAIN
ENSBTAG00000012878	BMS1	TRUE	FALSE	1	0	0.00369004	0	0.00369004	0.053869	FALSE	GAIN
ENSBTAG00000012758	YIPF5	TRUE	FALSE	1	0	0.00369004	0	0.00369004	0.053869	FALSE	GAIN
ENSBTAG00000012501	FTO	TRUE	FALSE	1	0	0.00369004	0	0.00369004	0.053869	FALSE	GAIN
ENSBTAG00000012117	ATP6AP1	TRUE	FALSE	1	0	0.00369004	0	0.00369004	0.053869	FALSE	GAIN
ENSBTAG00000012070	INTS2	TRUE	FALSE	1	0	0.00369004	0	0.00369004	0.053869	FALSE	GAIN
ENSBTAG00000012065	DNAJC3	TRUE	FALSE	1	0	0.00369004	0	0.00369004	0.053869	FALSE	GAIN
ENSBTAG00000012049	WIPI2	TRUE	FALSE	1	0	0.00369004	0	0.00369004	0.053869	FALSE	GAIN
ENSBTAG00000011882	SLC24A3	TRUE	FALSE	1	0	0.00369004	0	0.00369004	0.053869	FALSE	GAIN
ENSBTAG00000011829	NF1	TRUE	FALSE	1	0	0.00369004	0	0.00369004	0.053869	FALSE	GAIN
ENSBTAG00000011805	PLIN3	TRUE	FALSE	1	0	0.00369004	0	0.00369004	0.053869	FALSE	GAIN
ENSBTAG00000011667	PM20D2	TRUE	FALSE	1	0	0.00369004	0	0.00369004	0.053869	FALSE	GAIN
ENSBTAG00000011635	CENPN	TRUE	FALSE	1	0	0.00369004	0	0.00369004	0.053869	FALSE	GAIN
ENSBTAG00000011332	TRIM68	TRUE	FALSE	1	0	0.00369004	0	0.00369004	0.053869	FALSE	GAIN
ENSBTAG00000011182	PDLIM1	TRUE	FALSE	1	0	0.00369004	0	0.00369004	0.053869	FALSE	GAIN
ENSBTAG00000011081	KBTBD8	TRUE	FALSE	1	0	0.00369004	0	0.00369004	0.053869	FALSE	GAIN
ENSBTAG00000010998	CFLAR	TRUE	FALSE	1	0	0.00369004	0	0.00369004	0.053869	FALSE	GAIN
ENSBTAG00000045583	ENSBTAG00000045583	TRUE	FALSE	1	0	0.00369004	0	0.00369004	0.053869	FALSE	GAIN
ENSBTAG00000019386	ENSBTAG00000019386	TRUE	FALSE	1	0	0.00369004	0	0.00369004	0.053869	FALSE	GAIN
ENSBTAG00000018310	SETD3	TRUE	FALSE	1	0	0.00369004	0	0.00369004	0.053869	FALSE	GAIN
ENSBTAG00000017976	ABL1	TRUE	FALSE	1	0	0.00369004	0	0.00369004	0.053869	FALSE	GAIN
ENSBTAG00000017512	MAPT	TRUE	FALSE	1	0	0.00369004	0	0.00369004	0.053869	FALSE	GAIN
ENSBTAG00000017007	TRIB3	TRUE	FALSE	1	0	0.00369004	0	0.00369004	0.053869	FALSE	GAIN
ENSBTAG00000014608	KDM1B	TRUE	FALSE	1	0	0.00369004	0	0.00369004	0.053869	FALSE	GAIN
ENSBTAG00000013462	L1CAM	TRUE	FALSE	1	0	0.00369004	0	0.00369004	0.053869	FALSE	GAIN
ENSBTAG00000010937	APOO	TRUE	FALSE	1	0	0.00369004	0	0.00369004	0.053869	FALSE	GAIN
ENSBTAG00000010803	CHML	TRUE	FALSE	1	0	0.00369004	0	0.00369004	0.053869	FALSE	GAIN
ENSBTAG00000010442	PANK1	TRUE	FALSE	1	0	0.00369004	0	0.00369004	0.053869	FALSE	GAIN
ENSBTAG00000010432	EIF2D	TRUE	FALSE	1	0	0.00369004	0	0.00369004	0.053869	FALSE	GAIN
ENSBTAG00000010359	THG1L	TRUE	FALSE	1	0	0.00369004	0	0.00369004	0.053869	FALSE	GAIN
ENSBTAG00000010350	USP53	TRUE	FALSE	1	0	0.00369004	0	0.00369004	0.053869	FALSE	GAIN
ENSBTAG00000010124	ATG4C	TRUE	FALSE	1	0	0.00369004	0	0.00369004	0.053869	FALSE	GAIN
ENSBTAG00000010020	ENSBTAG00000010020	TRUE	FALSE	1	0	0.00369004	0	0.00369004	0.053869	FALSE	GAIN
ENSBTAG00000009994	EML5	TRUE	FALSE	1	0	0.00369004	0	0.00369004	0.053869	FALSE	GAIN
ENSBTAG00000009987	ITGB3	TRUE	FALSE	1	0	0.00369004	0	0.00369004	0.053869	FALSE	GAIN
ENSBTAG00000009846	MTHFD1L	TRUE	FALSE	1	0	0.00369004	0	0.00369004	0.053869	FALSE	GAIN
ENSBTAG00000009819	CDC20	TRUE	FALSE	1	0	0.00369004	0	0.00369004	0.053869	FALSE	GAIN
ENSBTAG00000009744	FAM193A	TRUE	FALSE	1	0	0.00369004	0	0.00369004	0.053869	FALSE	GAIN
ENSBTAG00000009558	TRBV30	TRUE	FALSE	1	0	0.00369004	0	0.00369004	0.053869	FALSE	GAIN
ENSBTAG00000009423	NIPAL1	TRUE	FALSE	1	0	0.00369004	0	0.00369004	0.053869	FALSE	GAIN
ENSBTAG00000009137	NKG7	TRUE	FALSE	1	0	0.00369004	0	0.00369004	0.053869	FALSE	GAIN
ENSBTAG00000008953	TAP1	TRUE	FALSE	1	0	0.00369004	0	0.00369004	0.053869	FALSE	GAIN
ENSBTAG00000008915	SF3B1	TRUE	FALSE	1	0	0.00369004	0	0.00369004	0.053869	FALSE	GAIN
ENSBTAG00000008908	GZF1	TRUE	FALSE	1	0	0.00369004	0	0.00369004	0.053869	FALSE	GAIN
ENSBTAG00000008881	PURA	TRUE	FALSE	1	0	0.00369004	0	0.00369004	0.053869	FALSE	GAIN
ENSBTAG00000008866	GANC	TRUE	FALSE	1	0	0.00369004	0	0.00369004	0.053869	FALSE	GAIN
ENSBTAG00000008771	MYEF2	TRUE	FALSE	1	0	0.00369004	0	0.00369004	0.053869	FALSE	GAIN
ENSBTAG00000008734	PM20D1	TRUE	FALSE	1	0	0.00369004	0	0.00369004	0.053869	FALSE	GAIN
ENSBTAG00000008638	FAM110A	TRUE	FALSE	1	0	0.00369004	0	0.00369004	0.053869	FALSE	GAIN
ENSBTAG00000047956	NAGLU	TRUE	FALSE	1	0	0.00369004	0	0.00369004	0.053869	FALSE	GAIN
ENSBTAG00000047031	WDR5	TRUE	FALSE	1	0	0.00369004	0	0.00369004	0.053869	FALSE	GAIN
ENSBTAG00000046192	AK6	TRUE	FALSE	1	0	0.00369004	0	0.00369004	0.053869	FALSE	GAIN
ENSBTAG00000045931	MAGT1	TRUE	FALSE	1	0	0.00369004	0	0.00369004	0.053869	FALSE	GAIN
ENSBTAG00000044048	LMBR1L	TRUE	FALSE	1	0	0.00369004	0	0.00369004	0.053869	FALSE	GAIN
ENSBTAG00000044038	TEN1	TRUE	FALSE	1	0	0.00369004	0	0.00369004	0.053869	FALSE	GAIN
ENSBTAG00000039601	SAP25	TRUE	FALSE	1	0	0.00369004	0	0.00369004	0.053869	FALSE	GAIN
ENSBTAG00000038990	TRAF4	TRUE	FALSE	1	0	0.00369004	0	0.00369004	0.053869	FALSE	GAIN
ENSBTAG00000038428	RELB	TRUE	FALSE	1	0	0.00369004	0	0.00369004	0.053869	FALSE	GAIN
ENSBTAG00000038051	ENSBTAG00000038051	TRUE	FALSE	1	0	0.00369004	0	0.00369004	0.053869	FALSE	GAIN
ENSBTAG00000036016	FAM111B	TRUE	FALSE	1	0	0.00369004	0	0.00369004	0.053869	FALSE	GAIN
ENSBTAG00000034850	ENSBTAG00000034850	TRUE	FALSE	1	0	0.00369004	0	0.00369004	0.053869	FALSE	GAIN
ENSBTAG00000033902	SLC25A32	TRUE	FALSE	1	0	0.00369004	0	0.00369004	0.053869	FALSE	GAIN
ENSBTAG00000032637	EXOC1	TRUE	FALSE	1	0	0.00369004	0	0.00369004	0.053869	FALSE	GAIN
ENSBTAG00000032433	DENR	TRUE	FALSE	1	0	0.00369004	0	0.00369004	0.053869	FALSE	GAIN
ENSBTAG00000031886	H2BC15	TRUE	FALSE	1	0	0.00369004	0	0.00369004	0.053869	FALSE	GAIN
ENSBTAG00000031387	FZR1	TRUE	FALSE	1	0	0.00369004	0	0.00369004	0.053869	FALSE	GAIN
ENSBTAG00000031231	IRF1	TRUE	FALSE	1	0	0.00369004	0	0.00369004	0.053869	FALSE	GAIN
ENSBTAG00000031106	ZNF746	TRUE	FALSE	1	0	0.00369004	0	0.00369004	0.053869	FALSE	GAIN
ENSBTAG00000027795	GFM1	TRUE	FALSE	1	0	0.00369004	0	0.00369004	0.053869	FALSE	GAIN
ENSBTAG00000027711	YIF1B	TRUE	FALSE	1	0	0.00369004	0	0.00369004	0.053869	FALSE	GAIN
ENSBTAG00000026111	LBH	TRUE	FALSE	1	0	0.00369004	0	0.00369004	0.053869	FALSE	GAIN
ENSBTAG00000025830	R3HCC1	TRUE	FALSE	1	0	0.00369004	0	0.00369004	0.053869	FALSE	GAIN
ENSBTAG00000024470	SH2D2A	TRUE	FALSE	1	0	0.00369004	0	0.00369004	0.053869	FALSE	GAIN
ENSBTAG00000023997	VAMP8	TRUE	FALSE	1	0	0.00369004	0	0.00369004	0.053869	FALSE	GAIN
ENSBTAG00000022188	PPFIA1	TRUE	FALSE	1	0	0.00369004	0	0.00369004	0.053869	FALSE	GAIN
ENSBTAG00000021861	NELFB	TRUE	FALSE	1	0	0.00369004	0	0.00369004	0.053869	FALSE	GAIN
ENSBTAG00000021798	ERBB2	TRUE	FALSE	1	0	0.00369004	0	0.00369004	0.053869	FALSE	GAIN
ENSBTAG00000021779	MGST2	TRUE	FALSE	1	0	0.00369004	0	0.00369004	0.053869	FALSE	GAIN
ENSBTAG00000021715	ADPRS	TRUE	FALSE	1	0	0.00369004	0	0.00369004	0.053869	FALSE	GAIN
ENSBTAG00000021442	CRTAP	TRUE	FALSE	1	0	0.00369004	0	0.00369004	0.053869	FALSE	GAIN
ENSBTAG00000021334	C24H18orf32	TRUE	FALSE	1	0	0.00369004	0	0.00369004	0.053869	FALSE	GAIN
ENSBTAG00000021231	KCTD2	TRUE	FALSE	1	0	0.00369004	0	0.00369004	0.053869	FALSE	GAIN
ENSBTAG00000021145	MAP4K1	TRUE	FALSE	1	0	0.00369004	0	0.00369004	0.053869	FALSE	GAIN
ENSBTAG00000020964	STRIP1	TRUE	FALSE	1	0	0.00369004	0	0.00369004	0.053869	FALSE	GAIN
ENSBTAG00000020766	ABCA7	TRUE	FALSE	1	0	0.00369004	0	0.00369004	0.053869	FALSE	GAIN
ENSBTAG00000020757	PCBP2	TRUE	FALSE	1	0	0.00369004	0	0.00369004	0.053869	FALSE	GAIN
ENSBTAG00000020617	TSC2	TRUE	FALSE	1	0	0.00369004	0	0.00369004	0.053869	FALSE	GAIN
ENSBTAG00000020613	STK16	TRUE	FALSE	1	0	0.00369004	0	0.00369004	0.053869	FALSE	GAIN
ENSBTAG00000020610	ANKZF1	TRUE	FALSE	1	0	0.00369004	0	0.00369004	0.053869	FALSE	GAIN
ENSBTAG00000020517	MED9	TRUE	FALSE	1	0	0.00369004	0	0.00369004	0.053869	FALSE	GAIN
ENSBTAG00000020398	TRMT12	TRUE	FALSE	1	0	0.00369004	0	0.00369004	0.053869	FALSE	GAIN
ENSBTAG00000020136	CASK	TRUE	FALSE	1	0	0.00369004	0	0.00369004	0.053869	FALSE	GAIN
ENSBTAG00000020123	AUP1	TRUE	FALSE	1	0	0.00369004	0	0.00369004	0.053869	FALSE	GAIN
ENSBTAG00000019662	ATXN7L3	TRUE	FALSE	1	0	0.00369004	0	0.00369004	0.053869	FALSE	GAIN
ENSBTAG00000019608	DDX47	TRUE	FALSE	1	0	0.00369004	0	0.00369004	0.053869	FALSE	GAIN
ENSBTAG00000019494	RPL10A	TRUE	FALSE	1	0	0.00369004	0	0.00369004	0.053869	FALSE	GAIN
ENSBTAG00000019454	ANGEL1	TRUE	FALSE	1	0	0.00369004	0	0.00369004	0.053869	FALSE	GAIN
ENSBTAG00000019437	ENSBTAG00000019437	TRUE	FALSE	1	0	0.00369004	0	0.00369004	0.053869	FALSE	GAIN
ENSBTAG00000019432	ENSBTAG00000019432	TRUE	FALSE	1	0	0.00369004	0	0.00369004	0.053869	FALSE	GAIN
ENSBTAG00000019388	KIAA2013	TRUE	FALSE	1	0	0.00369004	0	0.00369004	0.053869	FALSE	GAIN
ENSBTAG00000019336	DVL3	TRUE	FALSE	1	0	0.00369004	0	0.00369004	0.053869	FALSE	GAIN
ENSBTAG00000019213	CNNM4	TRUE	FALSE	1	0	0.00369004	0	0.00369004	0.053869	FALSE	GAIN
ENSBTAG00000019167	INPPL1	TRUE	FALSE	1	0	0.00369004	0	0.00369004	0.053869	FALSE	GAIN
ENSBTAG00000019045	COMMD9	TRUE	FALSE	1	0	0.00369004	0	0.00369004	0.053869	FALSE	GAIN
ENSBTAG00000019043	GABPA	TRUE	FALSE	1	0	0.00369004	0	0.00369004	0.053869	FALSE	GAIN
ENSBTAG00000018993	ITGB7	TRUE	FALSE	1	0	0.00369004	0	0.00369004	0.053869	FALSE	GAIN
ENSBTAG00000018921	USP19	TRUE	FALSE	1	0	0.00369004	0	0.00369004	0.053869	FALSE	GAIN
ENSBTAG00000018918	NDUFAF3	TRUE	FALSE	1	0	0.00369004	0	0.00369004	0.053869	FALSE	GAIN
ENSBTAG00000018889	ATP6V0B	TRUE	FALSE	1	0	0.00369004	0	0.00369004	0.053869	FALSE	GAIN
ENSBTAG00000018639	UNC45A	TRUE	FALSE	1	0	0.00369004	0	0.00369004	0.053869	FALSE	GAIN
ENSBTAG00000018622	PCBP4	TRUE	FALSE	1	0	0.00369004	0	0.00369004	0.053869	FALSE	GAIN
ENSBTAG00000018483	NDUFS3	TRUE	FALSE	1	0	0.00369004	0	0.00369004	0.053869	FALSE	GAIN
ENSBTAG00000018367	CD6	TRUE	FALSE	1	0	0.00369004	0	0.00369004	0.053869	FALSE	GAIN
ENSBTAG00000018269	MPV17	TRUE	FALSE	1	0	0.00369004	0	0.00369004	0.053869	FALSE	GAIN
ENSBTAG00000017996	EGLN2	TRUE	FALSE	1	0	0.00369004	0	0.00369004	0.053869	FALSE	GAIN
ENSBTAG00000017958	AHI1	TRUE	FALSE	1	0	0.00369004	0	0.00369004	0.053869	FALSE	GAIN
ENSBTAG00000017565	SCFD1	TRUE	FALSE	1	0	0.00369004	0	0.00369004	0.053869	FALSE	GAIN
ENSBTAG00000016933	IL27RA	TRUE	FALSE	1	0	0.00369004	0	0.00369004	0.053869	FALSE	GAIN
ENSBTAG00000016904	MARCHF9	TRUE	FALSE	1	0	0.00369004	0	0.00369004	0.053869	FALSE	GAIN
ENSBTAG00000016824	WDR46	TRUE	FALSE	1	0	0.00369004	0	0.00369004	0.053869	FALSE	GAIN
ENSBTAG00000016532	MAPKAPK3	TRUE	FALSE	1	0	0.00369004	0	0.00369004	0.053869	FALSE	GAIN
ENSBTAG00000016526	PIH1D1	TRUE	FALSE	1	0	0.00369004	0	0.00369004	0.053869	FALSE	GAIN
ENSBTAG00000016411	RNF122	TRUE	FALSE	1	0	0.00369004	0	0.00369004	0.053869	FALSE	GAIN
ENSBTAG00000016269	ME2	TRUE	FALSE	1	0	0.00369004	0	0.00369004	0.053869	FALSE	GAIN
ENSBTAG00000016069	ARF4	TRUE	FALSE	1	0	0.00369004	0	0.00369004	0.053869	FALSE	GAIN
ENSBTAG00000015898	RABL3	TRUE	FALSE	1	0	0.00369004	0	0.00369004	0.053869	FALSE	GAIN
ENSBTAG00000015889	CLCN7	TRUE	FALSE	1	0	0.00369004	0	0.00369004	0.053869	FALSE	GAIN
ENSBTAG00000015730	BOLA-DMA	TRUE	FALSE	1	0	0.00369004	0	0.00369004	0.053869	FALSE	GAIN
ENSBTAG00000015716	ERO1A	TRUE	FALSE	1	0	0.00369004	0	0.00369004	0.053869	FALSE	GAIN
ENSBTAG00000015639	ERAL1	TRUE	FALSE	1	0	0.00369004	0	0.00369004	0.053869	FALSE	GAIN
ENSBTAG00000015481	MTIF2	TRUE	FALSE	1	0	0.00369004	0	0.00369004	0.053869	FALSE	GAIN
ENSBTAG00000015338	DSCC1	TRUE	FALSE	1	0	0.00369004	0	0.00369004	0.053869	FALSE	GAIN
ENSBTAG00000015267	SGSH	TRUE	FALSE	1	0	0.00369004	0	0.00369004	0.053869	FALSE	GAIN
ENSBTAG00000015192	FAM193B	TRUE	FALSE	1	0	0.00369004	0	0.00369004	0.053869	FALSE	GAIN
ENSBTAG00000015186	ILVBL	TRUE	FALSE	1	0	0.00369004	0	0.00369004	0.053869	FALSE	GAIN
ENSBTAG00000014503	IQCE	TRUE	FALSE	1	0	0.00369004	0	0.00369004	0.053869	FALSE	GAIN
ENSBTAG00000014314	HPS1	TRUE	FALSE	1	0	0.00369004	0	0.00369004	0.053869	FALSE	GAIN
ENSBTAG00000014294	ST7L	TRUE	FALSE	1	0	0.00369004	0	0.00369004	0.053869	FALSE	GAIN
ENSBTAG00000014191	QSOX1	TRUE	FALSE	1	0	0.00369004	0	0.00369004	0.053869	FALSE	GAIN
ENSBTAG00000014117	CCDC9	TRUE	FALSE	1	0	0.00369004	0	0.00369004	0.053869	FALSE	GAIN
ENSBTAG00000013988	BID	TRUE	FALSE	1	0	0.00369004	0	0.00369004	0.053869	FALSE	GAIN
ENSBTAG00000013782	DNAJB2	TRUE	FALSE	1	0	0.00369004	0	0.00369004	0.053869	FALSE	GAIN
ENSBTAG00000013636	DGKZ	TRUE	FALSE	1	0	0.00369004	0	0.00369004	0.053869	FALSE	GAIN
ENSBTAG00000013303	ACSS2	TRUE	FALSE	1	0	0.00369004	0	0.00369004	0.053869	FALSE	GAIN
ENSBTAG00000013240	SLC3A2	TRUE	FALSE	1	0	0.00369004	0	0.00369004	0.053869	FALSE	GAIN
ENSBTAG00000013084	NAPA	TRUE	FALSE	1	0	0.00369004	0	0.00369004	0.053869	FALSE	GAIN
ENSBTAG00000013018	AMPD2	TRUE	FALSE	1	0	0.00369004	0	0.00369004	0.053869	FALSE	GAIN
ENSBTAG00000012989	UBE2L6	TRUE	FALSE	1	0	0.00369004	0	0.00369004	0.053869	FALSE	GAIN
ENSBTAG00000012928	PPP4C	TRUE	FALSE	1	0	0.00369004	0	0.00369004	0.053869	FALSE	GAIN
ENSBTAG00000012845	SDF2	TRUE	FALSE	1	0	0.00369004	0	0.00369004	0.053869	FALSE	GAIN
ENSBTAG00000012790	TRIAP1	TRUE	FALSE	1	0	0.00369004	0	0.00369004	0.053869	FALSE	GAIN
ENSBTAG00000012746	ENSBTAG00000012746	TRUE	FALSE	1	0	0.00369004	0	0.00369004	0.053869	FALSE	GAIN
ENSBTAG00000012490	ETFA	TRUE	FALSE	1	0	0.00369004	0	0.00369004	0.053869	FALSE	GAIN
ENSBTAG00000012335	UBA7	TRUE	FALSE	1	0	0.00369004	0	0.00369004	0.053869	FALSE	GAIN
ENSBTAG00000012277	SRRD	TRUE	FALSE	1	0	0.00369004	0	0.00369004	0.053869	FALSE	GAIN
ENSBTAG00000012176	QPCTL	TRUE	FALSE	1	0	0.00369004	0	0.00369004	0.053869	FALSE	GAIN
ENSBTAG00000012069	CCDC167	TRUE	FALSE	1	0	0.00369004	0	0.00369004	0.053869	FALSE	GAIN
ENSBTAG00000011963	RPS19	TRUE	FALSE	1	0	0.00369004	0	0.00369004	0.053869	FALSE	GAIN
ENSBTAG00000011940	ZNF831	TRUE	FALSE	1	0	0.00369004	0	0.00369004	0.053869	FALSE	GAIN
ENSBTAG00000011934	PCK2	TRUE	FALSE	1	0	0.00369004	0	0.00369004	0.053869	FALSE	GAIN
ENSBTAG00000011843	EEF1G	TRUE	FALSE	1	0	0.00369004	0	0.00369004	0.053869	FALSE	GAIN
ENSBTAG00000011831	SPPL2A	TRUE	FALSE	1	0	0.00369004	0	0.00369004	0.053869	FALSE	GAIN
ENSBTAG00000011811	TNPO2	TRUE	FALSE	1	0	0.00369004	0	0.00369004	0.053869	FALSE	GAIN
ENSBTAG00000011732	PGAP3	TRUE	FALSE	1	0	0.00369004	0	0.00369004	0.053869	FALSE	GAIN
ENSBTAG00000011491	WDR81	TRUE	FALSE	1	0	0.00369004	0	0.00369004	0.053869	FALSE	GAIN
ENSBTAG00000011483	SCARF1	TRUE	FALSE	1	0	0.00369004	0	0.00369004	0.053869	FALSE	GAIN
ENSBTAG00000011471	CARS2	TRUE	FALSE	1	0	0.00369004	0	0.00369004	0.053869	FALSE	GAIN
ENSBTAG00000011431	GBA2	TRUE	FALSE	1	0	0.00369004	0	0.00369004	0.053869	FALSE	GAIN
ENSBTAG00000011429	CREB3	TRUE	FALSE	1	0	0.00369004	0	0.00369004	0.053869	FALSE	GAIN
ENSBTAG00000011424	TPM2	TRUE	FALSE	1	0	0.00369004	0	0.00369004	0.053869	FALSE	GAIN
ENSBTAG00000011415	ETF1	TRUE	FALSE	1	0	0.00369004	0	0.00369004	0.053869	FALSE	GAIN
ENSBTAG00000011399	YARS2	TRUE	FALSE	1	0	0.00369004	0	0.00369004	0.053869	FALSE	GAIN
ENSBTAG00000011388	STOML2	TRUE	FALSE	1	0	0.00369004	0	0.00369004	0.053869	FALSE	GAIN
ENSBTAG00000011103	SLC8B1	TRUE	FALSE	1	0	0.00369004	0	0.00369004	0.053869	FALSE	GAIN
ENSBTAG00000010745	THRA	TRUE	FALSE	1	0	0.00369004	0	0.00369004	0.053869	FALSE	GAIN
ENSBTAG00000010653	MIGA2	TRUE	FALSE	1	0	0.00369004	0	0.00369004	0.053869	FALSE	GAIN
ENSBTAG00000010602	DDX56	TRUE	FALSE	1	0	0.00369004	0	0.00369004	0.053869	FALSE	GAIN
ENSBTAG00000010547	CEP76	TRUE	FALSE	1	0	0.00369004	0	0.00369004	0.053869	FALSE	GAIN
ENSBTAG00000010510	DHX29	TRUE	FALSE	1	0	0.00369004	0	0.00369004	0.053869	FALSE	GAIN
ENSBTAG00000010439	AKAP8L	TRUE	FALSE	1	0	0.00369004	0	0.00369004	0.053869	FALSE	GAIN
ENSBTAG00000010106	CCND3	TRUE	FALSE	1	0	0.00369004	0	0.00369004	0.053869	FALSE	GAIN
ENSBTAG00000010036	POLR3D	TRUE	FALSE	1	0	0.00369004	0	0.00369004	0.053869	FALSE	GAIN
ENSBTAG00000009881	ENTPD6	TRUE	FALSE	1	0	0.00369004	0	0.00369004	0.053869	FALSE	GAIN
ENSBTAG00000009727	ADIPOR1	TRUE	FALSE	1	0	0.00369004	0	0.00369004	0.053869	FALSE	GAIN
ENSBTAG00000009496	STAT5A	TRUE	FALSE	1	0	0.00369004	0	0.00369004	0.053869	FALSE	GAIN
ENSBTAG00000009435	SMG5	TRUE	FALSE	1	0	0.00369004	0	0.00369004	0.053869	FALSE	GAIN
ENSBTAG00000009260	GPM6B	TRUE	FALSE	1	0	0.00369004	0	0.00369004	0.053869	FALSE	GAIN
ENSBTAG00000009098	POLG	TRUE	FALSE	1	0	0.00369004	0	0.00369004	0.053869	FALSE	GAIN
ENSBTAG00000009036	SUPT6H	TRUE	FALSE	1	0	0.00369004	0	0.00369004	0.053869	FALSE	GAIN
ENSBTAG00000009024	KCND1	TRUE	FALSE	1	0	0.00369004	0	0.00369004	0.053869	FALSE	GAIN
ENSBTAG00000008933	MFSD5	TRUE	FALSE	1	0	0.00369004	0	0.00369004	0.053869	FALSE	GAIN
ENSBTAG00000008841	DCAF15	TRUE	FALSE	1	0	0.00369004	0	0.00369004	0.053869	FALSE	GAIN
ENSBTAG00000008833	APOM	TRUE	FALSE	1	0	0.00369004	0	0.00369004	0.053869	FALSE	GAIN
ENSBTAG00000008690	SLC6A9	TRUE	FALSE	1	0	0.00369004	0	0.00369004	0.053869	FALSE	GAIN
ENSBTAG00000008570	ENSBTAG00000008570	TRUE	FALSE	1	0	0.00369004	0	0.00369004	0.053869	FALSE	GAIN
ENSBTAG00000008545	ATF3	TRUE	FALSE	1	0	0.00369004	0	0.00369004	0.053869	FALSE	GAIN
ENSBTAG00000008470	MPHOSPH9	TRUE	FALSE	1	0	0.00369004	0	0.00369004	0.053869	FALSE	GAIN
ENSBTAG00000008243	LRRC40	TRUE	FALSE	1	0	0.00369004	0	0.00369004	0.053869	FALSE	GAIN
ENSBTAG00000008022	PTGFRN	TRUE	FALSE	1	0	0.00369004	0	0.00369004	0.053869	FALSE	GAIN
ENSBTAG00000008004	NCF2	TRUE	FALSE	1	0	0.00369004	0	0.00369004	0.053869	FALSE	GAIN
ENSBTAG00000007988	STX2	TRUE	FALSE	1	0	0.00369004	0	0.00369004	0.053869	FALSE	GAIN
ENSBTAG00000007964	ARPC4	TRUE	FALSE	1	0	0.00369004	0	0.00369004	0.053869	FALSE	GAIN
ENSBTAG00000007920	PANK2	TRUE	FALSE	1	0	0.00369004	0	0.00369004	0.053869	FALSE	GAIN
ENSBTAG00000007784	NAA50	TRUE	FALSE	1	0	0.00369004	0	0.00369004	0.053869	FALSE	GAIN
ENSBTAG00000007755	APOBEC3H	TRUE	FALSE	1	0	0.00369004	0	0.00369004	0.053869	FALSE	GAIN
ENSBTAG00000007681	DHFR	TRUE	FALSE	1	0	0.00369004	0	0.00369004	0.053869	FALSE	GAIN
ENSBTAG00000007643	TRIM39	TRUE	FALSE	1	0	0.00369004	0	0.00369004	0.053869	FALSE	GAIN
ENSBTAG00000007566	CEP170	TRUE	FALSE	1	0	0.00369004	0	0.00369004	0.053869	FALSE	GAIN
ENSBTAG00000007510	PXMP2	TRUE	FALSE	1	0	0.00369004	0	0.00369004	0.053869	FALSE	GAIN
ENSBTAG00000007454	RPL10	TRUE	FALSE	1	0	0.00369004	0	0.00369004	0.053869	FALSE	GAIN
ENSBTAG00000007409	MILR1	TRUE	FALSE	1	0	0.00369004	0	0.00369004	0.053869	FALSE	GAIN
ENSBTAG00000046259	ENSBTAG00000046259	TRUE	FALSE	1	0	0.00369004	0	0.00369004	0.053869	FALSE	GAIN
ENSBTAG00000036078	EMP1	TRUE	FALSE	1	0	0.00369004	0	0.00369004	0.053869	FALSE	GAIN
ENSBTAG00000031950	RAB3IP	TRUE	FALSE	1	0	0.00369004	0	0.00369004	0.053869	FALSE	GAIN
ENSBTAG00000030960	DNAJC25	TRUE	FALSE	1	0	0.00369004	0	0.00369004	0.053869	FALSE	GAIN
ENSBTAG00000018991	TSGA10	TRUE	FALSE	1	0	0.00369004	0	0.00369004	0.053869	FALSE	GAIN
ENSBTAG00000015133	CCR7	TRUE	FALSE	1	0	0.00369004	0	0.00369004	0.053869	FALSE	GAIN
ENSBTAG00000014675	PTCD2	TRUE	FALSE	1	0	0.00369004	0	0.00369004	0.053869	FALSE	GAIN
ENSBTAG00000012314	LDLR	TRUE	FALSE	1	0	0.00369004	0	0.00369004	0.053869	FALSE	GAIN
ENSBTAG00000012253	AGO1	TRUE	FALSE	1	0	0.00369004	0	0.00369004	0.053869	FALSE	GAIN
ENSBTAG00000011788	CXHXorf38	TRUE	FALSE	1	0	0.00369004	0	0.00369004	0.053869	FALSE	GAIN
ENSBTAG00000007160	CDK4	TRUE	FALSE	1	0	0.00369004	0	0.00369004	0.053869	FALSE	GAIN
ENSBTAG00000007123	ENSA	TRUE	FALSE	1	0	0.00369004	0	0.00369004	0.053869	FALSE	GAIN
ENSBTAG00000007012	ZNF3	TRUE	FALSE	1	0	0.00369004	0	0.00369004	0.053869	FALSE	GAIN
ENSBTAG00000006971	BRD9	TRUE	FALSE	1	0	0.00369004	0	0.00369004	0.053869	FALSE	GAIN
ENSBTAG00000006962	NFS1	TRUE	FALSE	1	0	0.00369004	0	0.00369004	0.053869	FALSE	GAIN
ENSBTAG00000006955	CPNE1	TRUE	FALSE	1	0	0.00369004	0	0.00369004	0.053869	FALSE	GAIN
ENSBTAG00000006954	ZNF432	TRUE	FALSE	1	0	0.00369004	0	0.00369004	0.053869	FALSE	GAIN
ENSBTAG00000006883	EIF4B	TRUE	FALSE	1	0	0.00369004	0	0.00369004	0.053869	FALSE	GAIN
ENSBTAG00000006876	PMPCB	TRUE	FALSE	1	0	0.00369004	0	0.00369004	0.053869	FALSE	GAIN
ENSBTAG00000006672	SYNCRIP	TRUE	FALSE	1	0	0.00369004	0	0.00369004	0.053869	FALSE	GAIN
ENSBTAG00000006633	IRF3	TRUE	FALSE	1	0	0.00369004	0	0.00369004	0.053869	FALSE	GAIN
ENSBTAG00000006601	KSR1	TRUE	FALSE	1	0	0.00369004	0	0.00369004	0.053869	FALSE	GAIN
ENSBTAG00000017964	LRRC51	TRUE	FALSE	1	0	0.00369004	0	0.00369004	0.053869	FALSE	GAIN
ENSBTAG00000016525	ITGA1	TRUE	FALSE	1	0	0.00369004	0	0.00369004	0.053869	FALSE	GAIN
ENSBTAG00000008124	GK	TRUE	FALSE	1	0	0.00369004	0	0.00369004	0.053869	FALSE	GAIN
ENSBTAG00000006517	DRG2	TRUE	FALSE	1	0	0.00369004	0	0.00369004	0.053869	FALSE	GAIN
ENSBTAG00000006471	OSBPL11	TRUE	FALSE	1	0	0.00369004	0	0.00369004	0.053869	FALSE	GAIN
ENSBTAG00000006413	KATNBL1	TRUE	FALSE	1	0	0.00369004	0	0.00369004	0.053869	FALSE	GAIN
ENSBTAG00000014239	CCNB1	TRUE	FALSE	1	0	0.00369004	0	0.00369004	0.053869	FALSE	GAIN
ENSBTAG00000010709	DLAT	TRUE	FALSE	1	0	0.00369004	0	0.00369004	0.053869	FALSE	GAIN
ENSBTAG00000006364	GLMP	TRUE	FALSE	1	0	0.00369004	0	0.00369004	0.053869	FALSE	GAIN
ENSBTAG00000006241	MAN2B1	TRUE	FALSE	1	0	0.00369004	0	0.00369004	0.053869	FALSE	GAIN
ENSBTAG00000006204	XPNPEP3	TRUE	FALSE	1	0	0.00369004	0	0.00369004	0.053869	FALSE	GAIN
ENSBTAG00000006201	DTWD1	TRUE	FALSE	1	0	0.00369004	0	0.00369004	0.053869	FALSE	GAIN
ENSBTAG00000006168	RBM45	TRUE	FALSE	1	0	0.00369004	0	0.00369004	0.053869	FALSE	GAIN
ENSBTAG00000006143	CREB3L1	TRUE	FALSE	1	0	0.00369004	0	0.00369004	0.053869	FALSE	GAIN
ENSBTAG00000006051	NMT1	TRUE	FALSE	1	0	0.00369004	0	0.00369004	0.053869	FALSE	GAIN
ENSBTAG00000006040	UHRF1BP1L	TRUE	FALSE	1	0	0.00369004	0	0.00369004	0.053869	FALSE	GAIN
ENSBTAG00000005928	MINPP1	TRUE	FALSE	1	0	0.00369004	0	0.00369004	0.053869	FALSE	GAIN
ENSBTAG00000005898	TGS1	TRUE	FALSE	1	0	0.00369004	0	0.00369004	0.053869	FALSE	GAIN
ENSBTAG00000005865	MAPK6	TRUE	FALSE	1	0	0.00369004	0	0.00369004	0.053869	FALSE	GAIN
ENSBTAG00000005787	IFT57	TRUE	FALSE	1	0	0.00369004	0	0.00369004	0.053869	FALSE	GAIN
ENSBTAG00000005754	PPM1K	TRUE	FALSE	1	0	0.00369004	0	0.00369004	0.053869	FALSE	GAIN
ENSBTAG00000005730	GPAT4	TRUE	FALSE	1	0	0.00369004	0	0.00369004	0.053869	FALSE	GAIN
ENSBTAG00000005693	CCDC43	TRUE	FALSE	1	0	0.00369004	0	0.00369004	0.053869	FALSE	GAIN
ENSBTAG00000005676	EHMT2	TRUE	FALSE	1	0	0.00369004	0	0.00369004	0.053869	FALSE	GAIN
ENSBTAG00000005654	TMSB10	TRUE	FALSE	1	0	0.00369004	0	0.00369004	0.053869	FALSE	GAIN
ENSBTAG00000005631	VARS1	TRUE	FALSE	1	0	0.00369004	0	0.00369004	0.053869	FALSE	GAIN
ENSBTAG00000005416	PPIL3	TRUE	FALSE	1	0	0.00369004	0	0.00369004	0.053869	FALSE	GAIN
ENSBTAG00000005413	NLRC5	TRUE	FALSE	1	0	0.00369004	0	0.00369004	0.053869	FALSE	GAIN
ENSBTAG00000005356	DENND2B	TRUE	FALSE	1	0	0.00369004	0	0.00369004	0.053869	FALSE	GAIN
ENSBTAG00000005344	GNPNAT1	TRUE	FALSE	1	0	0.00369004	0	0.00369004	0.053869	FALSE	GAIN
ENSBTAG00000005328	ICE2	TRUE	FALSE	1	0	0.00369004	0	0.00369004	0.053869	FALSE	GAIN
ENSBTAG00000005314	MFN2	TRUE	FALSE	1	0	0.00369004	0	0.00369004	0.053869	FALSE	GAIN
ENSBTAG00000047837	ENSBTAG00000047837	TRUE	FALSE	1	0	0.00369004	0	0.00369004	0.053869	FALSE	GAIN
ENSBTAG00000046529	bta-mir-4657	TRUE	FALSE	1	0	0.00369004	0	0.00369004	0.053869	FALSE	GAIN
ENSBTAG00000046467	PTP4A3	TRUE	FALSE	1	0	0.00369004	0	0.00369004	0.053869	FALSE	GAIN
ENSBTAG00000046100	ENSBTAG00000046100	TRUE	FALSE	1	0	0.00369004	0	0.00369004	0.053869	FALSE	GAIN
ENSBTAG00000045948	CSF2RA	TRUE	FALSE	1	0	0.00369004	0	0.00369004	0.053869	FALSE	GAIN
ENSBTAG00000045776	C3H1orf122	TRUE	FALSE	1	0	0.00369004	0	0.00369004	0.053869	FALSE	GAIN
ENSBTAG00000043217	SNORA29	TRUE	FALSE	1	0	0.00369004	0	0.00369004	0.053869	FALSE	GAIN
ENSBTAG00000042951	U6	TRUE	FALSE	1	0	0.00369004	0	0.00369004	0.053869	FALSE	GAIN
ENSBTAG00000039426	DPEP2	TRUE	FALSE	1	0	0.00369004	0	0.00369004	0.053869	FALSE	GAIN
ENSBTAG00000039153	RPS6KA4	TRUE	FALSE	1	0	0.00369004	0	0.00369004	0.053869	FALSE	GAIN
ENSBTAG00000037938	ENSBTAG00000037938	TRUE	FALSE	1	0	0.00369004	0	0.00369004	0.053869	FALSE	GAIN
ENSBTAG00000037726	PLCD1	TRUE	FALSE	1	0	0.00369004	0	0.00369004	0.053869	FALSE	GAIN
ENSBTAG00000037465	ENSBTAG00000037465	TRUE	FALSE	1	0	0.00369004	0	0.00369004	0.053869	FALSE	GAIN
ENSBTAG00000035998	CKB	TRUE	FALSE	1	0	0.00369004	0	0.00369004	0.053869	FALSE	GAIN
ENSBTAG00000033174	TFAP4	TRUE	FALSE	1	0	0.00369004	0	0.00369004	0.053869	FALSE	GAIN
ENSBTAG00000032018	ZNF19	TRUE	FALSE	1	0	0.00369004	0	0.00369004	0.053869	FALSE	GAIN
ENSBTAG00000031146	PYM1	TRUE	FALSE	1	0	0.00369004	0	0.00369004	0.053869	FALSE	GAIN
ENSBTAG00000030222	L3MBTL2	TRUE	FALSE	1	0	0.00369004	0	0.00369004	0.053869	FALSE	GAIN
ENSBTAG00000030180	SHANK3	TRUE	FALSE	1	0	0.00369004	0	0.00369004	0.053869	FALSE	GAIN
ENSBTAG00000025329	IRF2BPL	TRUE	FALSE	1	0	0.00369004	0	0.00369004	0.053869	FALSE	GAIN
ENSBTAG00000025148	FBXL12	TRUE	FALSE	1	0	0.00369004	0	0.00369004	0.053869	FALSE	GAIN
ENSBTAG00000024443	TATDN3	TRUE	FALSE	1	0	0.00369004	0	0.00369004	0.053869	FALSE	GAIN
ENSBTAG00000022161	TLR7	TRUE	FALSE	1	0	0.00369004	0	0.00369004	0.053869	FALSE	GAIN
ENSBTAG00000021262	SNRPD3	TRUE	FALSE	1	0	0.00369004	0	0.00369004	0.053869	FALSE	GAIN
ENSBTAG00000019537	MARCHF8	TRUE	FALSE	1	0	0.00369004	0	0.00369004	0.053869	FALSE	GAIN
ENSBTAG00000019465	ITPKC	TRUE	FALSE	1	0	0.00369004	0	0.00369004	0.053869	FALSE	GAIN
ENSBTAG00000018589	RFC2	TRUE	FALSE	1	0	0.00369004	0	0.00369004	0.053869	FALSE	GAIN
ENSBTAG00000018454	UFSP2	TRUE	FALSE	1	0	0.00369004	0	0.00369004	0.053869	FALSE	GAIN
ENSBTAG00000017941	ENSBTAG00000017941	TRUE	FALSE	1	0	0.00369004	0	0.00369004	0.053869	FALSE	GAIN
ENSBTAG00000017659	BFSP2	TRUE	FALSE	1	0	0.00369004	0	0.00369004	0.053869	FALSE	GAIN
ENSBTAG00000017515	ENSBTAG00000017515	TRUE	FALSE	1	0	0.00369004	0	0.00369004	0.053869	FALSE	GAIN
ENSBTAG00000016328	SFPQ	TRUE	FALSE	1	0	0.00369004	0	0.00369004	0.053869	FALSE	GAIN
ENSBTAG00000015487	KDM4B	TRUE	FALSE	1	0	0.00369004	0	0.00369004	0.053869	FALSE	GAIN
ENSBTAG00000015297	BANK1	TRUE	FALSE	1	0	0.00369004	0	0.00369004	0.053869	FALSE	GAIN
ENSBTAG00000015006	ENSBTAG00000015006	TRUE	FALSE	1	0	0.00369004	0	0.00369004	0.053869	FALSE	GAIN
ENSBTAG00000014903	ABCA3	TRUE	FALSE	1	0	0.00369004	0	0.00369004	0.053869	FALSE	GAIN
ENSBTAG00000014726	ENSBTAG00000014726	TRUE	FALSE	1	0	0.00369004	0	0.00369004	0.053869	FALSE	GAIN
ENSBTAG00000014725	CD27	TRUE	FALSE	1	0	0.00369004	0	0.00369004	0.053869	FALSE	GAIN
ENSBTAG00000014526	MOB3A	TRUE	FALSE	1	0	0.00369004	0	0.00369004	0.053869	FALSE	GAIN
ENSBTAG00000014368	SLAMF6	TRUE	FALSE	1	0	0.00369004	0	0.00369004	0.053869	FALSE	GAIN
ENSBTAG00000013784	CSNK2A2	TRUE	FALSE	1	0	0.00369004	0	0.00369004	0.053869	FALSE	GAIN
ENSBTAG00000013677	SEC14L1	TRUE	FALSE	1	0	0.00369004	0	0.00369004	0.053869	FALSE	GAIN
ENSBTAG00000013483	TAF1A	TRUE	FALSE	1	0	0.00369004	0	0.00369004	0.053869	FALSE	GAIN
ENSBTAG00000012966	SCRN3	TRUE	FALSE	1	0	0.00369004	0	0.00369004	0.053869	FALSE	GAIN
ENSBTAG00000011937	RITA1	TRUE	FALSE	1	0	0.00369004	0	0.00369004	0.053869	FALSE	GAIN
ENSBTAG00000011815	SMG9	TRUE	FALSE	1	0	0.00369004	0	0.00369004	0.053869	FALSE	GAIN
ENSBTAG00000011507	NUP88	TRUE	FALSE	1	0	0.00369004	0	0.00369004	0.053869	FALSE	GAIN
ENSBTAG00000011105	SLC38A2	TRUE	FALSE	1	0	0.00369004	0	0.00369004	0.053869	FALSE	GAIN
ENSBTAG00000010408	IKBKE	TRUE	FALSE	1	0	0.00369004	0	0.00369004	0.053869	FALSE	GAIN
ENSBTAG00000010210	SUV39H2	TRUE	FALSE	1	0	0.00369004	0	0.00369004	0.053869	FALSE	GAIN
ENSBTAG00000009914	NDUFS6	TRUE	FALSE	1	0	0.00369004	0	0.00369004	0.053869	FALSE	GAIN
ENSBTAG00000009760	ENSBTAG00000009760	TRUE	FALSE	1	0	0.00369004	0	0.00369004	0.053869	FALSE	GAIN
ENSBTAG00000009163	TMEM234	TRUE	FALSE	1	0	0.00369004	0	0.00369004	0.053869	FALSE	GAIN
ENSBTAG00000008764	SMYD5	TRUE	FALSE	1	0	0.00369004	0	0.00369004	0.053869	FALSE	GAIN
ENSBTAG00000008682	TLR3	TRUE	FALSE	1	0	0.00369004	0	0.00369004	0.053869	FALSE	GAIN
ENSBTAG00000008466	CCNB1IP1	TRUE	FALSE	1	0	0.00369004	0	0.00369004	0.053869	FALSE	GAIN
ENSBTAG00000008175	ZNF713	TRUE	FALSE	1	0	0.00369004	0	0.00369004	0.053869	FALSE	GAIN
ENSBTAG00000008077	SLC37A4	TRUE	FALSE	1	0	0.00369004	0	0.00369004	0.053869	FALSE	GAIN
ENSBTAG00000007696	TRAPPC8	TRUE	FALSE	1	0	0.00369004	0	0.00369004	0.053869	FALSE	GAIN
ENSBTAG00000007480	CIRBP	TRUE	FALSE	1	0	0.00369004	0	0.00369004	0.053869	FALSE	GAIN
ENSBTAG00000007393	RND2	TRUE	FALSE	1	0	0.00369004	0	0.00369004	0.053869	FALSE	GAIN
ENSBTAG00000007213	SIRPA	TRUE	FALSE	1	0	0.00369004	0	0.00369004	0.053869	FALSE	GAIN
ENSBTAG00000006914	PRR3	TRUE	FALSE	1	0	0.00369004	0	0.00369004	0.053869	FALSE	GAIN
ENSBTAG00000006245	WDR83	TRUE	FALSE	1	0	0.00369004	0	0.00369004	0.053869	FALSE	GAIN
ENSBTAG00000006160	SUOX	TRUE	FALSE	1	0	0.00369004	0	0.00369004	0.053869	FALSE	GAIN
ENSBTAG00000006084	PINK1	TRUE	FALSE	1	0	0.00369004	0	0.00369004	0.053869	FALSE	GAIN
ENSBTAG00000006050	BOLA1	TRUE	FALSE	1	0	0.00369004	0	0.00369004	0.053869	FALSE	GAIN
ENSBTAG00000005665	CRK	TRUE	FALSE	1	0	0.00369004	0	0.00369004	0.053869	FALSE	GAIN
ENSBTAG00000005493	TBC1D14	TRUE	FALSE	1	0	0.00369004	0	0.00369004	0.053869	FALSE	GAIN
ENSBTAG00000005262	ENSBTAG00000005262	TRUE	FALSE	1	0	0.00369004	0	0.00369004	0.053869	FALSE	GAIN
ENSBTAG00000005240	ZNF605	TRUE	FALSE	1	0	0.00369004	0	0.00369004	0.053869	FALSE	GAIN
ENSBTAG00000005215	IL10RA	TRUE	FALSE	1	0	0.00369004	0	0.00369004	0.053869	FALSE	GAIN
ENSBTAG00000005210	SNAPC5	TRUE	FALSE	1	0	0.00369004	0	0.00369004	0.053869	FALSE	GAIN
ENSBTAG00000005208	CLEC16A	TRUE	FALSE	1	0	0.00369004	0	0.00369004	0.053869	FALSE	GAIN
ENSBTAG00000005156	PIH1D2	TRUE	FALSE	1	0	0.00369004	0	0.00369004	0.053869	FALSE	GAIN
ENSBTAG00000005137	LPGAT1	TRUE	FALSE	1	0	0.00369004	0	0.00369004	0.053869	FALSE	GAIN
ENSBTAG00000005127	PSMA7	TRUE	FALSE	1	0	0.00369004	0	0.00369004	0.053869	FALSE	GAIN
ENSBTAG00000005075	MRPL49	TRUE	FALSE	1	0	0.00369004	0	0.00369004	0.053869	FALSE	GAIN
ENSBTAG00000005049	BLK	TRUE	FALSE	1	0	0.00369004	0	0.00369004	0.053869	FALSE	GAIN
ENSBTAG00000004994	ENSBTAG00000004994	TRUE	FALSE	1	0	0.00369004	0	0.00369004	0.053869	FALSE	GAIN
ENSBTAG00000004933	KLHDC2	TRUE	FALSE	1	0	0.00369004	0	0.00369004	0.053869	FALSE	GAIN
ENSBTAG00000004931	POLE2	TRUE	FALSE	1	0	0.00369004	0	0.00369004	0.053869	FALSE	GAIN
ENSBTAG00000004926	LRR1	TRUE	FALSE	1	0	0.00369004	0	0.00369004	0.053869	FALSE	GAIN
ENSBTAG00000004842	RSPRY1	TRUE	FALSE	1	0	0.00369004	0	0.00369004	0.053869	FALSE	GAIN
ENSBTAG00000004829	YIF1A	TRUE	FALSE	1	0	0.00369004	0	0.00369004	0.053869	FALSE	GAIN
ENSBTAG00000004815	ENSBTAG00000004815	TRUE	FALSE	1	0	0.00369004	0	0.00369004	0.053869	FALSE	GAIN
ENSBTAG00000004804	RRN3	TRUE	FALSE	1	0	0.00369004	0	0.00369004	0.053869	FALSE	GAIN
ENSBTAG00000004790	UBE2T	TRUE	FALSE	1	0	0.00369004	0	0.00369004	0.053869	FALSE	GAIN
ENSBTAG00000004753	RXYLT1	TRUE	FALSE	1	0	0.00369004	0	0.00369004	0.053869	FALSE	GAIN
ENSBTAG00000004747	ENSBTAG00000004747	TRUE	FALSE	1	0	0.00369004	0	0.00369004	0.053869	FALSE	GAIN
ENSBTAG00000004680	SLC13A5	TRUE	FALSE	1	0	0.00369004	0	0.00369004	0.053869	FALSE	GAIN
ENSBTAG00000004601	ABHD10	TRUE	FALSE	1	0	0.00369004	0	0.00369004	0.053869	FALSE	GAIN
ENSBTAG00000004553	TPM4	TRUE	FALSE	1	0	0.00369004	0	0.00369004	0.053869	FALSE	GAIN
ENSBTAG00000004488	MEI1	TRUE	FALSE	1	0	0.00369004	0	0.00369004	0.053869	FALSE	GAIN
ENSBTAG00000004472	ENSBTAG00000004472	TRUE	FALSE	1	0	0.00369004	0	0.00369004	0.053869	FALSE	GAIN
ENSBTAG00000004449	DGKE	TRUE	FALSE	1	0	0.00369004	0	0.00369004	0.053869	FALSE	GAIN
ENSBTAG00000004420	BAHD1	TRUE	FALSE	1	0	0.00369004	0	0.00369004	0.053869	FALSE	GAIN
ENSBTAG00000004334	NCSTN	TRUE	FALSE	1	0	0.00369004	0	0.00369004	0.053869	FALSE	GAIN
ENSBTAG00000004331	ENSBTAG00000004331	TRUE	FALSE	1	0	0.00369004	0	0.00369004	0.053869	FALSE	GAIN
ENSBTAG00000004216	MAP3K2	TRUE	FALSE	1	0	0.00369004	0	0.00369004	0.053869	FALSE	GAIN
ENSBTAG00000004080	TIAL1	TRUE	FALSE	1	0	0.00369004	0	0.00369004	0.053869	FALSE	GAIN
ENSBTAG00000004073	MTA3	TRUE	FALSE	1	0	0.00369004	0	0.00369004	0.053869	FALSE	GAIN
ENSBTAG00000004018	DGKA	TRUE	FALSE	1	0	0.00369004	0	0.00369004	0.053869	FALSE	GAIN
ENSBTAG00000003935	TMBIM1	TRUE	FALSE	1	0	0.00369004	0	0.00369004	0.053869	FALSE	GAIN
ENSBTAG00000047772	FBXO48	TRUE	FALSE	1	0	0.00369004	0	0.00369004	0.053869	FALSE	GAIN
ENSBTAG00000043432	ENSBTAG00000043432	TRUE	FALSE	1	0	0.00369004	0	0.00369004	0.053869	FALSE	GAIN
ENSBTAG00000038088	ENSBTAG00000038088	TRUE	FALSE	1	0	0.00369004	0	0.00369004	0.053869	FALSE	GAIN
ENSBTAG00000033214	TBC1D19	TRUE	FALSE	1	0	0.00369004	0	0.00369004	0.053869	FALSE	GAIN
ENSBTAG00000031793	NUDT2	TRUE	FALSE	1	0	0.00369004	0	0.00369004	0.053869	FALSE	GAIN
ENSBTAG00000030929	ENSBTAG00000030929	TRUE	FALSE	1	0	0.00369004	0	0.00369004	0.053869	FALSE	GAIN
ENSBTAG00000025029	MAN2A1	TRUE	FALSE	1	0	0.00369004	0	0.00369004	0.053869	FALSE	GAIN
ENSBTAG00000023464	ENSBTAG00000023464	TRUE	FALSE	1	0	0.00369004	0	0.00369004	0.053869	FALSE	GAIN
ENSBTAG00000023453	C18H19orf54	TRUE	FALSE	1	0	0.00369004	0	0.00369004	0.053869	FALSE	GAIN
ENSBTAG00000023182	WNK3	TRUE	FALSE	1	0	0.00369004	0	0.00369004	0.053869	FALSE	GAIN
ENSBTAG00000019264	EDEM3	TRUE	FALSE	1	0	0.00369004	0	0.00369004	0.053869	FALSE	GAIN
ENSBTAG00000019023	NANS	TRUE	FALSE	1	0	0.00369004	0	0.00369004	0.053869	FALSE	GAIN
ENSBTAG00000018065	YARS1	TRUE	FALSE	1	0	0.00369004	0	0.00369004	0.053869	FALSE	GAIN
ENSBTAG00000016093	PLP2	TRUE	FALSE	1	0	0.00369004	0	0.00369004	0.053869	FALSE	GAIN
ENSBTAG00000015806	OAZ2	TRUE	FALSE	1	0	0.00369004	0	0.00369004	0.053869	FALSE	GAIN
ENSBTAG00000015333	TAF2	TRUE	FALSE	1	0	0.00369004	0	0.00369004	0.053869	FALSE	GAIN
ENSBTAG00000014834	ZP3	TRUE	FALSE	1	0	0.00369004	0	0.00369004	0.053869	FALSE	GAIN
ENSBTAG00000013204	ATP13A3	TRUE	FALSE	1	0	0.00369004	0	0.00369004	0.053869	FALSE	GAIN
ENSBTAG00000012972	CYP2U1	TRUE	FALSE	1	0	0.00369004	0	0.00369004	0.053869	FALSE	GAIN
ENSBTAG00000012694	UHMK1	TRUE	FALSE	1	0	0.00369004	0	0.00369004	0.053869	FALSE	GAIN
ENSBTAG00000012629	ZNF362	TRUE	FALSE	1	0	0.00369004	0	0.00369004	0.053869	FALSE	GAIN
ENSBTAG00000012418	MED23	TRUE	FALSE	1	0	0.00369004	0	0.00369004	0.053869	FALSE	GAIN
ENSBTAG00000011651	HECTD2	TRUE	FALSE	1	0	0.00369004	0	0.00369004	0.053869	FALSE	GAIN
ENSBTAG00000010899	TIMP2	TRUE	FALSE	1	0	0.00369004	0	0.00369004	0.053869	FALSE	GAIN
ENSBTAG00000009483	POLR2G	TRUE	FALSE	1	0	0.00369004	0	0.00369004	0.053869	FALSE	GAIN
ENSBTAG00000009157	SLC35B3	TRUE	FALSE	1	0	0.00369004	0	0.00369004	0.053869	FALSE	GAIN
ENSBTAG00000009138	UBXN2B	TRUE	FALSE	1	0	0.00369004	0	0.00369004	0.053869	FALSE	GAIN
ENSBTAG00000009117	THNSL1	TRUE	FALSE	1	0	0.00369004	0	0.00369004	0.053869	FALSE	GAIN
ENSBTAG00000008809	PTBP2	TRUE	FALSE	1	0	0.00369004	0	0.00369004	0.053869	FALSE	GAIN
ENSBTAG00000007646	PIGA	TRUE	FALSE	1	0	0.00369004	0	0.00369004	0.053869	FALSE	GAIN
ENSBTAG00000007270	GTF2H3	TRUE	FALSE	1	0	0.00369004	0	0.00369004	0.053869	FALSE	GAIN
ENSBTAG00000005461	SOX15	TRUE	FALSE	1	0	0.00369004	0	0.00369004	0.053869	FALSE	GAIN
ENSBTAG00000004043	ENSBTAG00000004043	TRUE	FALSE	1	0	0.00369004	0	0.00369004	0.053869	FALSE	GAIN
ENSBTAG00000003861	GPATCH11	TRUE	FALSE	1	0	0.00369004	0	0.00369004	0.053869	FALSE	GAIN
ENSBTAG00000003843	SMARCAL1	TRUE	FALSE	1	0	0.00369004	0	0.00369004	0.053869	FALSE	GAIN
ENSBTAG00000003830	PSMB3	TRUE	FALSE	1	0	0.00369004	0	0.00369004	0.053869	FALSE	GAIN
ENSBTAG00000003770	ENSBTAG00000003770	TRUE	FALSE	1	0	0.00369004	0	0.00369004	0.053869	FALSE	GAIN
ENSBTAG00000003696	BICDL1	TRUE	FALSE	1	0	0.00369004	0	0.00369004	0.053869	FALSE	GAIN
ENSBTAG00000003576	POLL	TRUE	FALSE	1	0	0.00369004	0	0.00369004	0.053869	FALSE	GAIN
ENSBTAG00000003561	STK35	TRUE	FALSE	1	0	0.00369004	0	0.00369004	0.053869	FALSE	GAIN
ENSBTAG00000003557	CCDC117	TRUE	FALSE	1	0	0.00369004	0	0.00369004	0.053869	FALSE	GAIN
ENSBTAG00000003501	SACM1L	TRUE	FALSE	1	0	0.00369004	0	0.00369004	0.053869	FALSE	GAIN
ENSBTAG00000003481	OTUD6B	TRUE	FALSE	1	0	0.00369004	0	0.00369004	0.053869	FALSE	GAIN
ENSBTAG00000003465	ZNF329	TRUE	FALSE	1	0	0.00369004	0	0.00369004	0.053869	FALSE	GAIN
ENSBTAG00000003415	ESD	TRUE	FALSE	1	0	0.00369004	0	0.00369004	0.053869	FALSE	GAIN
ENSBTAG00000003405	TP53I3	TRUE	FALSE	1	0	0.00369004	0	0.00369004	0.053869	FALSE	GAIN
ENSBTAG00000003381	TENT4A	TRUE	FALSE	1	0	0.00369004	0	0.00369004	0.053869	FALSE	GAIN
ENSBTAG00000003362	HSP90B1	TRUE	FALSE	1	0	0.00369004	0	0.00369004	0.053869	FALSE	GAIN
ENSBTAG00000003326	NAIP	TRUE	FALSE	1	0	0.00369004	0	0.00369004	0.053869	FALSE	GAIN
ENSBTAG00000003300	MFGE8	TRUE	FALSE	1	0	0.00369004	0	0.00369004	0.053869	FALSE	GAIN
ENSBTAG00000003296	TWNK	TRUE	FALSE	1	0	0.00369004	0	0.00369004	0.053869	FALSE	GAIN
ENSBTAG00000003261	AURKC	TRUE	FALSE	1	0	0.00369004	0	0.00369004	0.053869	FALSE	GAIN
ENSBTAG00000003222	ASNS	TRUE	FALSE	1	0	0.00369004	0	0.00369004	0.053869	FALSE	GAIN
ENSBTAG00000003116	MTMR6	TRUE	FALSE	1	0	0.00369004	0	0.00369004	0.053869	FALSE	GAIN
ENSBTAG00000003112	THUMPD3	TRUE	FALSE	1	0	0.00369004	0	0.00369004	0.053869	FALSE	GAIN
ENSBTAG00000003051	FER	TRUE	FALSE	1	0	0.00369004	0	0.00369004	0.053869	FALSE	GAIN
ENSBTAG00000003039	PSMB8	TRUE	FALSE	1	0	0.00369004	0	0.00369004	0.053869	FALSE	GAIN
ENSBTAG00000002953	TXN	TRUE	FALSE	1	0	0.00369004	0	0.00369004	0.053869	FALSE	GAIN
ENSBTAG00000002866	RPIA	TRUE	FALSE	1	0	0.00369004	0	0.00369004	0.053869	FALSE	GAIN
ENSBTAG00000002829	TCP1	TRUE	FALSE	1	0	0.00369004	0	0.00369004	0.053869	FALSE	GAIN
ENSBTAG00000002768	SLC35A2	TRUE	FALSE	1	0	0.00369004	0	0.00369004	0.053869	FALSE	GAIN
ENSBTAG00000002748	PIP4P1	TRUE	FALSE	1	0	0.00369004	0	0.00369004	0.053869	FALSE	GAIN
ENSBTAG00000002709	TM9SF1	TRUE	FALSE	1	0	0.00369004	0	0.00369004	0.053869	FALSE	GAIN
ENSBTAG00000002682	MARK4	TRUE	FALSE	1	0	0.00369004	0	0.00369004	0.053869	FALSE	GAIN
ENSBTAG00000002663	BCAS3	TRUE	FALSE	1	0	0.00369004	0	0.00369004	0.053869	FALSE	GAIN
ENSBTAG00000002657	NKIRAS2	TRUE	FALSE	1	0	0.00369004	0	0.00369004	0.053869	FALSE	GAIN
ENSBTAG00000002628	SLC44A2	TRUE	FALSE	1	0	0.00369004	0	0.00369004	0.053869	FALSE	GAIN
ENSBTAG00000002570	PPP1R21	TRUE	FALSE	1	0	0.00369004	0	0.00369004	0.053869	FALSE	GAIN
ENSBTAG00000002555	PDZK1IP1	TRUE	FALSE	1	0	0.00369004	0	0.00369004	0.053869	FALSE	GAIN
ENSBTAG00000002524	MRI1	TRUE	FALSE	1	0	0.00369004	0	0.00369004	0.053869	FALSE	GAIN
ENSBTAG00000002476	DNAJC16	TRUE	FALSE	1	0	0.00369004	0	0.00369004	0.053869	FALSE	GAIN
ENSBTAG00000002475	RAB11B	TRUE	FALSE	1	0	0.00369004	0	0.00369004	0.053869	FALSE	GAIN
ENSBTAG00000002412	CYB5B	TRUE	FALSE	1	0	0.00369004	0	0.00369004	0.053869	FALSE	GAIN
ENSBTAG00000002395	HPS3	TRUE	FALSE	1	0	0.00369004	0	0.00369004	0.053869	FALSE	GAIN
ENSBTAG00000002378	NUCB1	TRUE	FALSE	1	0	0.00369004	0	0.00369004	0.053869	FALSE	GAIN
ENSBTAG00000002377	PSMB2	TRUE	FALSE	1	0	0.00369004	0	0.00369004	0.053869	FALSE	GAIN
ENSBTAG00000002306	UTP11	TRUE	FALSE	1	0	0.00369004	0	0.00369004	0.053869	FALSE	GAIN
ENSBTAG00000002293	ARL5A	TRUE	FALSE	1	0	0.00369004	0	0.00369004	0.053869	FALSE	GAIN
ENSBTAG00000002277	MLLT1	TRUE	FALSE	1	0	0.00369004	0	0.00369004	0.053869	FALSE	GAIN
ENSBTAG00000002243	SNX15	TRUE	FALSE	1	0	0.00369004	0	0.00369004	0.053869	FALSE	GAIN
ENSBTAG00000002201	NFXL1	TRUE	FALSE	1	0	0.00369004	0	0.00369004	0.053869	FALSE	GAIN
ENSBTAG00000002191	RRP12	TRUE	FALSE	1	0	0.00369004	0	0.00369004	0.053869	FALSE	GAIN
ENSBTAG00000002090	CPSF4	TRUE	FALSE	1	0	0.00369004	0	0.00369004	0.053869	FALSE	GAIN
ENSBTAG00000002042	RIC8A	TRUE	FALSE	1	0	0.00369004	0	0.00369004	0.053869	FALSE	GAIN
ENSBTAG00000002033	UBXN2A	TRUE	FALSE	1	0	0.00369004	0	0.00369004	0.053869	FALSE	GAIN
ENSBTAG00000002015	RPS6KA6	TRUE	FALSE	1	0	0.00369004	0	0.00369004	0.053869	FALSE	GAIN
ENSBTAG00000002010	PI4K2A	TRUE	FALSE	1	0	0.00369004	0	0.00369004	0.053869	FALSE	GAIN
ENSBTAG00000002002	ATAD2	TRUE	FALSE	1	0	0.00369004	0	0.00369004	0.053869	FALSE	GAIN
ENSBTAG00000001996	SNRNP70	TRUE	FALSE	1	0	0.00369004	0	0.00369004	0.053869	FALSE	GAIN
ENSBTAG00000001950	RDH11	TRUE	FALSE	1	0	0.00369004	0	0.00369004	0.053869	FALSE	GAIN
ENSBTAG00000001902	CEP295	TRUE	FALSE	1	0	0.00369004	0	0.00369004	0.053869	FALSE	GAIN
ENSBTAG00000001892	YAE1	TRUE	FALSE	1	0	0.00369004	0	0.00369004	0.053869	FALSE	GAIN
ENSBTAG00000001852	ENSBTAG00000001852	TRUE	FALSE	1	0	0.00369004	0	0.00369004	0.053869	FALSE	GAIN
ENSBTAG00000001844	MOGS	TRUE	FALSE	1	0	0.00369004	0	0.00369004	0.053869	FALSE	GAIN
ENSBTAG00000001749	SENP2	TRUE	FALSE	1	0	0.00369004	0	0.00369004	0.053869	FALSE	GAIN
ENSBTAG00000001593	OGFOD2	TRUE	FALSE	1	0	0.00369004	0	0.00369004	0.053869	FALSE	GAIN
ENSBTAG00000001551	PLEKHG3	TRUE	FALSE	1	0	0.00369004	0	0.00369004	0.053869	FALSE	GAIN
ENSBTAG00000001538	ENSBTAG00000001538	TRUE	FALSE	1	0	0.00369004	0	0.00369004	0.053869	FALSE	GAIN
ENSBTAG00000001504	NOP14	TRUE	FALSE	1	0	0.00369004	0	0.00369004	0.053869	FALSE	GAIN
ENSBTAG00000001403	PRKCI	TRUE	FALSE	1	0	0.00369004	0	0.00369004	0.053869	FALSE	GAIN
ENSBTAG00000001394	TMED9	TRUE	FALSE	1	0	0.00369004	0	0.00369004	0.053869	FALSE	GAIN
ENSBTAG00000001343	DEPDC1	TRUE	FALSE	1	0	0.00369004	0	0.00369004	0.053869	FALSE	GAIN
ENSBTAG00000001311	MORF4L2	TRUE	FALSE	1	0	0.00369004	0	0.00369004	0.053869	FALSE	GAIN
ENSBTAG00000001188	ROM1	TRUE	FALSE	1	0	0.00369004	0	0.00369004	0.053869	FALSE	GAIN
ENSBTAG00000001178	USPL1	TRUE	FALSE	1	0	0.00369004	0	0.00369004	0.053869	FALSE	GAIN
ENSBTAG00000001174	MRPL15	TRUE	FALSE	1	0	0.00369004	0	0.00369004	0.053869	FALSE	GAIN
ENSBTAG00000001133	VWA8	TRUE	FALSE	1	0	0.00369004	0	0.00369004	0.053869	FALSE	GAIN
ENSBTAG00000001113	NDUFAF7	TRUE	FALSE	1	0	0.00369004	0	0.00369004	0.053869	FALSE	GAIN
ENSBTAG00000001107	CACYBP	TRUE	FALSE	1	0	0.00369004	0	0.00369004	0.053869	FALSE	GAIN
ENSBTAG00000001093	KLHL23	TRUE	FALSE	1	0	0.00369004	0	0.00369004	0.053869	FALSE	GAIN
ENSBTAG00000001061	PRKCA	TRUE	FALSE	1	0	0.00369004	0	0.00369004	0.053869	FALSE	GAIN
ENSBTAG00000001050	LDLRAP1	TRUE	FALSE	1	0	0.00369004	0	0.00369004	0.053869	FALSE	GAIN
ENSBTAG00000001008	PRF1	TRUE	FALSE	1	0	0.00369004	0	0.00369004	0.053869	FALSE	GAIN
ENSBTAG00000000957	CDKN2AIP	TRUE	FALSE	1	0	0.00369004	0	0.00369004	0.053869	FALSE	GAIN
ENSBTAG00000000943	ENSBTAG00000000943	TRUE	FALSE	1	0	0.00369004	0	0.00369004	0.053869	FALSE	GAIN
ENSBTAG00000000913	UQCR10	TRUE	FALSE	1	0	0.00369004	0	0.00369004	0.053869	FALSE	GAIN
ENSBTAG00000000911	UBE2H	TRUE	FALSE	1	0	0.00369004	0	0.00369004	0.053869	FALSE	GAIN
ENSBTAG00000000855	NXN	TRUE	FALSE	1	0	0.00369004	0	0.00369004	0.053869	FALSE	GAIN
ENSBTAG00000000838	CCDC88C	TRUE	FALSE	1	0	0.00369004	0	0.00369004	0.053869	FALSE	GAIN
ENSBTAG00000000789	PPP1R7	TRUE	FALSE	1	0	0.00369004	0	0.00369004	0.053869	FALSE	GAIN
ENSBTAG00000000753	PIAS4	TRUE	FALSE	1	0	0.00369004	0	0.00369004	0.053869	FALSE	GAIN
ENSBTAG00000000715	ENSBTAG00000000715	TRUE	FALSE	1	0	0.00369004	0	0.00369004	0.053869	FALSE	GAIN
ENSBTAG00000000686	NANP	TRUE	FALSE	1	0	0.00369004	0	0.00369004	0.053869	FALSE	GAIN
ENSBTAG00000000676	DOP1A	TRUE	FALSE	1	0	0.00369004	0	0.00369004	0.053869	FALSE	GAIN
ENSBTAG00000000653	PPP1R16B	TRUE	FALSE	1	0	0.00369004	0	0.00369004	0.053869	FALSE	GAIN
ENSBTAG00000000622	RPS17	TRUE	FALSE	1	0	0.00369004	0	0.00369004	0.053869	FALSE	GAIN
ENSBTAG00000000566	CCDC14	TRUE	FALSE	1	0	0.00369004	0	0.00369004	0.053869	FALSE	GAIN
ENSBTAG00000000528	MANBAL	TRUE	FALSE	1	0	0.00369004	0	0.00369004	0.053869	FALSE	GAIN
ENSBTAG00000000527	ZFAND3	TRUE	FALSE	1	0	0.00369004	0	0.00369004	0.053869	FALSE	GAIN
ENSBTAG00000000472	ZNF570	TRUE	FALSE	1	0	0.00369004	0	0.00369004	0.053869	FALSE	GAIN
ENSBTAG00000003414	SAXO2	TRUE	FALSE	1	0	0.00369004	0	0.00369004	0.053869	FALSE	GAIN
ENSBTAG00000000431	ENSBTAG00000000431	TRUE	FALSE	1	0	0.00369004	0	0.00369004	0.053869	FALSE	GAIN
ENSBTAG00000000396	PIM1	TRUE	FALSE	1	0	0.00369004	0	0.00369004	0.053869	FALSE	GAIN
ENSBTAG00000000389	ZNF212	TRUE	FALSE	1	0	0.00369004	0	0.00369004	0.053869	FALSE	GAIN
ENSBTAG00000000362	SPG11	TRUE	FALSE	1	0	0.00369004	0	0.00369004	0.053869	FALSE	GAIN
ENSBTAG00000000359	EIF3J	TRUE	FALSE	1	0	0.00369004	0	0.00369004	0.053869	FALSE	GAIN
ENSBTAG00000000355	OXLD1	TRUE	FALSE	1	0	0.00369004	0	0.00369004	0.053869	FALSE	GAIN
ENSBTAG00000000340	ADNP	TRUE	FALSE	1	0	0.00369004	0	0.00369004	0.053869	FALSE	GAIN
ENSBTAG00000000332	ERF	TRUE	FALSE	1	0	0.00369004	0	0.00369004	0.053869	FALSE	GAIN
ENSBTAG00000000295	CLHC1	TRUE	FALSE	1	0	0.00369004	0	0.00369004	0.053869	FALSE	GAIN
ENSBTAG00000000267	SMG6	TRUE	FALSE	1	0	0.00369004	0	0.00369004	0.053869	FALSE	GAIN
ENSBTAG00000000134	MPDU1	TRUE	FALSE	1	0	0.00369004	0	0.00369004	0.053869	FALSE	GAIN
ENSBTAG00000000133	CD68	TRUE	FALSE	1	0	0.00369004	0	0.00369004	0.053869	FALSE	GAIN
ENSBTAG00000007230	FANCF	TRUE	TRUE	2	1	0.00738007	0.008	-0.000619926	-0.0328453	FALSE	GAIN
ENSBTAG00000024381	MAN1A1	TRUE	TRUE	2	1	0.00738007	0.008	-0.000619926	-0.0328453	FALSE	GAIN
ENSBTAG00000004227	TBCK	TRUE	TRUE	2	1	0.00738007	0.008	-0.000619926	-0.0328453	FALSE	GAIN
ENSBTAG00000012873	SNX6	TRUE	TRUE	2	1	0.00738007	0.008	-0.000619926	-0.0328453	FALSE	GAIN
ENSBTAG00000025263	FHIP1A	TRUE	TRUE	8	4	0.0295203	0.032	-0.0024797	-0.0702632	FALSE	GAIN
ENSBTAG00000006936	MRPS18B	TRUE	TRUE	1	1	0.00369004	0.008	-0.00430996	-0.107087	FALSE	LOSS
ENSBTAG00000017875	ARHGAP30	TRUE	TRUE	1	1	0.00369004	0.008	-0.00430996	-0.107087	FALSE	LOSS
ENSBTAG00000003037	ENSBTAG00000003037	TRUE	TRUE	1	1	0.00369004	0.008	-0.00430996	-0.107087	FALSE	LOSS
ENSBTAG00000008600	TRAF3IP2	TRUE	TRUE	1	1	0.00369004	0.008	-0.00430996	-0.107087	FALSE	LOSS
ENSBTAG00000001920	POLQ	TRUE	TRUE	1	1	0.00369004	0.008	-0.00430996	-0.107087	FALSE	LOSS
ENSBTAG00000021849	DUS4L	TRUE	TRUE	1	1	0.00369004	0.008	-0.00430996	-0.107087	FALSE	LOSS
ENSBTAG00000005979	HELLS	TRUE	TRUE	1	1	0.00369004	0.008	-0.00430996	-0.107087	FALSE	LOSS
ENSBTAG00000039720	ENSBTAG00000039720	TRUE	TRUE	1	1	0.00369004	0.008	-0.00430996	-0.107087	FALSE	LOSS
ENSBTAG00000004679	WARS1	TRUE	TRUE	1	1	0.00369004	0.008	-0.00430996	-0.107087	FALSE	LOSS
ENSBTAG00000038938	GBP2	TRUE	TRUE	1	1	0.00369004	0.008	-0.00430996	-0.107087	FALSE	LOSS
ENSBTAG00000019885	ZNF280C	TRUE	TRUE	1	1	0.00369004	0.008	-0.00430996	-0.107087	FALSE	LOSS
ENSBTAG00000001894	NEDD1	TRUE	TRUE	1	1	0.00369004	0.008	-0.00430996	-0.107087	FALSE	LOSS
ENSBTAG00000039552	PLK4	TRUE	TRUE	1	1	0.00369004	0.008	-0.00430996	-0.107087	FALSE	LOSS
ENSBTAG00000024918	BIRC3	TRUE	TRUE	1	1	0.00369004	0.008	-0.00430996	-0.107087	FALSE	LOSS
ENSBTAG00000000379	GOLT1B	TRUE	TRUE	1	1	0.00369004	0.008	-0.00430996	-0.107087	FALSE	LOSS
ENSBTAG00000013859	SCYL2	TRUE	TRUE	1	1	0.00369004	0.008	-0.00430996	-0.107087	FALSE	LOSS
ENSBTAG00000027770	ENSBTAG00000027770	TRUE	TRUE	1	1	0.00369004	0.008	-0.00430996	-0.107087	FALSE	LOSS
ENSBTAG00000011176	TPRKB	TRUE	TRUE	1	1	0.00369004	0.008	-0.00430996	-0.107087	FALSE	LOSS
ENSBTAG00000004993	NXT1	TRUE	TRUE	1	1	0.00369004	0.008	-0.00430996	-0.107087	FALSE	LOSS
ENSBTAG00000037996	ARMCX3	TRUE	TRUE	1	1	0.00369004	0.008	-0.00430996	-0.107087	FALSE	LOSS
ENSBTAG00000004844	ARL2BP	TRUE	TRUE	1	1	0.00369004	0.008	-0.00430996	-0.107087	FALSE	LOSS
ENSBTAG00000025297	MMGT1	TRUE	TRUE	1	1	0.00369004	0.008	-0.00430996	-0.107087	FALSE	LOSS
ENSBTAG00000006901	NIPSNAP3A	TRUE	TRUE	1	1	0.00369004	0.008	-0.00430996	-0.107087	FALSE	LOSS
ENSBTAG00000010355	VPS37A	TRUE	TRUE	1	1	0.00369004	0.008	-0.00430996	-0.107087	FALSE	LOSS
ENSBTAG00000004906	CCNE2	TRUE	TRUE	1	1	0.00369004	0.008	-0.00430996	-0.107087	FALSE	LOSS
ENSBTAG00000004495	UBA5	TRUE	TRUE	1	1	0.00369004	0.008	-0.00430996	-0.107087	FALSE	LOSS
ENSBTAG00000013658	ERC1	FALSE	TRUE	0	1	0	0.008	-0.008	-0.181329	FALSE	LOSS
ENSBTAG00000004769	NEIL2	FALSE	TRUE	0	1	0	0.008	-0.008	-0.181329	FALSE	LOSS
ENSBTAG00000008314	SDHB	FALSE	TRUE	0	1	0	0.008	-0.008	-0.181329	FALSE	LOSS
ENSBTAG00000012380	HK1	FALSE	TRUE	0	1	0	0.008	-0.008	-0.181329	FALSE	LOSS
ENSBTAG00000004852	PLEKHO1	FALSE	TRUE	0	1	0	0.008	-0.008	-0.181329	FALSE	LOSS
ENSBTAG00000039888	MAGED2	FALSE	TRUE	0	1	0	0.008	-0.008	-0.181329	FALSE	LOSS
ENSBTAG00000000563	MYD88	FALSE	TRUE	0	1	0	0.008	-0.008	-0.181329	FALSE	LOSS
ENSBTAG00000012718	ENSBTAG00000012718	FALSE	TRUE	0	1	0	0.008	-0.008	-0.181329	FALSE	LOSS
ENSBTAG00000030255	PDXP	FALSE	TRUE	0	1	0	0.008	-0.008	-0.181329	FALSE	LOSS
ENSBTAG00000025121	EMC6	FALSE	TRUE	0	1	0	0.008	-0.008	-0.181329	FALSE	LOSS
ENSBTAG00000005751	CDAN1	FALSE	TRUE	0	1	0	0.008	-0.008	-0.181329	FALSE	LOSS
ENSBTAG00000010624	DCTN2	FALSE	TRUE	0	1	0	0.008	-0.008	-0.181329	FALSE	LOSS
ENSBTAG00000027051	PTAFR	FALSE	TRUE	0	1	0	0.008	-0.008	-0.181329	FALSE	LOSS
ENSBTAG00000010234	DHRS1	FALSE	TRUE	0	1	0	0.008	-0.008	-0.181329	FALSE	LOSS
ENSBTAG00000012702	ZDHHC16	FALSE	TRUE	0	1	0	0.008	-0.008	-0.181329	FALSE	LOSS
ENSBTAG00000010601	DOLK	FALSE	TRUE	0	1	0	0.008	-0.008	-0.181329	FALSE	LOSS
ENSBTAG00000017462	ATF4	FALSE	TRUE	0	1	0	0.008	-0.008	-0.181329	FALSE	LOSS
ENSBTAG00000010851	ENSBTAG00000010851	FALSE	TRUE	0	1	0	0.008	-0.008	-0.181329	FALSE	LOSS
ENSBTAG00000012683	SRRM2	FALSE	TRUE	0	1	0	0.008	-0.008	-0.181329	FALSE	LOSS
ENSBTAG00000001440	PMM2	FALSE	TRUE	0	1	0	0.008	-0.008	-0.181329	FALSE	LOSS
ENSBTAG00000030424	CLEC1A	FALSE	TRUE	0	1	0	0.008	-0.008	-0.181329	FALSE	LOSS
ENSBTAG00000015541	DLC1	FALSE	TRUE	0	1	0	0.008	-0.008	-0.181329	FALSE	LOSS
ENSBTAG00000018186	PDXK	FALSE	TRUE	0	1	0	0.008	-0.008	-0.181329	FALSE	LOSS
ENSBTAG00000007441	SEC23IP	FALSE	TRUE	0	1	0	0.008	-0.008	-0.181329	FALSE	LOSS
ENSBTAG00000002101	GDE1	FALSE	TRUE	0	1	0	0.008	-0.008	-0.181329	FALSE	LOSS
ENSBTAG00000010884	NKAP	FALSE	TRUE	0	1	0	0.008	-0.008	-0.181329	FALSE	LOSS
ENSBTAG00000010692	SND1	FALSE	TRUE	0	1	0	0.008	-0.008	-0.181329	FALSE	LOSS
ENSBTAG00000003484	CZIB	FALSE	TRUE	0	1	0	0.008	-0.008	-0.181329	FALSE	LOSS
ENSBTAG00000030347	TUBG2	FALSE	TRUE	0	1	0	0.008	-0.008	-0.181329	FALSE	LOSS
ENSBTAG00000000251	ALAD	FALSE	TRUE	0	1	0	0.008	-0.008	-0.181329	FALSE	LOSS
ENSBTAG00000003948	FDPS	FALSE	TRUE	0	1	0	0.008	-0.008	-0.181329	FALSE	LOSS
ENSBTAG00000035392	ENSBTAG00000035392	FALSE	TRUE	0	1	0	0.008	-0.008	-0.181329	FALSE	LOSS
ENSBTAG00000010033	ENSBTAG00000010033	FALSE	TRUE	0	1	0	0.008	-0.008	-0.181329	FALSE	LOSS
ENSBTAG00000046449	ENSBTAG00000046449	FALSE	TRUE	0	1	0	0.008	-0.008	-0.181329	FALSE	LOSS
ENSBTAG00000007103	ITGAL	FALSE	TRUE	0	1	0	0.008	-0.008	-0.181329	FALSE	LOSS
ENSBTAG00000032872	THOC7	FALSE	TRUE	0	1	0	0.008	-0.008	-0.181329	FALSE	LOSS
ENSBTAG00000008170	POLA1	FALSE	TRUE	0	1	0	0.008	-0.008	-0.181329	FALSE	LOSS
ENSBTAG00000012291	TBC1D22A	FALSE	TRUE	0	1	0	0.008	-0.008	-0.181329	FALSE	LOSS
ENSBTAG00000002039	FRMD8	FALSE	TRUE	0	1	0	0.008	-0.008	-0.181329	FALSE	LOSS
ENSBTAG00000005660	PSMD2	FALSE	TRUE	0	1	0	0.008	-0.008	-0.181329	FALSE	LOSS
ENSBTAG00000021785	TMEM219	FALSE	TRUE	0	1	0	0.008	-0.008	-0.181329	FALSE	LOSS
ENSBTAG00000016951	WDFY1	FALSE	TRUE	0	1	0	0.008	-0.008	-0.181329	FALSE	LOSS
ENSBTAG00000004085	ASF1B	FALSE	TRUE	0	1	0	0.008	-0.008	-0.181329	FALSE	LOSS
ENSBTAG00000008683	LDHA	FALSE	TRUE	0	1	0	0.008	-0.008	-0.181329	FALSE	LOSS
ENSBTAG00000008409	MYC	FALSE	TRUE	0	1	0	0.008	-0.008	-0.181329	FALSE	LOSS
ENSBTAG00000047856	PAK2	FALSE	TRUE	0	1	0	0.008	-0.008	-0.181329	FALSE	LOSS
ENSBTAG00000012756	CCT7	FALSE	TRUE	0	1	0	0.008	-0.008	-0.181329	FALSE	LOSS
ENSBTAG00000025632	NOP10	FALSE	TRUE	0	1	0	0.008	-0.008	-0.181329	FALSE	LOSS
ENSBTAG00000000033	PHOSPHO1	FALSE	TRUE	0	1	0	0.008	-0.008	-0.181329	FALSE	LOSS
ENSBTAG00000012194	DENND2C	FALSE	TRUE	0	1	0	0.008	-0.008	-0.181329	FALSE	LOSS
ENSBTAG00000005340	SERGEF	FALSE	TRUE	0	1	0	0.008	-0.008	-0.181329	FALSE	LOSS
ENSBTAG00000016050	CHKB	FALSE	TRUE	0	1	0	0.008	-0.008	-0.181329	FALSE	LOSS
ENSBTAG00000045529	NCR1	FALSE	TRUE	0	1	0	0.008	-0.008	-0.181329	FALSE	LOSS
ENSBTAG00000019948	AFAP1L1	FALSE	TRUE	0	1	0	0.008	-0.008	-0.181329	FALSE	LOSS
ENSBTAG00000020653	FIP1L1	FALSE	TRUE	0	1	0	0.008	-0.008	-0.181329	FALSE	LOSS
ENSBTAG00000000037	CWC27	FALSE	TRUE	0	1	0	0.008	-0.008	-0.181329	FALSE	LOSS
ENSBTAG00000000250	HDHD3	FALSE	TRUE	0	1	0	0.008	-0.008	-0.181329	FALSE	LOSS
ENSBTAG00000008092	RAB37	FALSE	TRUE	0	1	0	0.008	-0.008	-0.181329	FALSE	LOSS
ENSBTAG00000017468	NUCB2	FALSE	TRUE	0	1	0	0.008	-0.008	-0.181329	FALSE	LOSS
ENSBTAG00000003423	DDX24	FALSE	TRUE	0	1	0	0.008	-0.008	-0.181329	FALSE	LOSS
ENSBTAG00000044129	ST6GALNAC6	FALSE	TRUE	0	1	0	0.008	-0.008	-0.181329	FALSE	LOSS
ENSBTAG00000015483	CCR8	FALSE	TRUE	0	1	0	0.008	-0.008	-0.181329	FALSE	LOSS
ENSBTAG00000046664	ENSBTAG00000046664	FALSE	TRUE	0	1	0	0.008	-0.008	-0.181329	FALSE	LOSS
ENSBTAG00000019868	RUFY1	FALSE	TRUE	0	1	0	0.008	-0.008	-0.181329	FALSE	LOSS
ENSBTAG00000008845	INTS9	FALSE	TRUE	0	1	0	0.008	-0.008	-0.181329	FALSE	LOSS
ENSBTAG00000020124	HTRA2	FALSE	TRUE	0	1	0	0.008	-0.008	-0.181329	FALSE	LOSS
ENSBTAG00000009765	MTMR14	FALSE	TRUE	0	1	0	0.008	-0.008	-0.181329	FALSE	LOSS
ENSBTAG00000000950	MRPS16	FALSE	TRUE	0	1	0	0.008	-0.008	-0.181329	FALSE	LOSS
ENSBTAG00000017567	ACACA	FALSE	TRUE	0	1	0	0.008	-0.008	-0.181329	FALSE	LOSS
ENSBTAG00000020153	NIT1	FALSE	TRUE	0	1	0	0.008	-0.008	-0.181329	FALSE	LOSS
ENSBTAG00000009715	PDCD11	FALSE	TRUE	0	1	0	0.008	-0.008	-0.181329	FALSE	LOSS
ENSBTAG00000018385	DNAJC8	FALSE	TRUE	0	1	0	0.008	-0.008	-0.181329	FALSE	LOSS
ENSBTAG00000006039	ARHGDIB	FALSE	TRUE	0	1	0	0.008	-0.008	-0.181329	FALSE	LOSS
ENSBTAG00000010994	CTSF	FALSE	TRUE	0	1	0	0.008	-0.008	-0.181329	FALSE	LOSS
ENSBTAG00000040559	PTPRH	FALSE	TRUE	0	1	0	0.008	-0.008	-0.181329	FALSE	LOSS
ENSBTAG00000038377	ADAM20	FALSE	TRUE	0	1	0	0.008	-0.008	-0.181329	FALSE	LOSS
ENSBTAG00000021151	MYH10	FALSE	TRUE	0	1	0	0.008	-0.008	-0.181329	FALSE	LOSS
ENSBTAG00000021731	TGFBRAP1	FALSE	TRUE	0	1	0	0.008	-0.008	-0.181329	FALSE	LOSS
ENSBTAG00000007804	RILPL2	FALSE	TRUE	0	1	0	0.008	-0.008	-0.181329	FALSE	LOSS
ENSBTAG00000014215	CCDC86	FALSE	TRUE	0	1	0	0.008	-0.008	-0.181329	FALSE	LOSS
ENSBTAG00000006075	SUCLG1	FALSE	TRUE	0	1	0	0.008	-0.008	-0.181329	FALSE	LOSS
ENSBTAG00000015805	SIPA1L1	FALSE	TRUE	0	1	0	0.008	-0.008	-0.181329	FALSE	LOSS
ENSBTAG00000012066	PECAM1	FALSE	TRUE	0	1	0	0.008	-0.008	-0.181329	FALSE	LOSS
ENSBTAG00000032150	ENSBTAG00000032150	FALSE	TRUE	0	1	0	0.008	-0.008	-0.181329	FALSE	LOSS
ENSBTAG00000031249	PSMG4	FALSE	TRUE	0	1	0	0.008	-0.008	-0.181329	FALSE	LOSS
ENSBTAG00000010721	MCM3	FALSE	TRUE	0	1	0	0.008	-0.008	-0.181329	FALSE	LOSS
ENSBTAG00000016231	POFUT1	FALSE	TRUE	0	1	0	0.008	-0.008	-0.181329	FALSE	LOSS
ENSBTAG00000001854	CIAPIN1	FALSE	TRUE	0	1	0	0.008	-0.008	-0.181329	FALSE	LOSS
ENSBTAG00000003417	PHKG2	FALSE	TRUE	0	1	0	0.008	-0.008	-0.181329	FALSE	LOSS
ENSBTAG00000030563	PRRG2	FALSE	TRUE	0	1	0	0.008	-0.008	-0.181329	FALSE	LOSS
ENSBTAG00000003069	MAN1C1	FALSE	TRUE	0	1	0	0.008	-0.008	-0.181329	FALSE	LOSS
ENSBTAG00000001546	MGAT1	FALSE	TRUE	0	1	0	0.008	-0.008	-0.181329	FALSE	LOSS
ENSBTAG00000014461	ANAPC13	FALSE	TRUE	0	1	0	0.008	-0.008	-0.181329	FALSE	LOSS
ENSBTAG00000020755	SELP	FALSE	TRUE	0	1	0	0.008	-0.008	-0.181329	FALSE	LOSS
ENSBTAG00000014284	ALPK2	FALSE	TRUE	0	1	0	0.008	-0.008	-0.181329	FALSE	LOSS
ENSBTAG00000007438	STT3B	FALSE	TRUE	0	1	0	0.008	-0.008	-0.181329	FALSE	LOSS
ENSBTAG00000010830	LRP1	FALSE	TRUE	0	1	0	0.008	-0.008	-0.181329	FALSE	LOSS
ENSBTAG00000008839	AMER1	FALSE	TRUE	0	1	0	0.008	-0.008	-0.181329	FALSE	LOSS
ENSBTAG00000002791	SEC24C	FALSE	TRUE	0	1	0	0.008	-0.008	-0.181329	FALSE	LOSS
ENSBTAG00000001941	SEMA4D	FALSE	TRUE	0	1	0	0.008	-0.008	-0.181329	FALSE	LOSS
ENSBTAG00000016562	SEC63	FALSE	TRUE	0	1	0	0.008	-0.008	-0.181329	FALSE	LOSS
ENSBTAG00000010131	ENSBTAG00000010131	FALSE	TRUE	0	1	0	0.008	-0.008	-0.181329	FALSE	LOSS
ENSBTAG00000020213	NIPAL4	FALSE	TRUE	0	1	0	0.008	-0.008	-0.181329	FALSE	LOSS
ENSBTAG00000000097	EFCAB14	FALSE	TRUE	0	1	0	0.008	-0.008	-0.181329	FALSE	LOSS
ENSBTAG00000008744	PDK2	FALSE	TRUE	0	1	0	0.008	-0.008	-0.181329	FALSE	LOSS
ENSBTAG00000007623	CPTP	FALSE	TRUE	0	1	0	0.008	-0.008	-0.181329	FALSE	LOSS
ENSBTAG00000013776	ITPA	FALSE	TRUE	0	1	0	0.008	-0.008	-0.181329	FALSE	LOSS
ENSBTAG00000000605	ATP5PF	FALSE	TRUE	0	1	0	0.008	-0.008	-0.181329	FALSE	LOSS
ENSBTAG00000001419	MRPL4	FALSE	TRUE	0	1	0	0.008	-0.008	-0.181329	FALSE	LOSS
ENSBTAG00000013368	ANKRD22	FALSE	TRUE	0	1	0	0.008	-0.008	-0.181329	FALSE	LOSS
ENSBTAG00000002487	UBE3A	FALSE	TRUE	0	1	0	0.008	-0.008	-0.181329	FALSE	LOSS
ENSBTAG00000021341	BTBD1	FALSE	TRUE	0	1	0	0.008	-0.008	-0.181329	FALSE	LOSS
ENSBTAG00000006519	TNFRSF25	FALSE	TRUE	0	1	0	0.008	-0.008	-0.181329	FALSE	LOSS
ENSBTAG00000003851	CCNL1	FALSE	TRUE	0	1	0	0.008	-0.008	-0.181329	FALSE	LOSS
ENSBTAG00000047679	DNTTIP2	FALSE	TRUE	0	1	0	0.008	-0.008	-0.181329	FALSE	LOSS
ENSBTAG00000013180	POT1	FALSE	TRUE	0	1	0	0.008	-0.008	-0.181329	FALSE	LOSS
ENSBTAG00000005213	ZWILCH	FALSE	TRUE	0	1	0	0.008	-0.008	-0.181329	FALSE	LOSS
ENSBTAG00000001752	FUCA2	FALSE	TRUE	0	1	0	0.008	-0.008	-0.181329	FALSE	LOSS
ENSBTAG00000010376	TMEM184C	FALSE	TRUE	0	1	0	0.008	-0.008	-0.181329	FALSE	LOSS
ENSBTAG00000021910	TBL1XR1	FALSE	TRUE	0	1	0	0.008	-0.008	-0.181329	FALSE	LOSS
ENSBTAG00000021668	METTL4	FALSE	TRUE	0	1	0	0.008	-0.008	-0.181329	FALSE	LOSS
ENSBTAG00000031171	SH3GLB1	FALSE	TRUE	0	1	0	0.008	-0.008	-0.181329	FALSE	LOSS
ENSBTAG00000016005	PPP3CA	FALSE	TRUE	0	1	0	0.008	-0.008	-0.181329	FALSE	LOSS
ENSBTAG00000031697	KLHDC1	FALSE	TRUE	0	1	0	0.008	-0.008	-0.181329	FALSE	LOSS
ENSBTAG00000008925	MRE11	FALSE	TRUE	0	1	0	0.008	-0.008	-0.181329	FALSE	LOSS
ENSBTAG00000016666	RELCH	FALSE	TRUE	0	1	0	0.008	-0.008	-0.181329	FALSE	LOSS
ENSBTAG00000020277	PPP2R1B	FALSE	TRUE	0	1	0	0.008	-0.008	-0.181329	FALSE	LOSS
ENSBTAG00000005933	CTNNBIP1	FALSE	TRUE	0	1	0	0.008	-0.008	-0.181329	FALSE	LOSS
ENSBTAG00000005627	PAFAH1B2	FALSE	TRUE	0	1	0	0.008	-0.008	-0.181329	FALSE	LOSS
ENSBTAG00000002271	CDADC1	FALSE	TRUE	0	1	0	0.008	-0.008	-0.181329	FALSE	LOSS
ENSBTAG00000019285	ENSBTAG00000019285	FALSE	TRUE	0	1	0	0.008	-0.008	-0.181329	FALSE	LOSS
ENSBTAG00000003586	MAN1A2	FALSE	TRUE	0	1	0	0.008	-0.008	-0.181329	FALSE	LOSS
ENSBTAG00000001822	SNX10	FALSE	TRUE	0	1	0	0.008	-0.008	-0.181329	FALSE	LOSS
ENSBTAG00000019472	NR3C1	FALSE	TRUE	0	1	0	0.008	-0.008	-0.181329	FALSE	LOSS
ENSBTAG00000000205	MMD	FALSE	TRUE	0	1	0	0.008	-0.008	-0.181329	FALSE	LOSS
ENSBTAG00000046797	NRAS	FALSE	TRUE	0	1	0	0.008	-0.008	-0.181329	FALSE	LOSS
ENSBTAG00000007513	PGAM5	FALSE	TRUE	0	1	0	0.008	-0.008	-0.181329	FALSE	LOSS
ENSBTAG00000012250	BLOC1S6	FALSE	TRUE	0	1	0	0.008	-0.008	-0.181329	FALSE	LOSS
ENSBTAG00000000754	PPP2R5A	FALSE	TRUE	0	1	0	0.008	-0.008	-0.181329	FALSE	LOSS
ENSBTAG00000006479	CAPN7	FALSE	TRUE	0	1	0	0.008	-0.008	-0.181329	FALSE	LOSS
ENSBTAG00000018846	CLN5	FALSE	TRUE	0	1	0	0.008	-0.008	-0.181329	FALSE	LOSS
ENSBTAG00000000290	ATP11B	FALSE	TRUE	0	1	0	0.008	-0.008	-0.181329	FALSE	LOSS
ENSBTAG00000010766	OIP5	FALSE	TRUE	0	1	0	0.008	-0.008	-0.181329	FALSE	LOSS
ENSBTAG00000008072	SRSF10	FALSE	TRUE	0	1	0	0.008	-0.008	-0.181329	FALSE	LOSS
ENSBTAG00000034430	C27H4orf47	FALSE	TRUE	0	1	0	0.008	-0.008	-0.181329	FALSE	LOSS
ENSBTAG00000031473	ORC2	FALSE	TRUE	0	1	0	0.008	-0.008	-0.181329	FALSE	LOSS
ENSBTAG00000017271	MASTL	FALSE	TRUE	0	1	0	0.008	-0.008	-0.181329	FALSE	LOSS
ENSBTAG00000001192	STX12	FALSE	TRUE	0	1	0	0.008	-0.008	-0.181329	FALSE	LOSS
ENSBTAG00000015977	SIKE1	FALSE	TRUE	0	1	0	0.008	-0.008	-0.181329	FALSE	LOSS
ENSBTAG00000001627	ENSBTAG00000001627	FALSE	TRUE	0	1	0	0.008	-0.008	-0.181329	FALSE	LOSS
ENSBTAG00000020748	FAM76B	FALSE	TRUE	0	1	0	0.008	-0.008	-0.181329	FALSE	LOSS
ENSBTAG00000013170	CTLA4	FALSE	TRUE	0	1	0	0.008	-0.008	-0.181329	FALSE	LOSS
ENSBTAG00000004000	SAP30L	FALSE	TRUE	0	1	0	0.008	-0.008	-0.181329	FALSE	LOSS
ENSBTAG00000012894	ENSBTAG00000012894	FALSE	TRUE	0	1	0	0.008	-0.008	-0.181329	FALSE	LOSS
ENSBTAG00000017811	SLC39A9	FALSE	TRUE	0	1	0	0.008	-0.008	-0.181329	FALSE	LOSS
ENSBTAG00000019950	GRPEL2	FALSE	TRUE	0	1	0	0.008	-0.008	-0.181329	FALSE	LOSS
ENSBTAG00000020378	DLG1	FALSE	TRUE	0	1	0	0.008	-0.008	-0.181329	FALSE	LOSS
ENSBTAG00000015534	LYPLAL1	FALSE	TRUE	0	1	0	0.008	-0.008	-0.181329	FALSE	LOSS
ENSBTAG00000013960	PSAT1	FALSE	TRUE	0	1	0	0.008	-0.008	-0.181329	FALSE	LOSS
ENSBTAG00000030600	ENSBTAG00000030600	FALSE	TRUE	0	1	0	0.008	-0.008	-0.181329	FALSE	LOSS
ENSBTAG00000039943	NARS2	FALSE	TRUE	0	1	0	0.008	-0.008	-0.181329	FALSE	LOSS
ENSBTAG00000032660	CHIC2	FALSE	TRUE	0	1	0	0.008	-0.008	-0.181329	FALSE	LOSS
ENSBTAG00000007554	IFI6	FALSE	TRUE	0	1	0	0.008	-0.008	-0.181329	FALSE	LOSS
ENSBTAG00000008289	ZBTB4	FALSE	TRUE	0	1	0	0.008	-0.008	-0.181329	FALSE	LOSS
ENSBTAG00000002769	AP1G1	FALSE	TRUE	0	1	0	0.008	-0.008	-0.181329	FALSE	LOSS
ENSBTAG00000008367	ENSBTAG00000008367	FALSE	TRUE	0	1	0	0.008	-0.008	-0.181329	FALSE	LOSS
ENSBTAG00000007921	DAPP1	FALSE	TRUE	0	1	0	0.008	-0.008	-0.181329	FALSE	LOSS
ENSBTAG00000013225	NBN	FALSE	TRUE	0	1	0	0.008	-0.008	-0.181329	FALSE	LOSS
ENSBTAG00000007272	ATP6V0A2	FALSE	TRUE	0	1	0	0.008	-0.008	-0.181329	FALSE	LOSS
ENSBTAG00000038710	ENSBTAG00000038710	FALSE	TRUE	0	1	0	0.008	-0.008	-0.181329	FALSE	LOSS
ENSBTAG00000013425	COPS2	FALSE	TRUE	0	1	0	0.008	-0.008	-0.181329	FALSE	LOSS
ENSBTAG00000016595	CYSTM1	FALSE	TRUE	0	1	0	0.008	-0.008	-0.181329	FALSE	LOSS
ENSBTAG00000019746	CCDC66	FALSE	TRUE	0	1	0	0.008	-0.008	-0.181329	FALSE	LOSS
ENSBTAG00000010456	TADA1	FALSE	TRUE	0	1	0	0.008	-0.008	-0.181329	FALSE	LOSS
ENSBTAG00000004489	APPBP2	FALSE	TRUE	0	1	0	0.008	-0.008	-0.181329	FALSE	LOSS
ENSBTAG00000011611	OSTC	FALSE	TRUE	0	1	0	0.008	-0.008	-0.181329	FALSE	LOSS
ENSBTAG00000020819	YY1	FALSE	TRUE	0	1	0	0.008	-0.008	-0.181329	FALSE	LOSS
ENSBTAG00000019091	RNPC3	FALSE	TRUE	0	1	0	0.008	-0.008	-0.181329	FALSE	LOSS
ENSBTAG00000000979	SMIM19	FALSE	TRUE	0	1	0	0.008	-0.008	-0.181329	FALSE	LOSS
ENSBTAG00000011866	PCBD1	FALSE	TRUE	0	1	0	0.008	-0.008	-0.181329	FALSE	LOSS
ENSBTAG00000004368	NFATC3	FALSE	TRUE	0	1	0	0.008	-0.008	-0.181329	FALSE	LOSS
ENSBTAG00000012391	MINDY2	FALSE	TRUE	0	1	0	0.008	-0.008	-0.181329	FALSE	LOSS
ENSBTAG00000040551	ZBTB1	FALSE	TRUE	0	1	0	0.008	-0.008	-0.181329	FALSE	LOSS
ENSBTAG00000008260	ENSBTAG00000008260	FALSE	TRUE	0	1	0	0.008	-0.008	-0.181329	FALSE	LOSS
ENSBTAG00000009642	AKAP5	FALSE	TRUE	0	1	0	0.008	-0.008	-0.181329	FALSE	LOSS
ENSBTAG00000047776	ENSBTAG00000047776	FALSE	TRUE	0	1	0	0.008	-0.008	-0.181329	FALSE	LOSS
ENSBTAG00000005729	FBXL4	FALSE	TRUE	0	1	0	0.008	-0.008	-0.181329	FALSE	LOSS
ENSBTAG00000016164	LMBRD1	FALSE	TRUE	0	1	0	0.008	-0.008	-0.181329	FALSE	LOSS
ENSBTAG00000002098	CDC34	FALSE	TRUE	0	1	0	0.008	-0.008	-0.181329	FALSE	LOSS
ENSBTAG00000000428	BAK1	FALSE	TRUE	0	1	0	0.008	-0.008	-0.181329	FALSE	LOSS
ENSBTAG00000043584	ATP6	FALSE	TRUE	0	1	0	0.008	-0.008	-0.181329	FALSE	LOSS
ENSBTAG00000009103	UBLCP1	FALSE	TRUE	0	1	0	0.008	-0.008	-0.181329	FALSE	LOSS
ENSBTAG00000011524	XRN1	FALSE	TRUE	0	1	0	0.008	-0.008	-0.181329	FALSE	LOSS
ENSBTAG00000047880	ENSBTAG00000047880	FALSE	TRUE	0	1	0	0.008	-0.008	-0.181329	FALSE	LOSS
ENSBTAG00000015308	SMARCE1	FALSE	TRUE	0	1	0	0.008	-0.008	-0.181329	FALSE	LOSS
ENSBTAG00000000687	POC1B	FALSE	TRUE	0	1	0	0.008	-0.008	-0.181329	FALSE	LOSS
ENSBTAG00000006715	FBXO8	FALSE	TRUE	0	1	0	0.008	-0.008	-0.181329	FALSE	LOSS
ENSBTAG00000009256	ITGA4	FALSE	TRUE	0	1	0	0.008	-0.008	-0.181329	FALSE	LOSS
ENSBTAG00000007570	NDUFAF6	FALSE	TRUE	0	1	0	0.008	-0.008	-0.181329	FALSE	LOSS
ENSBTAG00000005699	SCML4	FALSE	TRUE	0	1	0	0.008	-0.008	-0.181329	FALSE	LOSS
ENSBTAG00000002708	MRPL42	FALSE	TRUE	0	1	0	0.008	-0.008	-0.181329	FALSE	LOSS
ENSBTAG00000016038	GCC2	FALSE	TRUE	0	1	0	0.008	-0.008	-0.181329	FALSE	LOSS
ENSBTAG00000013607	WDR1	FALSE	TRUE	0	1	0	0.008	-0.008	-0.181329	FALSE	LOSS
ENSBTAG00000022779	OLFM4	FALSE	TRUE	0	1	0	0.008	-0.008	-0.181329	FALSE	LOSS
ENSBTAG00000003887	ECHDC1	FALSE	TRUE	0	1	0	0.008	-0.008	-0.181329	FALSE	LOSS
ENSBTAG00000014374	CARD6	FALSE	TRUE	0	1	0	0.008	-0.008	-0.181329	FALSE	LOSS
ENSBTAG00000017123	ZNF354B	FALSE	TRUE	0	1	0	0.008	-0.008	-0.181329	FALSE	LOSS
ENSBTAG00000006447	ACSM3	FALSE	TRUE	0	1	0	0.008	-0.008	-0.181329	FALSE	LOSS
ENSBTAG00000010980	ANKMY2	FALSE	TRUE	0	1	0	0.008	-0.008	-0.181329	FALSE	LOSS
ENSBTAG00000000533	ZNF684	FALSE	TRUE	0	1	0	0.008	-0.008	-0.181329	FALSE	LOSS
ENSBTAG00000010961	LYRM7	FALSE	TRUE	0	1	0	0.008	-0.008	-0.181329	FALSE	LOSS
ENSBTAG00000011319	SLTM	FALSE	TRUE	0	1	0	0.008	-0.008	-0.181329	FALSE	LOSS
ENSBTAG00000018363	RBM48	FALSE	TRUE	0	1	0	0.008	-0.008	-0.181329	FALSE	LOSS
ENSBTAG00000002112	INSIG2	FALSE	TRUE	0	1	0	0.008	-0.008	-0.181329	FALSE	LOSS
ENSBTAG00000014023	SIRT1	FALSE	TRUE	0	1	0	0.008	-0.008	-0.181329	FALSE	LOSS
ENSBTAG00000005481	ADAM10	FALSE	TRUE	0	1	0	0.008	-0.008	-0.181329	FALSE	LOSS
ENSBTAG00000016900	TRAPPC13	FALSE	TRUE	0	1	0	0.008	-0.008	-0.181329	FALSE	LOSS
ENSBTAG00000014099	YTHDC2	FALSE	TRUE	0	1	0	0.008	-0.008	-0.181329	FALSE	LOSS
ENSBTAG00000013197	PSEN2	FALSE	TRUE	0	1	0	0.008	-0.008	-0.181329	FALSE	LOSS
ENSBTAG00000020281	NIN	FALSE	TRUE	0	1	0	0.008	-0.008	-0.181329	FALSE	LOSS
ENSBTAG00000003115	KBTBD2	FALSE	TRUE	0	1	0	0.008	-0.008	-0.181329	FALSE	LOSS
ENSBTAG00000004028	POLK	FALSE	TRUE	0	1	0	0.008	-0.008	-0.181329	FALSE	LOSS
ENSBTAG00000002185	RNF7	FALSE	TRUE	0	1	0	0.008	-0.008	-0.181329	FALSE	LOSS
ENSBTAG00000048169	ENSBTAG00000048169	FALSE	TRUE	0	1	0	0.008	-0.008	-0.181329	FALSE	LOSS
ENSBTAG00000017571	PLEKHA5	FALSE	TRUE	0	1	0	0.008	-0.008	-0.181329	FALSE	LOSS
ENSBTAG00000005869	SENP6	FALSE	TRUE	0	1	0	0.008	-0.008	-0.181329	FALSE	LOSS
ENSBTAG00000005376	FBXO30	FALSE	TRUE	0	1	0	0.008	-0.008	-0.181329	FALSE	LOSS
ENSBTAG00000019843	HAUS6	FALSE	TRUE	0	1	0	0.008	-0.008	-0.181329	FALSE	LOSS
ENSBTAG00000007743	PUS7	FALSE	TRUE	0	1	0	0.008	-0.008	-0.181329	FALSE	LOSS
ENSBTAG00000010611	OCIAD1	FALSE	TRUE	0	1	0	0.008	-0.008	-0.181329	FALSE	LOSS
ENSBTAG00000015901	ARMC1	FALSE	TRUE	0	1	0	0.008	-0.008	-0.181329	FALSE	LOSS
ENSBTAG00000000181	SUSD3	FALSE	TRUE	0	1	0	0.008	-0.008	-0.181329	FALSE	LOSS
ENSBTAG00000007414	PAPOLG	FALSE	TRUE	0	1	0	0.008	-0.008	-0.181329	FALSE	LOSS
ENSBTAG00000015753	RSBN1L	FALSE	TRUE	0	1	0	0.008	-0.008	-0.181329	FALSE	LOSS
ENSBTAG00000015554	TMF1	FALSE	TRUE	0	1	0	0.008	-0.008	-0.181329	FALSE	LOSS
ENSBTAG00000005726	HNRNPA2B1	FALSE	TRUE	0	1	0	0.008	-0.008	-0.181329	FALSE	LOSS
ENSBTAG00000019139	PHF3	FALSE	TRUE	0	1	0	0.008	-0.008	-0.181329	FALSE	LOSS
ENSBTAG00000030592	ENSBTAG00000030592	FALSE	TRUE	0	1	0	0.008	-0.008	-0.181329	FALSE	LOSS
ENSBTAG00000012674	CNKSR3	FALSE	TRUE	0	1	0	0.008	-0.008	-0.181329	FALSE	LOSS
ENSBTAG00000017011	CCDC125	FALSE	TRUE	0	1	0	0.008	-0.008	-0.181329	FALSE	LOSS
ENSBTAG00000001395	C1H21orf91	FALSE	TRUE	0	1	0	0.008	-0.008	-0.181329	FALSE	LOSS
ENSBTAG00000000630	LSM14A	FALSE	TRUE	0	1	0	0.008	-0.008	-0.181329	FALSE	LOSS
ENSBTAG00000003232	RAB29	FALSE	TRUE	0	1	0	0.008	-0.008	-0.181329	FALSE	LOSS
ENSBTAG00000044207	RAB2B	FALSE	TRUE	0	1	0	0.008	-0.008	-0.181329	FALSE	LOSS
ENSBTAG00000016839	MTO1	FALSE	TRUE	0	1	0	0.008	-0.008	-0.181329	FALSE	LOSS
ENSBTAG00000047418	SLC25A6	FALSE	TRUE	0	1	0	0.008	-0.008	-0.181329	FALSE	LOSS
ENSBTAG00000014007	ELMOD2	FALSE	TRUE	0	1	0	0.008	-0.008	-0.181329	FALSE	LOSS
ENSBTAG00000009903	PTCH1	FALSE	TRUE	0	1	0	0.008	-0.008	-0.181329	FALSE	LOSS
ENSBTAG00000015711	BTG2	FALSE	TRUE	0	1	0	0.008	-0.008	-0.181329	FALSE	LOSS
ENSBTAG00000044000	PRIM1	FALSE	TRUE	0	1	0	0.008	-0.008	-0.181329	FALSE	LOSS
ENSBTAG00000007562	TRAM1	FALSE	TRUE	0	1	0	0.008	-0.008	-0.181329	FALSE	LOSS
ENSBTAG00000001412	N6AMT1	FALSE	TRUE	0	1	0	0.008	-0.008	-0.181329	FALSE	LOSS
ENSBTAG00000014286	IFT88	FALSE	TRUE	0	1	0	0.008	-0.008	-0.181329	FALSE	LOSS
ENSBTAG00000014766	SRSF1	FALSE	TRUE	0	1	0	0.008	-0.008	-0.181329	FALSE	LOSS
ENSBTAG00000020583	AASDH	FALSE	TRUE	0	1	0	0.008	-0.008	-0.181329	FALSE	LOSS
ENSBTAG00000020268	RSF1	FALSE	TRUE	0	1	0	0.008	-0.008	-0.181329	FALSE	LOSS
ENSBTAG00000007639	SDAD1	FALSE	TRUE	0	1	0	0.008	-0.008	-0.181329	FALSE	LOSS
ENSBTAG00000015066	LANCL1	FALSE	TRUE	0	1	0	0.008	-0.008	-0.181329	FALSE	LOSS
ENSBTAG00000017550	CSNK1G3	FALSE	TRUE	0	1	0	0.008	-0.008	-0.181329	FALSE	LOSS
ENSBTAG00000016268	XRCC1	FALSE	TRUE	0	1	0	0.008	-0.008	-0.181329	FALSE	LOSS
ENSBTAG00000008909	PNPT1	FALSE	TRUE	0	1	0	0.008	-0.008	-0.181329	FALSE	LOSS
ENSBTAG00000032640	CEP20	FALSE	TRUE	0	1	0	0.008	-0.008	-0.181329	FALSE	LOSS
ENSBTAG00000004635	LLGL1	FALSE	TRUE	0	1	0	0.008	-0.008	-0.181329	FALSE	LOSS
ENSBTAG00000035254	CYHR1	FALSE	TRUE	0	1	0	0.008	-0.008	-0.181329	FALSE	LOSS
ENSBTAG00000004912	ANKRD17	FALSE	TRUE	0	1	0	0.008	-0.008	-0.181329	FALSE	LOSS
ENSBTAG00000015516	CCDC28A	FALSE	TRUE	0	1	0	0.008	-0.008	-0.181329	FALSE	LOSS
ENSBTAG00000004745	NAA15	FALSE	TRUE	0	1	0	0.008	-0.008	-0.181329	FALSE	LOSS
ENSBTAG00000021988	SOCS4	FALSE	TRUE	0	1	0	0.008	-0.008	-0.181329	FALSE	LOSS
ENSBTAG00000016062	C21H14orf28	FALSE	TRUE	0	1	0	0.008	-0.008	-0.181329	FALSE	LOSS
ENSBTAG00000017850	ARHGEF6	FALSE	TRUE	0	1	0	0.008	-0.008	-0.181329	FALSE	LOSS
ENSBTAG00000004999	RESF1	FALSE	TRUE	0	1	0	0.008	-0.008	-0.181329	FALSE	LOSS
ENSBTAG00000016495	LINS1	FALSE	TRUE	0	1	0	0.008	-0.008	-0.181329	FALSE	LOSS
ENSBTAG00000019543	TCEB2	FALSE	TRUE	0	1	0	0.008	-0.008	-0.181329	FALSE	LOSS
ENSBTAG00000006242	USP9X	FALSE	TRUE	0	1	0	0.008	-0.008	-0.181329	FALSE	LOSS
ENSBTAG00000015024	GXYLT1	FALSE	TRUE	0	1	0	0.008	-0.008	-0.181329	FALSE	LOSS
ENSBTAG00000000892	CGAS	FALSE	TRUE	0	1	0	0.008	-0.008	-0.181329	FALSE	LOSS
ENSBTAG00000014752	AKAP11	FALSE	TRUE	0	1	0	0.008	-0.008	-0.181329	FALSE	LOSS
ENSBTAG00000005550	SOS2	FALSE	TRUE	0	1	0	0.008	-0.008	-0.181329	FALSE	LOSS
ENSBTAG00000001161	SINHCAF	FALSE	TRUE	0	1	0	0.008	-0.008	-0.181329	FALSE	LOSS
ENSBTAG00000013120	ARMH3	FALSE	TRUE	0	1	0	0.008	-0.008	-0.181329	FALSE	LOSS
ENSBTAG00000016243	RBL2	FALSE	TRUE	0	1	0	0.008	-0.008	-0.181329	FALSE	LOSS
ENSBTAG00000012797	DCUN1D1	FALSE	TRUE	0	1	0	0.008	-0.008	-0.181329	FALSE	LOSS
ENSBTAG00000003552	MED17	FALSE	TRUE	0	1	0	0.008	-0.008	-0.181329	FALSE	LOSS
ENSBTAG00000006837	UBA6	FALSE	TRUE	0	1	0	0.008	-0.008	-0.181329	FALSE	LOSS
ENSBTAG00000013697	CLASRP	FALSE	TRUE	0	1	0	0.008	-0.008	-0.181329	FALSE	LOSS
ENSBTAG00000009566	CCNH	FALSE	TRUE	0	1	0	0.008	-0.008	-0.181329	FALSE	LOSS
ENSBTAG00000020806	HELB	FALSE	TRUE	0	1	0	0.008	-0.008	-0.181329	FALSE	LOSS
ENSBTAG00000015572	YTHDC1	FALSE	TRUE	0	1	0	0.008	-0.008	-0.181329	FALSE	LOSS
ENSBTAG00000046273	TLCD3A	TRUE	TRUE	4	3	0.0147601	0.024	-0.00923985	-0.206274	FALSE	GAIN
ENSBTAG00000048048	ENSBTAG00000048048	TRUE	TRUE	14	8	0.0516605	0.064	-0.0123395	-0.268637	FALSE	GAIN
ENSBTAG00000011017	ABI2	FALSE	TRUE	0	2	0	0.016	-0.016	-0.342285	FALSE	LOSS
ENSBTAG00000012667	CAMK2G	FALSE	TRUE	0	2	0	0.016	-0.016	-0.342285	FALSE	LOSS
ENSBTAG00000019054	EPSTI1	FALSE	TRUE	0	2	0	0.016	-0.016	-0.342285	FALSE	LOSS
ENSBTAG00000039470	ENSBTAG00000039470	TRUE	TRUE	4	4	0.0147601	0.032	-0.0172399	-0.36723	FALSE	LOSS
ENSBTAG00000009943	ENSBTAG00000009943	FALSE	TRUE	0	3	0	0.024	-0.024	-0.503241	FALSE	LOSS
ENSBTAG00000017086	GRB10	TRUE	TRUE	2	4	0.00738007	0.032	-0.0246199	-0.515713	FALSE	LOSS
ENSBTAG00000026326	SPN	TRUE	TRUE	20	15	0.0738007	0.12	-0.0461993	-0.949879	FALSE	GAIN
ENSBTAG00000015193	ENSBTAG00000015193	FALSE	TRUE	0	6	0	0.048	-0.048	-0.986109	FALSE	LOSS
ENSBTAG00000046161	ENSBTAG00000046161	TRUE	TRUE	10	15	0.0369004	0.12	-0.0830996	-1.6923	FALSE	LOSS
ENSBTAG00000027962	ENSBTAG00000027962	TRUE	TRUE	10	25	0.0369004	0.2	-0.1631	-3.30186	TRUE	LOSS
ENSBTAG00000034871	ENSBTAG00000034871	TRUE	TRUE	6	37	0.0221402	0.296	-0.27386	-5.5303	TRUE	LOSS
ENSBTAG00000047816	ENSBTAG00000047816	TRUE	TRUE	1	46	0.00369004	0.368	-0.36431	-7.35011	TRUE	LOSS
ENSBTAG00000007384	CYTH3	TRUE	TRUE	12	125	0.0442804	1	-0.95572	-19.249	TRUE	LOSS

## Sheet: S5_Pathways
S5: Pathway over-representation analysis with significant genes from AI-pregnant and non-pregnant
AI Pregnant
ID	Term	Term PValue	Term PValue Corrected with Bonferroni step down	Group PValue	Group PValue Corrected with Bonferroni step down	Associated Genes Found
KEGG:05213	Endometrial cancer	0.0372176	0.409394	1.7714e-05	0.000389707	[BAK1, MYC, POLK]
KEGG:05214	Glioma	0.00198204	0.0971198	1.7714e-05	0.000389707	[BAK1, CAMK2G, PDGFA, PDGFB, POLK]
KEGG:05216	Thyroid cancer	0.0131162	0.354138	1.7714e-05	0.000389707	[BAK1, MYC, POLK]
KEGG:05222	Small cell lung cancer	0.0278317	0.417476	1.7714e-05	0.000389707	[BAK1, CCNE2, MYC, POLK]
KEGG:04114	Oocyte meiosis	0.00332175	0.152801	0.000166738	0.0035015	[ANAPC13, CAMK2G, CCNE2, PPP2R1B, PPP2R5A, PPP3CA]
KEGG:04310	Wnt signaling pathway	0.00938823	0.309811	0.000166738	0.0035015	[CAMK2G, CTNNBIP1, MYC, NFATC3, PPP3CA, TBL1XR1]
KEGG:04720	Long-term potentiation	0.0505738	0.252869	0.000166738	0.0035015	[ATF4, CAMK2G, PPP3CA]
KEGG:04922	Glucagon signaling pathway	0.00139029	0.0709047	0.000166738	0.0035015	[ACACA, ATF4, CAMK2G, LDHA, PHKG2, PPP3CA]
KEGG:05031	Amphetamine addiction	0.0487924	0.292755	0.000166738	0.0035015	[ATF4, CAMK2G, PPP3CA]
KEGG:00640	Propanoate metabolism	0.000498135	0.0283937	0.000498135	0.0099627	[ACACA, ECHDC1, LDHA, SUCLG1]
KEGG:00510	N-Glycan biosynthesis	0.000328994	0.0194107	0.000946401	0.0179816	[MAN1A1, MAN1A2, MAN1C1, MGAT1, STT3B]
KEGG:04141	Protein processing in endoplasmic reticulum	0.000916163	0.0494728	0.000946401	0.0179816	[ATF4, BAK1, MAN1A1, MAN1A2, MAN1C1, SEC24C, SEC63, STT3B]
KEGG:05222	Small cell lung cancer	0.0278317	0.417476	0.0012466	0.0224388	[BAK1, CCNE2, MYC, POLK]
GO:0006919	activation of cysteine-type endopeptidase activity involved in apoptotic process	0.0211411	0.443962	1.7714e-05	0.000389707	[BAK1, DLC1, MYC]
GO:0038034	signal transduction in absence of ligand	0.00521841	0.224392	1.7714e-05	0.000389707	[BAK1, HTRA2, IFI6, PPP2R1B]
GO:0014812	muscle cell migration	0.0014597	0.0729852	1.7714e-05	0.000389707	[NDRG4, PDGFA, PDGFB, PLEKHO1]
GO:0008637	apoptotic mitochondrial changes	0.0580103	0.116021	1.7714e-05	0.000389707	[BAK1, IFI6, SH3GLB1]
GO:0032200	telomere organization	0.00691756	0.25595	1.7714e-05	0.000389707	[CCNE2, MRE11, MYC, NOP10, XRCC1]
GO:0014909	smooth muscle cell migration	0.00603776	0.24151	1.7714e-05	0.000389707	[NDRG4, PDGFA, PDGFB]
GO:0071482	cellular response to light stimulus	0.0542304	0.216921	1.7714e-05	0.000389707	[BAK1, POLK, YY1]
GO:0097192	extrinsic apoptotic signaling pathway in absence of ligand	0.00521841	0.224392	1.7714e-05	0.000389707	[BAK1, HTRA2, IFI6, PPP2R1B]
GO:0000723	telomere maintenance	0.00663151	0.251998	1.7714e-05	0.000389707	[CCNE2, MRE11, MYC, NOP10, XRCC1]
GO:0014910	regulation of smooth muscle cell migration	0.00364966	0.164235	1.7714e-05	0.000389707	[NDRG4, PDGFA, PDGFB]
GO:0034644	cellular response to UV	0.0372176	0.409394	1.7714e-05	0.000389707	[BAK1, POLK, YY1]
GO:0014066	regulation of phosphatidylinositol 3-kinase signaling	0.00118809	0.0617808	1.7714e-05	0.000389707	[PDGFA, PDGFB, SELP, SEMA4D, UBE3A]
GO:0048008	platelet-derived growth factor receptor signaling pathway	0.0122633	0.355635	1.7714e-05	0.000389707	[NDRG4, PDGFA, PDGFB]
GO:2001239	regulation of extrinsic apoptotic signaling pathway in absence of ligand	0.0084877	0.297069	1.7714e-05	0.000389707	[HTRA2, IFI6, PPP2R1B]
GO:0014068	positive regulation of phosphatidylinositol 3-kinase signaling	0.000432786	0.0251016	1.7714e-05	0.000389707	[PDGFA, PDGFB, SELP, SEMA4D, UBE3A]
GO:0010950	positive regulation of endopeptidase activity	0.0297417	0.416384	1.7714e-05	0.000389707	[BAK1, DLC1, HTRA2, MYC]
GO:0043280	positive regulation of cysteine-type endopeptidase activity involved in apoptotic process	0.0139589	0.362932	1.7714e-05	0.000389707	[BAK1, DLC1, HTRA2, MYC]
GO:2001056	positive regulation of cysteine-type endopeptidase activity	0.019402	0.446247	1.7714e-05	0.000389707	[BAK1, DLC1, HTRA2, MYC]
GO:1901136	carbohydrate derivative catabolic process	0.0297417	0.416384	0.000946401	0.0179816	[FUCA2, ITPA, MGAT1, STT3B]
GO:0006491	N-glycan processing	0.000858821	0.0472352	0.000946401	0.0179816	[MAN1A1, MAN1A2, MAN1C1]
GO:0032200	telomere organization	0.00691756	0.25595	0.0012466	0.0224388	[CCNE2, MRE11, MYC, NOP10, XRCC1]
GO:0032204	regulation of telomere maintenance	0.0403629	0.363266	0.0012466	0.0224388	[MRE11, MYC, XRCC1]
GO:0000723	telomere maintenance	0.00663151	0.251998	0.0012466	0.0224388	[CCNE2, MRE11, MYC, NOP10, XRCC1]
GO:0000726	non-recombinational repair	0.000988324	0.0523812	0.0012466	0.0224388	[MRE11, POLA1, POLQ, XRCC1]
GO:0006303	double-strand break repair via nonhomologous end joining	0.000563973	0.0315825	0.0012466	0.0224388	[MRE11, POLA1, POLQ, XRCC1]
Non-Pregnant
ID	Term	Term PValue	Term PValue Corrected with Bonferroni step down	Group PValue	Group PValue Corrected with Bonferroni step down	Associated Genes Found
KEGG:04010	MAPK signaling pathway	0.0941332	1	7.09978e-14	2.02344e-11	[ARRB2, CASP3, CRK, MAP3K12, MAP3K2, MAP4K1, MAPKAPK3, MAPT, PDGFA, PDGFB, PPP3CB, PRKCA, RAP1A, RELB, RPS6KA4, RPS6KA6, TRAF6]
KEGG:04120	Ubiquitin mediated proteolysis	0.00349592	1	1.15062e-05	0.00322173	[BIRC3, CDC20, CDC23, DDB2, FZR1, PIAS4, SMURF2, TRAF6, UBA7, UBE2F, UBE2H, UBE2I, UBE2L6]
KEGG:04137	Mitophagy	0.325622	1	3.09254e-05	0.00850447	[CSNK2A2, MFN2, PINK1, UBB]
GO:0019222	regulation of metabolic process	0.000330516	0.321923	1.38933e-15	3.98739e-13	[ABHD14B, ABL1, ACADM, ADIPOR1, AGO1, AHI1, AKAP8L, ANG, ARF4, ARL2BP, ARMCX3, ARRB2, ATAD2, ATF3, ATP6AP1, ATXN7L3, BAHD1, BCAP31, BCAS3, BID, BIRC3, BLM, BRF2, CALR, CASK, CASP3, CCDC88C, CCNB1, CCND3, CCNE2, CCR7, CD27, CDC20, CDK4, CDKN2AIP, CIITA, CIRBP, CLEC16A, CNKSR3, COMMD9, CPNE1, CREB3, CREB3L1, CRTAP, CSNK2A2, DHFR, DHX29, DLC1, DMTF1, DNAJB2, DNAJC3, DSCC1, DVL3, DYRK1B, EHMT2, EIF3J…
GO:0006725	cellular aromatic compound metabolic process	2.62565e-05	0.0259939	1.38933e-15	3.98739e-13	[ABCB6, ABHD14B, ABL1, ADAL, AGO1, AHI1, AK6, AKAP8L, ALAS2, AMPD2, ANG, ARF4, ARL2BP, ARMCX3, ARRB2, ATAD2, ATF3, ATP5B, ATXN7L3, BAHD1, BCAS3, BID, BIRC3, BLM, BMS1, BRF2, CALR, CARS2, CASK, CCNB1, CCNB1IP1, CCND3, CCNE2, CDKN2AIP, CIITA, CMPK1, COMMD9, CPNE1, CPSF4, CREB3, CREB3L1, CSNK2A2, DDB2, DDX47, DDX50, DDX56, DHFR, DHX29, DMTF1, DSCC1, DUS4L, DVL3, DYRK1B, EHMT2, ERBB2, ERF, ETF1, EXOS…
GO:0034641	cellular nitrogen compound metabolic process	5.61377e-08	5.6699e-05	1.38933e-15	3.98739e-13	[ABCB6, ABHD14B, ABL1, ACADM, ADAL, AGO1, AHI1, AK6, AKAP8L, ALAS2, AMPD2, ANG, ARF4, ARL2BP, ARMCX3, ARRB2, ASNS, ATAD2, ATF3, ATP5B, ATXN7L3, BAHD1, BCAS3, BID, BIRC3, BLM, BMS1, BRF2, CALR, CARS2, CASK, CCNB1, CCNB1IP1, CCND3, CCNE2, CDKN2AIP, CIITA, CIRBP, CMPK1, COMMD9, CPNE1, CPSF4, CREB3, CREB3L1, CSNK2A2, DDB2, DDX47, DDX50, DDX56, DENR, DHFR, DHX29, DMTF1, DNAJC3, DSCC1, DUS4L, DVL3, DYR…
GO:0043170	macromolecule metabolic process	1.81539e-13	1.84262e-10	1.38933e-15	3.98739e-13	[ABHD14B, ABL1, ACADM, ADGB, AGO1, AHI1, AKAP8L, ALAS2, ANG, ANKZF1, APOM, ARF4, ARL2BP, ARMCX3, ARRB2, ART3, ATAD2, ATF3, ATG4C, ATP6AP1, ATXN7L3, AUP1, AURKC, BAHD1, BCAP31, BCAS3, BID, BIRC3, BLK, BLM, BMS1, BRF2, CALR, CARS2, CASK, CASP3, CCDC88C, CCNB1, CCNB1IP1, CCND3, CCNE2, CCR7, CD27, CDC20, CDC23, CDK4, CDKN2AIP, CFLAR, CHML, CIITA, CIRBP, CLEC16A, CNKSR3, COMMD9, CPNE1, CPSF4, CREB3, C…
GO:0044249	cellular biosynthetic process	2.96662e-05	0.0293398	1.38933e-15	3.98739e-13	[ABCB6, ABHD14B, ABL1, ACADM, ACSS2, ADAL, AGO1, AHI1, AKAP8L, ALAS2, AMPD2, ANG, ARF4, ARL2BP, ARMCX3, ARRB2, ART3, ASNS, ATAD2, ATF3, ATG4C, ATP5B, ATXN7L3, BAHD1, BCAS3, BIRC3, BLM, BRF2, CALR, CARS2, CASK, CCND3, CCNE2, CCR7, CDKN2AIP, CIITA, CIRBP, CMPK1, COMMD9, CPNE1, CREB3, CREB3L1, CSNK2A2, DENR, DGKA, DHFR, DHX29, DLAT, DMTF1, DNAJC3, DSCC1, DVL3, DYRK1B, EEF1G, EHMT2, EIF2D, EIF3I, EIF…
GO:0046483	heterocycle metabolic process	1.63556e-05	0.0162411	1.38933e-15	3.98739e-13	[ABCB6, ABHD14B, ABL1, ADAL, AGO1, AHI1, AK6, AKAP8L, ALAS2, AMPD2, ANG, ARF4, ARL2BP, ARMCX3, ARRB2, ATAD2, ATF3, ATP5B, ATXN7L3, BAHD1, BCAS3, BID, BIRC3, BLM, BMS1, BRF2, CALR, CARS2, CASK, CCNB1, CCNB1IP1, CCND3, CCNE2, CDKN2AIP, CIITA, CMPK1, COMMD9, CPNE1, CPSF4, CREB3, CREB3L1, CSNK2A2, DDB2, DDX47, DDX50, DDX56, DHFR, DHX29, DMTF1, DSCC1, DUS4L, DVL3, DYRK1B, EHMT2, ERBB2, ERF, ETF1, EXOS…
GO:1901360	organic cyclic compound metabolic process	6.79225e-05	0.0669716	1.38933e-15	3.98739e-13	[ABCB6, ABHD14B, ABL1, ADAL, AGO1, AHI1, AK6, AKAP8L, ALAS2, AMPD2, ANG, ARF4, ARL2BP, ARMCX3, ARRB2, ATAD2, ATF3, ATP5B, ATXN7L3, BAHD1, BCAS3, BID, BIRC3, BLM, BMS1, BRF2, CALR, CARS2, CASK, CCNB1, CCNB1IP1, CCND3, CCNE2, CDKN2AIP, CIITA, CMPK1, COMMD9, CPNE1, CPSF4, CREB3, CREB3L1, CSNK2A2, DDB2, DDX47, DDX50, DDX56, DHFR, DHX29, DMTF1, DSCC1, DUS4L, DVL3, DYRK1B, EHMT2, ERBB2, ERF, ETF1, EXOS…
GO:1901564	organonitrogen compound metabolic process	9.92604e-11	1.00452e-07	1.38933e-15	3.98739e-13	[ABCB6, ABL1, ACADM, ADAL, ADGB, AGO1, AKAP8L, ALAS2, AMPD2, ANG, ANKZF1, APOM, ARF4, ARL2BP, ARRB2, ART3, ASNS, ATF3, ATG4C, ATP5B, ATP6AP1, ATXN7L3, AUP1, AURKC, BCAP31, BID, BIRC3, BLK, BLM, CALR, CARS2, CASK, CASP3, CCDC88C, CCNB1, CCNB1IP1, CCND3, CCNE2, CCR7, CD27, CDC20, CDC23, CDK4, CFLAR, CHML, CIRBP, CLEC16A, CMPK1, CNKSR3, CRTAP, CSNK2A2, CTSW, DCAF11, DCAF15, DDB2, DENR, DHFR, DHX29, …
GO:1901576	organic substance biosynthetic process	9.65941e-06	0.00963044	1.38933e-15	3.98739e-13	[ABCB6, ABHD14B, ABL1, ACADM, ACSS2, ADAL, AGO1, AHI1, AKAP8L, ALAS2, ALG10, AMPD2, ANG, ARF4, ARL2BP, ARMCX3, ARRB2, ART3, ASNS, ATAD2, ATF3, ATG4C, ATP5B, ATXN7L3, BAHD1, BCAS3, BIRC3, BLM, BRF2, CALR, CARS2, CASK, CCND3, CCNE2, CCR7, CDK4, CDKN2AIP, CIITA, CIRBP, CMPK1, COMMD9, CPNE1, CREB3, CREB3L1, CSNK2A2, DENR, DGKA, DHFR, DHX29, DLAT, DMTF1, DNAJC3, DSCC1, DVL3, DYRK1B, EEF1G, EHMT2, EIF2…
GO:0006139	nucleobase-containing compound metabolic process	9.38693e-06	0.00936815	1.38933e-15	3.98739e-13	[ABHD14B, ABL1, ADAL, AGO1, AHI1, AK6, AKAP8L, AMPD2, ANG, ARF4, ARL2BP, ARMCX3, ARRB2, ATAD2, ATF3, ATP5B, ATXN7L3, BAHD1, BCAS3, BID, BIRC3, BLM, BMS1, BRF2, CALR, CARS2, CASK, CCNB1, CCNB1IP1, CCND3, CCNE2, CDKN2AIP, CIITA, CMPK1, COMMD9, CPNE1, CPSF4, CREB3, CREB3L1, CSNK2A2, DDB2, DDX47, DDX50, DDX56, DHFR, DHX29, DMTF1, DSCC1, DUS4L, DVL3, DYRK1B, EHMT2, ERBB2, ERF, ETF1, EXOSC2, F2RL1, FER…
GO:0019538	protein metabolic process	9.25381e-13	9.37411e-10	1.38933e-15	3.98739e-13	[ABL1, ADGB, AGO1, AKAP8L, ALAS2, ANG, ANKZF1, APOM, ARF4, ARL2BP, ARRB2, ART3, ATF3, ATG4C, ATP6AP1, ATXN7L3, AUP1, AURKC, BCAP31, BID, BIRC3, BLK, BLM, CALR, CARS2, CASK, CASP3, CCDC88C, CCNB1, CCNB1IP1, CCND3, CCNE2, CCR7, CD27, CDC20, CDC23, CDK4, CFLAR, CHML, CIRBP, CLEC16A, CNKSR3, CRTAP, CSNK2A2, CTSW, DCAF11, DCAF15, DDB2, DENR, DHX29, DLC1, DNAJB2, DNAJC3, DSCC1, DVL3, DYRK1B, EDEM3, EEF…
GO:0031323	regulation of cellular metabolic process	0.000609556	0.585174	1.38933e-15	3.98739e-13	[ABHD14B, ABL1, ACADM, ADIPOR1, AGO1, AHI1, AKAP8L, ANG, ARF4, ARL2BP, ARMCX3, ARRB2, ATAD2, ATF3, ATP6AP1, ATXN7L3, BAHD1, BCAP31, BCAS3, BID, BIRC3, BLM, BRF2, CALR, CASK, CASP3, CCDC88C, CCNB1, CCND3, CCNE2, CCR7, CD27, CDC20, CDKN2AIP, CIITA, CIRBP, CLEC16A, CNKSR3, COMMD9, CPNE1, CREB3, CREB3L1, CRTAP, CSNK2A2, DHFR, DHX29, DLC1, DMTF1, DNAJB2, DNAJC3, DSCC1, DVL3, DYRK1B, EHMT2, EIF3J, ENSA…
GO:0044260	cellular macromolecule metabolic process	1.88014e-14	1.91023e-11	1.38933e-15	3.98739e-13	[ABHD14B, ABL1, ACADM, AGO1, AHI1, AKAP8L, ALAS2, ANG, ANKZF1, ARF4, ARL2BP, ARMCX3, ARRB2, ART3, ATAD2, ATF3, ATG4C, ATP6AP1, ATXN7L3, AUP1, AURKC, BAHD1, BCAP31, BCAS3, BID, BIRC3, BLK, BLM, BMS1, BRF2, CALR, CARS2, CASK, CASP3, CCDC88C, CCNB1, CCNB1IP1, CCND3, CCNE2, CCR7, CD27, CDC20, CDC23, CDK4, CDKN2AIP, CHML, CIITA, CIRBP, CLEC16A, CNKSR3, COMMD9, CPNE1, CPSF4, CREB3, CREB3L1, CRTAP, CSNK…
GO:0051171	regulation of nitrogen compound metabolic process	0.00186911	1	1.38933e-15	3.98739e-13	[ABHD14B, ABL1, AGO1, AHI1, AKAP8L, ANG, ARF4, ARL2BP, ARMCX3, ARRB2, ATAD2, ATF3, ATP6AP1, ATXN7L3, BAHD1, BCAP31, BCAS3, BID, BIRC3, BLM, BRF2, CALR, CASK, CASP3, CCDC88C, CCNB1, CCND3, CCNE2, CCR7, CD27, CDC20, CDKN2AIP, CIITA, CIRBP, CLEC16A, CNKSR3, COMMD9, CPNE1, CREB3, CREB3L1, CRTAP, CSNK2A2, DHX29, DLC1, DMTF1, DNAJB2, DNAJC3, DSCC1, DVL3, DYRK1B, EHMT2, EIF3J, ENSA, ERBB2, ERF, F2RL1, F…
GO:0060255	regulation of macromolecule metabolic process	0.000566054	0.544544	1.38933e-15	3.98739e-13	[ABHD14B, ABL1, AGO1, AHI1, AKAP8L, ANG, ARF4, ARL2BP, ARMCX3, ARRB2, ATAD2, ATF3, ATP6AP1, ATXN7L3, BAHD1, BCAP31, BCAS3, BID, BIRC3, BLM, BRF2, CALR, CASK, CASP3, CCDC88C, CCNB1, CCND3, CCNE2, CCR7, CD27, CDC20, CDK4, CDKN2AIP, CIITA, CIRBP, CLEC16A, CNKSR3, COMMD9, CPNE1, CREB3, CREB3L1, CRTAP, CSNK2A2, DHX29, DLC1, DMTF1, DNAJB2, DNAJC3, DSCC1, DVL3, DYRK1B, EHMT2, EIF3J, ENSA, ERBB2, ERF, ET…
GO:0080090	regulation of primary metabolic process	0.000903952	0.85333	1.38933e-15	3.98739e-13	[ABHD14B, ABL1, ACADM, ADIPOR1, AGO1, AHI1, AKAP8L, ANG, ARF4, ARL2BP, ARMCX3, ARRB2, ATAD2, ATF3, ATP6AP1, ATXN7L3, BAHD1, BCAP31, BCAS3, BID, BIRC3, BLM, BRF2, CALR, CASK, CASP3, CCDC88C, CCNB1, CCND3, CCNE2, CCR7, CD27, CDC20, CDK4, CDKN2AIP, CIITA, CIRBP, CLEC16A, CNKSR3, COMMD9, CPNE1, CREB3, CREB3L1, CRTAP, CSNK2A2, DHX29, DLC1, DMTF1, DNAJB2, DNAJC3, DSCC1, DVL3, DYRK1B, EHMT2, EIF3J, ENSA…
GO:0009059	macromolecule biosynthetic process	1.29079e-05	0.0128434	1.38933e-15	3.98739e-13	[ABHD14B, ABL1, ACADM, AGO1, AHI1, AKAP8L, ALAS2, ANG, ARF4, ARL2BP, ARMCX3, ARRB2, ART3, ATAD2, ATF3, ATG4C, ATXN7L3, BAHD1, BCAS3, BIRC3, BLM, BRF2, CALR, CARS2, CASK, CCND3, CCNE2, CCR7, CDKN2AIP, CIITA, CIRBP, COMMD9, CPNE1, CREB3, CREB3L1, CSNK2A2, DENR, DHX29, DMTF1, DNAJC3, DSCC1, DVL3, DYRK1B, EEF1G, EHMT2, EIF2D, EIF3I, EIF3J, EIF4B, ERBB2, ERF, ETF1, F2RL1, FER, GABPA, GFM1, GFPT1, GLMP…
GO:0010467	gene expression	1.22783e-07	0.000123519	1.38933e-15	3.98739e-13	[ABHD14B, ABL1, AGO1, AHI1, AKAP8L, ANG, ARF4, ARMCX3, ARRB2, ATAD2, ATF3, ATXN7L3, BAHD1, BCAS3, BIRC3, BLM, BMS1, BRF2, CALR, CARS2, CASK, CASP3, CCND3, CDK4, CDKN2AIP, CIITA, CIRBP, COMMD9, CPNE1, CPSF4, CREB3, CREB3L1, CSNK2A2, DDX47, DDX56, DENR, DHX29, DMTF1, DNAJC3, DUS4L, DVL3, DYRK1B, EEF1G, EHMT2, EIF2D, EIF3I, EIF3J, EIF4B, ERBB2, ERF, ERO1A, ETF1, EXOSC2, F2RL1, FER, GABPA, GFM1, GFPT…
GO:0043412	macromolecule modification	2.28212e-08	2.30723e-05	1.38933e-15	3.98739e-13	[ABL1, AKAP8L, ARF4, ARL2BP, ARRB2, ART3, ATF3, ATG4C, ATP6AP1, ATXN7L3, AURKC, BIRC3, BLK, BLM, CASK, CASP3, CCDC88C, CCNB1, CCNB1IP1, CCND3, CCNE2, CD27, CDC20, CDC23, CDK4, CHML, CNKSR3, CRTAP, CSNK2A2, DCAF11, DCAF15, DDB2, DLC1, DNAJB2, DNAJC3, DSCC1, DUS4L, DVL3, DYRK1B, EDEM3, EHMT2, ENSA, ERBB2, ERO1A, ETF1, F2RL1, FANCF, FBXL12, FBXL5, FER, FTO, FZR1, GFPT1, GTF2H3, HECTD2, HELLS, HSP90B…
GO:0034645	cellular macromolecule biosynthetic process	1.63566e-05	0.0162257	1.38933e-15	3.98739e-13	[ABHD14B, ABL1, ACADM, AGO1, AHI1, AKAP8L, ALAS2, ANG, ARF4, ARMCX3, ARRB2, ART3, ATAD2, ATF3, ATG4C, ATXN7L3, BAHD1, BCAS3, BLM, BRF2, CALR, CARS2, CASK, CCND3, CCNE2, CCR7, CDKN2AIP, CIITA, CIRBP, COMMD9, CPNE1, CREB3, CREB3L1, CSNK2A2, DENR, DHX29, DMTF1, DNAJC3, DSCC1, DVL3, DYRK1B, EEF1G, EHMT2, EIF2D, EIF3I, EIF3J, EIF4B, ERBB2, ERF, ETF1, F2RL1, FER, GABPA, GFM1, GFPT1, GLMP, GTF2H3, GZF1,…
GO:0036211	protein modification process	9.418e-08	9.49334e-05	1.38933e-15	3.98739e-13	[ABL1, AKAP8L, ARF4, ARL2BP, ARRB2, ART3, ATF3, ATG4C, ATP6AP1, ATXN7L3, AURKC, BIRC3, BLK, BLM, CASK, CASP3, CCDC88C, CCNB1, CCNB1IP1, CCND3, CCNE2, CD27, CDC20, CDC23, CDK4, CHML, CNKSR3, CRTAP, CSNK2A2, DCAF11, DCAF15, DDB2, DLC1, DNAJB2, DNAJC3, DSCC1, DVL3, DYRK1B, EDEM3, EHMT2, ENSA, ERBB2, ERO1A, ETF1, F2RL1, FANCF, FBXL12, FBXL5, FER, FZR1, GFPT1, GTF2H3, HECTD2, HSP90B1, IKBKE, ITGA1, IT…
GO:0044267	cellular protein metabolic process	5.05973e-13	5.13056e-10	1.38933e-15	3.98739e-13	[ABL1, AGO1, AKAP8L, ANG, ANKZF1, ARF4, ARL2BP, ARRB2, ART3, ATF3, ATG4C, ATP6AP1, ATXN7L3, AUP1, AURKC, BCAP31, BID, BIRC3, BLK, BLM, CALR, CARS2, CASK, CASP3, CCDC88C, CCNB1, CCNB1IP1, CCND3, CCNE2, CD27, CDC20, CDC23, CDK4, CHML, CIRBP, CLEC16A, CNKSR3, CRTAP, CSNK2A2, CTSW, DCAF11, DCAF15, DDB2, DENR, DHX29, DLC1, DNAJB2, DNAJC3, DSCC1, DVL3, DYRK1B, EDEM3, EEF1G, EHMT2, EIF2D, EIF3I, EIF3J, …
GO:0090304	nucleic acid metabolic process	5.53726e-05	0.0546528	1.38933e-15	3.98739e-13	[ABHD14B, ABL1, AGO1, AHI1, AKAP8L, ANG, ARF4, ARL2BP, ARMCX3, ARRB2, ATAD2, ATF3, ATXN7L3, BAHD1, BCAS3, BIRC3, BLM, BMS1, BRF2, CALR, CARS2, CASK, CCNB1IP1, CCND3, CCNE2, CDKN2AIP, CIITA, COMMD9, CPNE1, CPSF4, CREB3, CREB3L1, CSNK2A2, DDB2, DDX47, DDX50, DDX56, DHX29, DMTF1, DSCC1, DUS4L, DVL3, DYRK1B, EHMT2, ERBB2, ERF, ETF1, EXOSC2, F2RL1, FER, FTO, GABPA, GLMP, GTF2H3, GZF1, HELLS, ICE2, IFT…
GO:0016070	RNA metabolic process	7.84905e-05	0.0772346	1.38933e-15	3.98739e-13	[ABHD14B, ABL1, AGO1, AHI1, AKAP8L, ANG, ARF4, ARL2BP, ARMCX3, ARRB2, ATAD2, ATF3, ATXN7L3, BAHD1, BCAS3, BIRC3, BLM, BMS1, BRF2, CALR, CARS2, CASK, CCND3, CDKN2AIP, CIITA, COMMD9, CPNE1, CPSF4, CREB3, CREB3L1, CSNK2A2, DDX47, DDX50, DDX56, DHX29, DMTF1, DUS4L, DVL3, DYRK1B, EHMT2, ERBB2, ERF, ETF1, EXOSC2, F2RL1, FER, FTO, GABPA, GLMP, GTF2H3, GZF1, HELLS, ICE2, IFT57, INTS2, IQCE, IRF1, IRF2BPL…
GO:0006464	cellular protein modification process	9.418e-08	9.49334e-05	1.38933e-15	3.98739e-13	[ABL1, AKAP8L, ARF4, ARL2BP, ARRB2, ART3, ATF3, ATG4C, ATP6AP1, ATXN7L3, AURKC, BIRC3, BLK, BLM, CASK, CASP3, CCDC88C, CCNB1, CCNB1IP1, CCND3, CCNE2, CD27, CDC20, CDC23, CDK4, CHML, CNKSR3, CRTAP, CSNK2A2, DCAF11, DCAF15, DDB2, DLC1, DNAJB2, DNAJC3, DSCC1, DVL3, DYRK1B, EDEM3, EHMT2, ENSA, ERBB2, ERO1A, ETF1, F2RL1, FANCF, FBXL12, FBXL5, FER, FZR1, GFPT1, GTF2H3, HECTD2, HSP90B1, IKBKE, ITGA1, IT…
GO:0006793	phosphorus metabolic process	0.000420846	0.408641	1.04518e-14	2.98922e-12	[ABL1, ACSS2, ADAL, AK6, AKAP8L, AMPD2, ARL2BP, ARRB2, ATF3, ATP5B, ATP6AP1, AURKC, BID, BLK, BLM, CASK, CASP3, CCDC88C, CCNB1, CCND3, CCNE2, CD27, CDK4, CKB, CMPK1, CNKSR3, CSNK2A2, DGKA, DGKE, DHFR, DLAT, DLC1, DNAJC3, DVL3, DYRK1B, ENSA, ERBB2, F2RL1, FER, GFPT1, GGPS1, GK, GNPNAT1, GPAT4, GRB10, GTF2H3, HSP90B1, IKBKE, INPPL1, ITGA1, ITGB3, ITPKC, KSR1, MAP3K12, MAP3K2, MAP4K1, MAP4K5, MAPK6,…
GO:0043170	macromolecule metabolic process	1.81539e-13	1.84262e-10	1.04518e-14	2.98922e-12	[ABHD14B, ABL1, ACADM, ADGB, AGO1, AHI1, AKAP8L, ALAS2, ANG, ANKZF1, APOM, ARF4, ARL2BP, ARMCX3, ARRB2, ART3, ATAD2, ATF3, ATG4C, ATP6AP1, ATXN7L3, AUP1, AURKC, BAHD1, BCAP31, BCAS3, BID, BIRC3, BLK, BLM, BMS1, BRF2, CALR, CARS2, CASK, CASP3, CCDC88C, CCNB1, CCNB1IP1, CCND3, CCNE2, CCR7, CD27, CDC20, CDC23, CDK4, CDKN2AIP, CFLAR, CHML, CIITA, CIRBP, CLEC16A, CNKSR3, COMMD9, CPNE1, CPSF4, CREB3, C…
GO:1901564	organonitrogen compound metabolic process	9.92604e-11	1.00452e-07	1.04518e-14	2.98922e-12	[ABCB6, ABL1, ACADM, ADAL, ADGB, AGO1, AKAP8L, ALAS2, AMPD2, ANG, ANKZF1, APOM, ARF4, ARL2BP, ARRB2, ART3, ASNS, ATF3, ATG4C, ATP5B, ATP6AP1, ATXN7L3, AUP1, AURKC, BCAP31, BID, BIRC3, BLK, BLM, CALR, CARS2, CASK, CASP3, CCDC88C, CCNB1, CCNB1IP1, CCND3, CCNE2, CCR7, CD27, CDC20, CDC23, CDK4, CFLAR, CHML, CIRBP, CLEC16A, CMPK1, CNKSR3, CRTAP, CSNK2A2, CTSW, DCAF11, DCAF15, DDB2, DENR, DHFR, DHX29, …
GO:0019538	protein metabolic process	9.25381e-13	9.37411e-10	1.04518e-14	2.98922e-12	[ABL1, ADGB, AGO1, AKAP8L, ALAS2, ANG, ANKZF1, APOM, ARF4, ARL2BP, ARRB2, ART3, ATF3, ATG4C, ATP6AP1, ATXN7L3, AUP1, AURKC, BCAP31, BID, BIRC3, BLK, BLM, CALR, CARS2, CASK, CASP3, CCDC88C, CCNB1, CCNB1IP1, CCND3, CCNE2, CCR7, CD27, CDC20, CDC23, CDK4, CFLAR, CHML, CIRBP, CLEC16A, CNKSR3, CRTAP, CSNK2A2, CTSW, DCAF11, DCAF15, DDB2, DENR, DHX29, DLC1, DNAJB2, DNAJC3, DSCC1, DVL3, DYRK1B, EDEM3, EEF…
GO:0019637	organophosphate metabolic process	0.0715294	1	1.04518e-14	2.98922e-12	[ADAL, AK6, AMPD2, ATP5B, BID, CCNB1, CMPK1, DGKA, DHFR, GFPT1, GGPS1, GK, GPAT4, INPPL1, ME2, MTMR1, MTMR6, NDUFAF7, NDUFS6, NME1, NT5C3A, PANK1, PANK2, PDE9A, PDGFA, PDGFB, PGAP3, PI4K2A, PIGA, PIGS, PINK1, PIP4P1, PMPCB, PRKCA, RPIA, SACM1L, STOML2, TP53I3, UQCR10, ZP3]
GO:0044260	cellular macromolecule metabolic process	1.88014e-14	1.91023e-11	1.04518e-14	2.98922e-12	[ABHD14B, ABL1, ACADM, AGO1, AHI1, AKAP8L, ALAS2, ANG, ANKZF1, ARF4, ARL2BP, ARMCX3, ARRB2, ART3, ATAD2, ATF3, ATG4C, ATP6AP1, ATXN7L3, AUP1, AURKC, BAHD1, BCAP31, BCAS3, BID, BIRC3, BLK, BLM, BMS1, BRF2, CALR, CARS2, CASK, CASP3, CCDC88C, CCNB1, CCNB1IP1, CCND3, CCNE2, CCR7, CD27, CDC20, CDC23, CDK4, CDKN2AIP, CHML, CIITA, CIRBP, CLEC16A, CNKSR3, COMMD9, CPNE1, CPSF4, CREB3, CREB3L1, CRTAP, CSNK…
GO:0006796	phosphate-containing compound metabolic process	0.000464634	0.45023	1.04518e-14	2.98922e-12	[ABL1, ADAL, AK6, AKAP8L, AMPD2, ARL2BP, ARRB2, ATF3, ATP5B, ATP6AP1, AURKC, BID, BLK, BLM, CASK, CASP3, CCDC88C, CCNB1, CCND3, CCNE2, CD27, CDK4, CKB, CMPK1, CNKSR3, CSNK2A2, DGKA, DGKE, DHFR, DLC1, DNAJC3, DVL3, DYRK1B, ENSA, ERBB2, F2RL1, FER, GFPT1, GGPS1, GK, GPAT4, GRB10, GTF2H3, HSP90B1, IKBKE, INPPL1, ITGA1, ITGB3, ITPKC, KSR1, MAP3K12, MAP3K2, MAP4K1, MAP4K5, MAPK6, MAPKAPK3, MAPT, ME2, …
GO:0043412	macromolecule modification	2.28212e-08	2.30723e-05	1.04518e-14	2.98922e-12	[ABL1, AKAP8L, ARF4, ARL2BP, ARRB2, ART3, ATF3, ATG4C, ATP6AP1, ATXN7L3, AURKC, BIRC3, BLK, BLM, CASK, CASP3, CCDC88C, CCNB1, CCNB1IP1, CCND3, CCNE2, CD27, CDC20, CDC23, CDK4, CHML, CNKSR3, CRTAP, CSNK2A2, DCAF11, DCAF15, DDB2, DLC1, DNAJB2, DNAJC3, DSCC1, DUS4L, DVL3, DYRK1B, EDEM3, EHMT2, ENSA, ERBB2, ERO1A, ETF1, F2RL1, FANCF, FBXL12, FBXL5, FER, FTO, FZR1, GFPT1, GTF2H3, HECTD2, HELLS, HSP90B…
GO:0036211	protein modification process	9.418e-08	9.49334e-05	1.04518e-14	2.98922e-12	[ABL1, AKAP8L, ARF4, ARL2BP, ARRB2, ART3, ATF3, ATG4C, ATP6AP1, ATXN7L3, AURKC, BIRC3, BLK, BLM, CASK, CASP3, CCDC88C, CCNB1, CCNB1IP1, CCND3, CCNE2, CD27, CDC20, CDC23, CDK4, CHML, CNKSR3, CRTAP, CSNK2A2, DCAF11, DCAF15, DDB2, DLC1, DNAJB2, DNAJC3, DSCC1, DVL3, DYRK1B, EDEM3, EHMT2, ENSA, ERBB2, ERO1A, ETF1, F2RL1, FANCF, FBXL12, FBXL5, FER, FZR1, GFPT1, GTF2H3, HECTD2, HSP90B1, IKBKE, ITGA1, IT…
GO:0044267	cellular protein metabolic process	5.05973e-13	5.13056e-10	1.04518e-14	2.98922e-12	[ABL1, AGO1, AKAP8L, ANG, ANKZF1, ARF4, ARL2BP, ARRB2, ART3, ATF3, ATG4C, ATP6AP1, ATXN7L3, AUP1, AURKC, BCAP31, BID, BIRC3, BLK, BLM, CALR, CARS2, CASK, CASP3, CCDC88C, CCNB1, CCNB1IP1, CCND3, CCNE2, CD27, CDC20, CDC23, CDK4, CHML, CIRBP, CLEC16A, CNKSR3, CRTAP, CSNK2A2, CTSW, DCAF11, DCAF15, DDB2, DENR, DHX29, DLC1, DNAJB2, DNAJC3, DSCC1, DVL3, DYRK1B, EDEM3, EEF1G, EHMT2, EIF2D, EIF3I, EIF3J, …
GO:0051174	regulation of phosphorus metabolic process	0.0906598	1	1.04518e-14	2.98922e-12	[ABL1, AKAP8L, ARL2BP, ARRB2, ATF3, ATP6AP1, BLM, CASP3, CCDC88C, CCNB1, CCND3, CCNE2, CD27, CNKSR3, DLC1, DNAJC3, DVL3, ENSA, ERBB2, F2RL1, FER, GRB10, HSP90B1, ITGA1, ITGB3, KSR1, MAP3K12, MAP3K2, MAP4K1, MAP4K5, MAPT, ME2, MLLT1, NDRG4, NLRC5, PDGFA, PDGFB, PIH1D1, PINK1, PPP1R16B, PPP1R7, PRKCA, RAP1A, RPS3, RPS6KA4, SLC39A10, SMG5, SMG8, SPN, STOML2, TADA2A, TERF2IP, TFAP4, TIPRL, TLR3, TLR7…
GO:0051246	regulation of protein metabolic process	0.000672542	0.640932	1.04518e-14	2.98922e-12	[ABL1, AGO1, AKAP8L, ANG, ARL2BP, ARRB2, ATF3, ATP6AP1, BCAP31, BID, BIRC3, BLM, CALR, CASP3, CCDC88C, CCNB1, CCND3, CCNE2, CCR7, CD27, CDC20, CIRBP, CLEC16A, CNKSR3, CRTAP, DHX29, DLC1, DNAJB2, DNAJC3, DVL3, DYRK1B, EIF3J, ENSA, ERBB2, F2RL1, FBXL5, FER, FZR1, GGA3, HSP90B1, IFT57, IRF1, ITGA1, ITGB3, KDM3A, KDM4B, KSR1, MALSU1, MAP3K12, MAP3K2, MAP4K1, MAP4K5, MLLT1, NAIP, NDRG4, NXN, OAZ2, PDG…
GO:0010562	positive regulation of phosphorus metabolic process	0.200363	1	1.04518e-14	2.98922e-12	[ABL1, ARL2BP, ARRB2, ATP6AP1, CCNB1, CCND3, CD27, DLC1, DVL3, ERBB2, F2RL1, ITGA1, KSR1, MAP3K12, MAP3K2, MAP4K1, MAP4K5, MAPT, NDRG4, PDGFA, PDGFB, PIH1D1, PINK1, PPP1R16B, PPP1R7, PRKCA, RAP1A, RPS3, RPS6KA4, SLC39A10, SPN, STOML2, TERF2IP, TLR3, TRAF4, TRAF6, TXN, WNK3, XCL2, ZP3]
GO:0016310	phosphorylation	0.00975067	1	1.04518e-14	2.98922e-12	[ABL1, AK6, AKAP8L, ARL2BP, ARRB2, ATF3, ATP6AP1, AURKC, BID, BLK, BLM, CASK, CASP3, CCDC88C, CCNB1, CCND3, CCNE2, CD27, CDK4, CKB, CMPK1, CNKSR3, CSNK2A2, DGKA, DGKE, DNAJC3, DVL3, DYRK1B, ERBB2, F2RL1, FER, GK, GRB10, GTF2H3, IKBKE, ITGB3, ITPKC, KSR1, MAP3K12, MAP3K2, MAP4K1, MAP4K5, MAPK6, MAPKAPK3, MAPT, MLLT1, NDRG4, NDUFS6, NLRC5, NME1, PANK1, PANK2, PDGFA, PDGFB, PI4K2A, PIH1D1, PIM1, PIN…
GO:0032268	regulation of cellular protein metabolic process	0.000737596	0.699978	1.04518e-14	2.98922e-12	[ABL1, AGO1, AKAP8L, ANG, ARL2BP, ARRB2, ATF3, ATP6AP1, BCAP31, BID, BIRC3, BLM, CALR, CASP3, CCDC88C, CCNB1, CCND3, CCNE2, CD27, CDC20, CIRBP, CLEC16A, CNKSR3, CRTAP, DHX29, DLC1, DNAJB2, DNAJC3, DVL3, DYRK1B, EIF3J, ENSA, ERBB2, F2RL1, FBXL5, FER, FZR1, HSP90B1, IFT57, ITGA1, ITGB3, KDM3A, KDM4B, KSR1, MALSU1, MAP3K12, MAP3K2, MAP4K1, MAP4K5, MLLT1, NAIP, NDRG4, NXN, PDGFA, PDGFB, PIAS4, PIH1D1…
GO:0006464	cellular protein modification process	9.418e-08	9.49334e-05	1.04518e-14	2.98922e-12	[ABL1, AKAP8L, ARF4, ARL2BP, ARRB2, ART3, ATF3, ATG4C, ATP6AP1, ATXN7L3, AURKC, BIRC3, BLK, BLM, CASK, CASP3, CCDC88C, CCNB1, CCNB1IP1, CCND3, CCNE2, CD27, CDC20, CDC23, CDK4, CHML, CNKSR3, CRTAP, CSNK2A2, DCAF11, DCAF15, DDB2, DLC1, DNAJB2, DNAJC3, DSCC1, DVL3, DYRK1B, EDEM3, EHMT2, ENSA, ERBB2, ERO1A, ETF1, F2RL1, FANCF, FBXL12, FBXL5, FER, FZR1, GFPT1, GTF2H3, HECTD2, HSP90B1, IKBKE, ITGA1, IT…
GO:0019220	regulation of phosphate metabolic process	0.0896906	1	1.04518e-14	2.98922e-12	[ABL1, AKAP8L, ARL2BP, ARRB2, ATF3, ATP6AP1, BLM, CASP3, CCDC88C, CCNB1, CCND3, CCNE2, CD27, CNKSR3, DLC1, DNAJC3, DVL3, ENSA, ERBB2, F2RL1, FER, GRB10, HSP90B1, ITGA1, ITGB3, KSR1, MAP3K12, MAP3K2, MAP4K1, MAP4K5, MAPT, ME2, MLLT1, NDRG4, NLRC5, PDGFA, PDGFB, PIH1D1, PINK1, PPP1R16B, PPP1R7, PRKCA, RAP1A, RPS3, RPS6KA4, SLC39A10, SMG5, SMG8, SPN, STOML2, TADA2A, TERF2IP, TFAP4, TIPRL, TLR3, TLR7…
GO:0031399	regulation of protein modification process	0.00120462	1	1.04518e-14	2.98922e-12	[ABL1, AKAP8L, ARL2BP, ARRB2, ATF3, ATP6AP1, BIRC3, BLM, CASP3, CCDC88C, CCNB1, CCND3, CCNE2, CD27, CDC20, CNKSR3, CRTAP, DLC1, DNAJB2, DNAJC3, DVL3, DYRK1B, ENSA, ERBB2, F2RL1, FER, FZR1, HSP90B1, ITGA1, ITGB3, KDM3A, KDM4B, KSR1, MAP3K12, MAP3K2, MAP4K1, MAP4K5, MLLT1, NDRG4, NXN, PDGFA, PDGFB, PIAS4, PIH1D1, PINK1, PPP1R16B, PPP1R7, PRKCA, PRMT3, PUM3, PYGO2, RAP1A, RPS3, RPS6KA4, SENP2, SLC39…
GO:0045937	positive regulation of phosphate metabolic process	0.200363	1	1.04518e-14	2.98922e-12	[ABL1, ARL2BP, ARRB2, ATP6AP1, CCNB1, CCND3, CD27, DLC1, DVL3, ERBB2, F2RL1, ITGA1, KSR1, MAP3K12, MAP3K2, MAP4K1, MAP4K5, MAPT, NDRG4, PDGFA, PDGFB, PIH1D1, PINK1, PPP1R16B, PPP1R7, PRKCA, RAP1A, RPS3, RPS6KA4, SLC39A10, SPN, STOML2, TERF2IP, TLR3, TRAF4, TRAF6, TXN, WNK3, XCL2, ZP3]
GO:0006468	protein phosphorylation	0.0680894	1	1.04518e-14	2.98922e-12	[ABL1, AKAP8L, ARL2BP, ARRB2, ATF3, ATP6AP1, AURKC, BLK, BLM, CASK, CASP3, CCDC88C, CCNB1, CCND3, CCNE2, CD27, CDK4, CNKSR3, CSNK2A2, DNAJC3, DVL3, DYRK1B, ERBB2, F2RL1, FER, GTF2H3, IKBKE, ITGB3, KSR1, MAP3K12, MAP3K2, MAP4K1, MAP4K5, MAPK6, MAPKAPK3, MLLT1, NDRG4, PDGFA, PDGFB, PIH1D1, PIM1, PINK1, PLK4, PPP4C, PRKCA, PRKCI, RAP1A, RPS3, RPS6KA4, RPS6KA6, SCYL2, SETX, SHANK3, SMG8, SPN, STK16, …
GO:0042325	regulation of phosphorylation	0.306085	1	1.04518e-14	2.98922e-12	[ABL1, AKAP8L, ARL2BP, ARRB2, ATF3, ATP6AP1, BLM, CASP3, CCDC88C, CCNB1, CCND3, CCNE2, CD27, CNKSR3, DNAJC3, DVL3, ERBB2, F2RL1, FER, GRB10, ITGB3, KSR1, MAP3K12, MAP3K2, MAP4K1, MAP4K5, MAPT, MLLT1, NDRG4, NLRC5, PDGFA, PDGFB, PIH1D1, PINK1, PRKCA, RAP1A, RPS3, RPS6KA4, SMG8, SPN, TADA2A, TERF2IP, TFAP4, TLR3, TLR7, TRAF4, TRAF6, TRIB3, TXN, WARS, WNK3, XCL2]
GO:0001932	regulation of protein phosphorylation	0.254998	1	1.04518e-14	2.98922e-12	[ABL1, AKAP8L, ARL2BP, ARRB2, ATF3, ATP6AP1, BLM, CASP3, CCDC88C, CCNB1, CCND3, CCNE2, CD27, CNKSR3, DNAJC3, DVL3, ERBB2, F2RL1, FER, ITGB3, KSR1, MAP3K12, MAP3K2, MAP4K1, MAP4K5, MLLT1, NDRG4, PDGFA, PDGFB, PIH1D1, PINK1, PRKCA, RAP1A, RPS3, RPS6KA4, SMG8, SPN, TADA2A, TERF2IP, TFAP4, TLR3, TLR7, TRAF4, TRAF6, TRIB3, TXN, WARS, WNK3, XCL2]
GO:0043506	regulation of JUN kinase activity	0.485231	1	7.09978e-14	2.02344e-11	[DVL3, RPS3, TRAF6]
GO:0046330	positive regulation of JNK cascade	0.0985725	1	7.09978e-14	2.02344e-11	[CD27, DVL3, F2RL1, RPS3, TLR3, TRAF4, TRAF6]
GO:0043507	positive regulation of JUN kinase activity	0.429493	1	7.09978e-14	2.02344e-11	[DVL3, RPS3, TRAF6]
GO:0048518	positive regulation of biological process	0.00476806	1	7.09978e-14	2.02344e-11	[ABHD14B, ABL1, AGGF1, AGO1, AHI1, AKAP8L, ANG, ARF4, ARL2BP, ARMCX3, ARPC4, ARRB2, ASNS, ATAD2, ATF3, ATP1B3, ATP5B, ATP6AP1, ATXN7L3, BCAP31, BCAS3, BID, BIRC3, BLK, BLM, CALR, CASK, CASP3, CCNB1, CCND3, CCR7, CD27, CD6, CDC20, CDK4, CDKN2AIP, CEP295, CFLAR, CLEC16A, CLIC1, CNKSR3, CREB3, CREB3L1, CRK, CSNK2A2, DDHD2, DHFR, DHX29, DLC1, DNAJC3, DSCC1, DVL3, DYRK1B, ERBB2, EXOC1, EXOSC2, F2RL1, …
GO:0048519	negative regulation of biological process	0.100355	1	7.09978e-14	2.02344e-11	[ABL1, ADIPOR1, ADNP, AGO1, AHI1, ANG, APOM, ARF4, ARRB2, ASNS, ATAD2, ATF3, ATP5B, BAHD1, BCAS3, BID, BIRC3, BLM, CALR, CASK, CASP3, CCNB1, CCND3, CD27, CDK4, CFLAR, CIITA, CIRBP, CLEC16A, CNKSR3, CREB3, CRK, CRTAP, DLC1, DNAJB2, DNAJC3, DYNLT1, DYRK1B, EHMT2, ENSA, ERBB2, ERF, ERO1A, ETF1, EXOSC2, F2RL1, FER, FZR1, GABPA, GMIP, GRB10, GZF1, HELLS, HSP90B1, IFT57, IL27RA, INPPL1, IRF1, IRF2BPL, …
GO:0002682	regulation of immune system process	0.122867	1	7.09978e-14	2.02344e-11	[ABL1, ARRB2, ATP6AP1, BIRC3, BLK, CALR, CASP3, CCR7, CD27, CD6, CREB3, ERBB2, F2RL1, FER, GABPA, IL27RA, IRF1, IRF3, ITGB3, MAPKAPK3, MILR1, NLRC5, POLR3D, PRKCA, RNF216, RPS3, SEC14L1, SFPQ, SLAMF6, SLC39A10, SLC8B1, SPN, SPPL2A, STAT5A, STOML2, SUPT6H, TLR3, TLR7, TRAF3IP2, TRAF6, VAMP8, ZP3]
GO:0019222	regulation of metabolic process	0.000330516	0.321923	7.09978e-14	2.02344e-11	[ABHD14B, ABL1, ACADM, ADIPOR1, AGO1, AHI1, AKAP8L, ANG, ARF4, ARL2BP, ARMCX3, ARRB2, ATAD2, ATF3, ATP6AP1, ATXN7L3, BAHD1, BCAP31, BCAS3, BID, BIRC3, BLM, BRF2, CALR, CASK, CASP3, CCDC88C, CCNB1, CCND3, CCNE2, CCR7, CD27, CDC20, CDK4, CDKN2AIP, CIITA, CIRBP, CLEC16A, CNKSR3, COMMD9, CPNE1, CREB3, CREB3L1, CRTAP, CSNK2A2, DHFR, DHX29, DLC1, DMTF1, DNAJB2, DNAJC3, DSCC1, DVL3, DYRK1B, EHMT2, EIF3J…
GO:0023051	regulation of signaling	0.193856	1	7.09978e-14	2.02344e-11	[ABL1, ADIPOR1, AGO1, ARL2BP, ARRB2, ATF3, ATP6AP1, BCAP31, BID, BIRC3, BLK, CALR, CCND3, CCR7, CD27, CDC20, CDK4, CFLAR, CLEC16A, CNKSR3, CREB3, CRK, DLC1, DVL3, DYNLT1, DYRK1B, ENSA, ERBB2, F2RL1, F2RL2, FER, FGD4, GOLT1B, GRB10, HELLS, IKBKE, IRF1, IRF3, ITGA1, KCTD6, KSR1, LBH, LDLRAP1, LEMD3, LY86, MAP3K12, MAP4K1, MAP4K5, MFN2, MFNG, NAIP, NAPA, NDRG4, NDUFS3, NLRC5, NUP93, NXN, PDGFA, PDGF…
GO:0048583	regulation of response to stimulus	0.0532019	1	7.09978e-14	2.02344e-11	[ABL1, ADIPOR1, AGO1, ARL2BP, ARRB2, ATF3, ATP6AP1, BCAP31, BID, BIRC3, BLK, CALR, CASK, CCND3, CCR7, CD27, CD6, CDK4, CFLAR, CLEC16A, CNKSR3, CREB3, CRK, DHFR, DLC1, DNAJC3, DVL3, DYNLT1, DYRK1B, ERBB2, F2RL1, F2RL2, FER, FGD4, GOLT1B, GRB10, HELLS, IKBKE, IL27RA, IRF1, IRF3, ITGA1, KCTD6, KSR1, LBH, LDLRAP1, LEMD3, LY86, MAP3K12, MAP4K1, MAP4K5, MAPKAPK3, MAPT, MFN2, MFNG, NAIP, NDRG4, NDUFS3, …
GO:0002684	positive regulation of immune system process	0.0524387	1	7.09978e-14	2.02344e-11	[ABL1, ARRB2, ATP6AP1, BIRC3, BLK, CALR, CCR7, CD27, CD6, CREB3, F2RL1, FER, IL27RA, IRF1, IRF3, ITGB3, MAPKAPK3, NLRC5, POLR3D, PRKCA, RPS3, SEC14L1, SFPQ, SLAMF6, SLC39A10, SPN, STAT5A, STOML2, TLR3, TLR7, TRAF6, VAMP8, ZP3]
GO:0006725	cellular aromatic compound metabolic process	2.62565e-05	0.0259939	7.09978e-14	2.02344e-11	[ABCB6, ABHD14B, ABL1, ADAL, AGO1, AHI1, AK6, AKAP8L, ALAS2, AMPD2, ANG, ARF4, ARL2BP, ARMCX3, ARRB2, ATAD2, ATF3, ATP5B, ATXN7L3, BAHD1, BCAS3, BID, BIRC3, BLM, BMS1, BRF2, CALR, CARS2, CASK, CCNB1, CCNB1IP1, CCND3, CCNE2, CDKN2AIP, CIITA, CMPK1, COMMD9, CPNE1, CPSF4, CREB3, CREB3L1, CSNK2A2, DDB2, DDX47, DDX50, DDX56, DHFR, DHX29, DMTF1, DSCC1, DUS4L, DVL3, DYRK1B, EHMT2, ERBB2, ERF, ETF1, EXOS…
GO:0006793	phosphorus metabolic process	0.000420846	0.408641	7.09978e-14	2.02344e-11	[ABL1, ACSS2, ADAL, AK6, AKAP8L, AMPD2, ARL2BP, ARRB2, ATF3, ATP5B, ATP6AP1, AURKC, BID, BLK, BLM, CASK, CASP3, CCDC88C, CCNB1, CCND3, CCNE2, CD27, CDK4, CKB, CMPK1, CNKSR3, CSNK2A2, DGKA, DGKE, DHFR, DLAT, DLC1, DNAJC3, DVL3, DYRK1B, ENSA, ERBB2, F2RL1, FER, GFPT1, GGPS1, GK, GNPNAT1, GPAT4, GRB10, GTF2H3, HSP90B1, IKBKE, INPPL1, ITGA1, ITGB3, ITPKC, KSR1, MAP3K12, MAP3K2, MAP4K1, MAP4K5, MAPK6,…
GO:0006952	defense response	0.665107	1	7.09978e-14	2.02344e-11	[ABL1, ARRB2, BIRC3, BLK, CCR7, CD27, CD6, CIITA, CREB3, CXCR6, F2RL1, FER, IKBKE, IL27RA, IRF1, IRF3, LCN2, MAPKAPK3, NLRC5, NT5C3A, POLR3D, PRF1, RELB, RNF216, SEC14L1, SFPQ, SHANK3, SLAMF6, SPN, STAT5A, SYNCRIP, TAP1, TLR3, TLR7, TRAF3IP2, VAMP8, WIPI2, XCL2, ZP3]
GO:0009892	negative regulation of metabolic process	0.180677	1	7.09978e-14	2.02344e-11	[ABL1, AGO1, ANG, ARRB2, ATAD2, ATF3, BAHD1, BIRC3, BLM, CALR, CASP3, CCND3, CD27, CIITA, CIRBP, CLEC16A, CNKSR3, CRTAP, DNAJC3, DYRK1B, EHMT2, ENSA, ERF, ETF1, EXOSC2, F2RL1, GABPA, GRB10, GZF1, HELLS, INPPL1, IRF1, IRF2BPL, IRF3, KDM3A, KDM4B, MALSU1, MARCH8, MLLT1, MORF4L2, MTA3, NAIP, NFXL1, NKRF, NXN, PCBP4, PDGFA, PDGFB, PIAS4, PIH1D1, PINK1, POLQ, POLR2G, PPP1R16B, PRKCA, PRMT3, PURA, PYM1…
GO:0009893	positive regulation of metabolic process	0.00255721	1	7.09978e-14	2.02344e-11	[ABHD14B, ABL1, AGO1, AHI1, AKAP8L, ARF4, ARL2BP, ARMCX3, ARRB2, ATAD2, ATF3, ATP6AP1, ATXN7L3, BCAP31, BCAS3, BID, BIRC3, BLM, CALR, CASK, CCNB1, CCND3, CCR7, CD27, CDC20, CDKN2AIP, CLEC16A, CREB3, CREB3L1, DHFR, DHX29, DLC1, DNAJC3, DSCC1, DVL3, DYRK1B, ERBB2, F2RL1, FBXL5, FZR1, GABPA, GGA3, GLMP, HSD17B13, ICE2, IFT57, IQCE, IRF1, IRF2BPL, IRF3, ITGA1, ITGB3, KDM3A, KSR1, LBH, LPGAT1, MAP3K12…
GO:0012501	programmed cell death	0.0536626	1	7.09978e-14	2.02344e-11	[ABL1, ADNP, AHI1, ANP32E, ARF4, ASNS, ATF3, BCAP31, BID, BIRC3, CASP3, CD27, CFLAR, CREB3, CSNK2A2, DDX47, DLC1, DNAJC3, ERO1A, HELLS, HSP90B1, IFT57, IKBKE, IRF1, IRF3, LCN2, LOC515736, MAP3K12, MAP3K2, MAP4K1, MAP4K5, NAIP, NDUFS3, NME1, PIAS4, PIH1D1, PIM1, PINK1, PLEKHF1, PRKCA, PRKCI, RHBDD1, RPS3, RRN3, SETX, SFPQ, SLC39A10, SPN, STAT5A, TCP1, TFAP4, TGM2, THRA, TLR3, TMBIM1, TRAF3IP2, TRA…
GO:0023056	positive regulation of signaling	0.00735406	1	7.09978e-14	2.02344e-11	[ABL1, AGO1, ARL2BP, ARRB2, ATF3, ATP6AP1, BCAP31, BID, BIRC3, BLK, CALR, CCR7, CD27, CFLAR, CLEC16A, CRK, DVL3, ERBB2, F2RL1, F2RL2, GOLT1B, GRB10, IKBKE, IRF3, KSR1, LDLRAP1, LY86, MAP3K12, MAP4K1, MAP4K5, MFNG, NAIP, NDRG4, NLRC5, NUP93, PDGFA, PDGFB, PIAS4, PIH1D1, PINK1, PLEKHF1, PRKCA, PTP4A3, RAP1A, RPS3, S100A4, SFPQ, SHANK3, SLC39A10, SLC44A2, TERF2IP, TFAP4, TLR3, TLR7, TRAF3IP2, TRAF4,…
GO:0034641	cellular nitrogen compound metabolic process	5.61377e-08	5.6699e-05	7.09978e-14	2.02344e-11	[ABCB6, ABHD14B, ABL1, ACADM, ADAL, AGO1, AHI1, AK6, AKAP8L, ALAS2, AMPD2, ANG, ARF4, ARL2BP, ARMCX3, ARRB2, ASNS, ATAD2, ATF3, ATP5B, ATXN7L3, BAHD1, BCAS3, BID, BIRC3, BLM, BMS1, BRF2, CALR, CARS2, CASK, CCNB1, CCNB1IP1, CCND3, CCNE2, CDKN2AIP, CIITA, CIRBP, CMPK1, COMMD9, CPNE1, CPSF4, CREB3, CREB3L1, CSNK2A2, DDB2, DDX47, DDX50, DDX56, DENR, DHFR, DHX29, DMTF1, DNAJC3, DSCC1, DUS4L, DVL3, DYR…
GO:0043170	macromolecule metabolic process	1.81539e-13	1.84262e-10	7.09978e-14	2.02344e-11	[ABHD14B, ABL1, ACADM, ADGB, AGO1, AHI1, AKAP8L, ALAS2, ANG, ANKZF1, APOM, ARF4, ARL2BP, ARMCX3, ARRB2, ART3, ATAD2, ATF3, ATG4C, ATP6AP1, ATXN7L3, AUP1, AURKC, BAHD1, BCAP31, BCAS3, BID, BIRC3, BLK, BLM, BMS1, BRF2, CALR, CARS2, CASK, CASP3, CCDC88C, CCNB1, CCNB1IP1, CCND3, CCNE2, CCR7, CD27, CDC20, CDC23, CDK4, CDKN2AIP, CFLAR, CHML, CIITA, CIRBP, CLEC16A, CNKSR3, COMMD9, CPNE1, CPSF4, CREB3, C…
GO:0044093	positive regulation of molecular function	0.0109638	1	7.09978e-14	2.02344e-11	[ABL1, ANG, ARF4, ARHGAP30, ATP1B3, BCAP31, BCAS3, BID, CCNB1, CCND3, CDC20, CFLAR, CNKSR3, CREB3, DHFR, DLC1, DNAJB2, DSCC1, DVL3, ERBB2, F2RL1, FER, FZR1, GMIP, IFT57, ITGA1, MAP3K12, MAP3K2, MAP4K1, MAP4K5, MAPT, MFNG, MGST2, NCF2, NCSTN, PDGFA, PDGFB, PIH1D1, PINK1, PRKCI, PYGO2, RAP1A, RFC2, RIC8A, RPS3, SHANK3, SLC37A4, SLC39A10, SMAP2, TBC1D14, TBC1D2, TBC1D22B, TBCK, TCP1, TERF2IP, TFAP4,…
GO:0044249	cellular biosynthetic process	2.96662e-05	0.0293398	7.09978e-14	2.02344e-11	[ABCB6, ABHD14B, ABL1, ACADM, ACSS2, ADAL, AGO1, AHI1, AKAP8L, ALAS2, AMPD2, ANG, ARF4, ARL2BP, ARMCX3, ARRB2, ART3, ASNS, ATAD2, ATF3, ATG4C, ATP5B, ATXN7L3, BAHD1, BCAS3, BIRC3, BLM, BRF2, CALR, CARS2, CASK, CCND3, CCNE2, CCR7, CDKN2AIP, CIITA, CIRBP, CMPK1, COMMD9, CPNE1, CREB3, CREB3L1, CSNK2A2, DENR, DGKA, DHFR, DHX29, DLAT, DMTF1, DNAJC3, DSCC1, DVL3, DYRK1B, EEF1G, EHMT2, EIF2D, EIF3I, EIF…
GO:0046483	heterocycle metabolic process	1.63556e-05	0.0162411	7.09978e-14	2.02344e-11	[ABCB6, ABHD14B, ABL1, ADAL, AGO1, AHI1, AK6, AKAP8L, ALAS2, AMPD2, ANG, ARF4, ARL2BP, ARMCX3, ARRB2, ATAD2, ATF3, ATP5B, ATXN7L3, BAHD1, BCAS3, BID, BIRC3, BLM, BMS1, BRF2, CALR, CARS2, CASK, CCNB1, CCNB1IP1, CCND3, CCNE2, CDKN2AIP, CIITA, CMPK1, COMMD9, CPNE1, CPSF4, CREB3, CREB3L1, CSNK2A2, DDB2, DDX47, DDX50, DDX56, DHFR, DHX29, DMTF1, DSCC1, DUS4L, DVL3, DYRK1B, EHMT2, ERBB2, ERF, ETF1, EXOS…
GO:0048522	positive regulation of cellular process	0.00461132	1	7.09978e-14	2.02344e-11	[ABHD14B, ABL1, AGGF1, AGO1, AHI1, AKAP8L, ANG, ARF4, ARL2BP, ARMCX3, ARPC4, ARRB2, ASNS, ATAD2, ATF3, ATP1B3, ATP5B, ATP6AP1, ATXN7L3, BCAP31, BCAS3, BID, BIRC3, BLK, BLM, CALR, CASK, CASP3, CCNB1, CCND3, CCR7, CD27, CD6, CDC20, CDK4, CDKN2AIP, CEP295, CFLAR, CLEC16A, CLIC1, CREB3, CREB3L1, CRK, CSNK2A2, DDHD2, DHX29, DLC1, DNAJC3, DSCC1, DVL3, DYRK1B, ERBB2, EXOC1, EXOSC2, F2RL1, F2RL2, FBXL5, …
GO:0048523	negative regulation of cellular process	0.12231	1	7.09978e-14	2.02344e-11	[ABL1, ADIPOR1, ADNP, AGO1, AHI1, ANG, APOM, ARF4, ARRB2, ASNS, ATAD2, ATF3, ATP5B, BAHD1, BCAS3, BID, BIRC3, BLM, CALR, CASK, CASP3, CCNB1, CCND3, CD27, CDK4, CFLAR, CIITA, CIRBP, CLEC16A, CNKSR3, CREB3, CRK, CRTAP, DLC1, DNAJB2, DNAJC3, DYNLT1, DYRK1B, EHMT2, ENSA, ERBB2, ERF, ERO1A, F2RL1, FER, FZR1, GABPA, GRB10, GZF1, HELLS, HSP90B1, IFT57, INPPL1, IRF1, IRF2BPL, IRF3, ITGA1, KCTD6, KDM3A, K…
GO:0048584	positive regulation of response to stimulus	0.0126714	1	7.09978e-14	2.02344e-11	[ABL1, AGO1, ARL2BP, ARRB2, ATF3, ATP6AP1, BCAP31, BID, BIRC3, BLK, CALR, CCR7, CD27, CD6, CFLAR, CLEC16A, CREB3, CRK, DVL3, ERBB2, F2RL1, F2RL2, GOLT1B, GRB10, IKBKE, IL27RA, IRF1, IRF3, KSR1, LDLRAP1, LY86, MAP3K12, MAP4K1, MAP4K5, MAPKAPK3, MFNG, NAIP, NDRG4, NLRC5, NUP93, PDGFA, PDGFB, PIAS4, PIH1D1, PINK1, PLEKHF1, POLR3D, PRKCA, PTP4A3, RAP1A, RPS3, S100A4, SCARF1, SEC14L1, SFPQ, SHANK3, SL…
GO:0048585	negative regulation of response to stimulus	0.292729	1	7.09978e-14	2.02344e-11	[ABL1, ADIPOR1, ARRB2, ATF3, BID, CALR, CASK, CFLAR, CNKSR3, CREB3, CRK, DLC1, DNAJC3, DYRK1B, F2RL1, FER, GRB10, HELLS, IL27RA, ITGA1, KCTD6, LBH, LEMD3, MFN2, NDRG4, NDUFS3, NLRC5, NUP93, NXN, PDGFA, PDGFB, PIAS4, PIH1D1, PINK1, POLQ, RITA1, RPS3, RRN3, SEC14L1, SH3BP4, SMURF2, SPN, TMBIM1, TRIAP1, TSC2, TXN, USP14, WWOX, ZNF451]
GO:0050790	regulation of catalytic activity	0.00511348	1	7.09978e-14	2.02344e-11	[ABL1, ANG, ANP32E, ARF4, ARHGAP30, ATP1B3, AUP1, BCAP31, BCAS3, BID, BIRC3, BLM, CASP3, CCNB1, CCND3, CCNE2, CD27, CDC20, CFLAR, CHML, CREB3, CRK, DHFR, DLC1, DNAJB2, DNAJC3, DSCC1, DVL3, ENSA, ERBB2, F2RL1, FAF2, FZR1, GMIP, HSP90B1, IFT57, ITGA1, ITGB3, MAP3K12, MAP3K2, MAP4K1, MAP4K5, MAPT, MGST2, MLLT1, NAIP, NCF2, NCSTN, NLRC5, OAZ2, PDGFA, PDGFB, PIH1D1, PINK1, PPP1R16B, PPP2R5E, PRKCA, PS…
GO:1901360	organic cyclic compound metabolic process	6.79225e-05	0.0669716	7.09978e-14	2.02344e-11	[ABCB6, ABHD14B, ABL1, ADAL, AGO1, AHI1, AK6, AKAP8L, ALAS2, AMPD2, ANG, ARF4, ARL2BP, ARMCX3, ARRB2, ATAD2, ATF3, ATP5B, ATXN7L3, BAHD1, BCAS3, BID, BIRC3, BLM, BMS1, BRF2, CALR, CARS2, CASK, CCNB1, CCNB1IP1, CCND3, CCNE2, CDKN2AIP, CIITA, CMPK1, COMMD9, CPNE1, CPSF4, CREB3, CREB3L1, CSNK2A2, DDB2, DDX47, DDX50, DDX56, DHFR, DHX29, DMTF1, DSCC1, DUS4L, DVL3, DYRK1B, EHMT2, ERBB2, ERF, ETF1, EXOS…
GO:1901564	organonitrogen compound metabolic process	9.92604e-11	1.00452e-07	7.09978e-14	2.02344e-11	[ABCB6, ABL1, ACADM, ADAL, ADGB, AGO1, AKAP8L, ALAS2, AMPD2, ANG, ANKZF1, APOM, ARF4, ARL2BP, ARRB2, ART3, ASNS, ATF3, ATG4C, ATP5B, ATP6AP1, ATXN7L3, AUP1, AURKC, BCAP31, BID, BIRC3, BLK, BLM, CALR, CARS2, CASK, CASP3, CCDC88C, CCNB1, CCNB1IP1, CCND3, CCNE2, CCR7, CD27, CDC20, CDC23, CDK4, CFLAR, CHML, CIRBP, CLEC16A, CMPK1, CNKSR3, CRTAP, CSNK2A2, CTSW, DCAF11, DCAF15, DDB2, DENR, DHFR, DHX29, …
GO:1901576	organic substance biosynthetic process	9.65941e-06	0.00963044	7.09978e-14	2.02344e-11	[ABCB6, ABHD14B, ABL1, ACADM, ACSS2, ADAL, AGO1, AHI1, AKAP8L, ALAS2, ALG10, AMPD2, ANG, ARF4, ARL2BP, ARMCX3, ARRB2, ART3, ASNS, ATAD2, ATF3, ATG4C, ATP5B, ATXN7L3, BAHD1, BCAS3, BIRC3, BLM, BRF2, CALR, CARS2, CASK, CCND3, CCNE2, CCR7, CDK4, CDKN2AIP, CIITA, CIRBP, CMPK1, COMMD9, CPNE1, CREB3, CREB3L1, CSNK2A2, DENR, DGKA, DHFR, DHX29, DLAT, DMTF1, DNAJC3, DSCC1, DVL3, DYRK1B, EEF1G, EHMT2, EIF2…
GO:0006139	nucleobase-containing compound metabolic process	9.38693e-06	0.00936815	7.09978e-14	2.02344e-11	[ABHD14B, ABL1, ADAL, AGO1, AHI1, AK6, AKAP8L, AMPD2, ANG, ARF4, ARL2BP, ARMCX3, ARRB2, ATAD2, ATF3, ATP5B, ATXN7L3, BAHD1, BCAS3, BID, BIRC3, BLM, BMS1, BRF2, CALR, CARS2, CASK, CCNB1, CCNB1IP1, CCND3, CCNE2, CDKN2AIP, CIITA, CMPK1, COMMD9, CPNE1, CPSF4, CREB3, CREB3L1, CSNK2A2, DDB2, DDX47, DDX50, DDX56, DHFR, DHX29, DMTF1, DSCC1, DUS4L, DVL3, DYRK1B, EHMT2, ERBB2, ERF, ETF1, EXOSC2, F2RL1, FER…
GO:0009889	regulation of biosynthetic process	0.00637323	1	7.09978e-14	2.02344e-11	[ABHD14B, ABL1, ACADM, AGO1, AHI1, AKAP8L, ANG, ARF4, ARL2BP, ARMCX3, ARRB2, ATAD2, ATF3, ATXN7L3, BAHD1, BCAS3, BIRC3, BLM, BRF2, CALR, CASK, CCND3, CCR7, CDK4, CDKN2AIP, CIITA, CIRBP, COMMD9, CPNE1, CREB3, CREB3L1, CSNK2A2, DHX29, DMTF1, DNAJC3, DSCC1, DVL3, DYRK1B, EHMT2, EIF3J, ERBB2, ERF, F2RL1, FER, GABPA, GLMP, GTF2H3, GZF1, HELLS, HSD17B13, ICE2, IFT57, IQCE, IRF1, IRF2BPL, IRF3, KDM3A, L…
GO:0010646	regulation of cell communication	0.234134	1	7.09978e-14	2.02344e-11	[ABL1, ADIPOR1, AGO1, ARL2BP, ARRB2, ATF3, ATP6AP1, BCAP31, BID, BIRC3, BLK, CALR, CCND3, CCR7, CD27, CDC20, CDK4, CFLAR, CLEC16A, CNKSR3, CREB3, CRK, DLC1, DVL3, DYNLT1, DYRK1B, ENSA, ERBB2, F2RL1, F2RL2, FER, FGD4, GOLT1B, GRB10, HELLS, IKBKE, IRF1, IRF3, ITGA1, KCTD6, KSR1, LBH, LDLRAP1, LEMD3, LY86, MAP3K12, MAP4K1, MAP4K5, MFN2, MFNG, NAIP, NAPA, NDRG4, NDUFS3, NLRC5, NUP93, NXN, PDGFA, PDGF…
GO:0019538	protein metabolic process	9.25381e-13	9.37411e-10	7.09978e-14	2.02344e-11	[ABL1, ADGB, AGO1, AKAP8L, ALAS2, ANG, ANKZF1, APOM, ARF4, ARL2BP, ARRB2, ART3, ATF3, ATG4C, ATP6AP1, ATXN7L3, AUP1, AURKC, BCAP31, BID, BIRC3, BLK, BLM, CALR, CARS2, CASK, CASP3, CCDC88C, CCNB1, CCNB1IP1, CCND3, CCNE2, CCR7, CD27, CDC20, CDC23, CDK4, CFLAR, CHML, CIRBP, CLEC16A, CNKSR3, CRTAP, CSNK2A2, CTSW, DCAF11, DCAF15, DDB2, DENR, DHX29, DLC1, DNAJB2, DNAJC3, DSCC1, DVL3, DYRK1B, EDEM3, EEF…
GO:0031323	regulation of cellular metabolic process	0.000609556	0.585174	7.09978e-14	2.02344e-11	[ABHD14B, ABL1, ACADM, ADIPOR1, AGO1, AHI1, AKAP8L, ANG, ARF4, ARL2BP, ARMCX3, ARRB2, ATAD2, ATF3, ATP6AP1, ATXN7L3, BAHD1, BCAP31, BCAS3, BID, BIRC3, BLM, BRF2, CALR, CASK, CASP3, CCDC88C, CCNB1, CCND3, CCNE2, CCR7, CD27, CDC20, CDKN2AIP, CIITA, CIRBP, CLEC16A, CNKSR3, COMMD9, CPNE1, CREB3, CREB3L1, CRTAP, CSNK2A2, DHFR, DHX29, DLC1, DMTF1, DNAJB2, DNAJC3, DSCC1, DVL3, DYRK1B, EHMT2, EIF3J, ENSA…
GO:0044260	cellular macromolecule metabolic process	1.88014e-14	1.91023e-11	7.09978e-14	2.02344e-11	[ABHD14B, ABL1, ACADM, AGO1, AHI1, AKAP8L, ALAS2, ANG, ANKZF1, ARF4, ARL2BP, ARMCX3, ARRB2, ART3, ATAD2, ATF3, ATG4C, ATP6AP1, ATXN7L3, AUP1, AURKC, BAHD1, BCAP31, BCAS3, BID, BIRC3, BLK, BLM, BMS1, BRF2, CALR, CARS2, CASK, CASP3, CCDC88C, CCNB1, CCNB1IP1, CCND3, CCNE2, CCR7, CD27, CDC20, CDC23, CDK4, CDKN2AIP, CHML, CIITA, CIRBP, CLEC16A, CNKSR3, COMMD9, CPNE1, CPSF4, CREB3, CREB3L1, CRTAP, CSNK…
GO:0050776	regulation of immune response	0.0364051	1	7.09978e-14	2.02344e-11	[ABL1, ARRB2, BIRC3, BLK, CCR7, F2RL1, FER, IL27RA, IRF1, IRF3, MAPKAPK3, NLRC5, POLR3D, RPS3, SEC14L1, SFPQ, SLAMF6, SLC39A10, SPN, SPPL2A, STOML2, SUPT6H, TLR3, TLR7, TRAF6, VAMP8, ZP3]
GO:0051171	regulation of nitrogen compound metabolic process	0.00186911	1	7.09978e-14	2.02344e-11	[ABHD14B, ABL1, AGO1, AHI1, AKAP8L, ANG, ARF4, ARL2BP, ARMCX3, ARRB2, ATAD2, ATF3, ATP6AP1, ATXN7L3, BAHD1, BCAP31, BCAS3, BID, BIRC3, BLM, BRF2, CALR, CASK, CASP3, CCDC88C, CCNB1, CCND3, CCNE2, CCR7, CD27, CDC20, CDKN2AIP, CIITA, CIRBP, CLEC16A, CNKSR3, COMMD9, CPNE1, CREB3, CREB3L1, CRTAP, CSNK2A2, DHX29, DLC1, DMTF1, DNAJB2, DNAJC3, DSCC1, DVL3, DYRK1B, EHMT2, EIF3J, ENSA, ERBB2, ERF, F2RL1, F…
GO:0060255	regulation of macromolecule metabolic process	0.000566054	0.544544	7.09978e-14	2.02344e-11	[ABHD14B, ABL1, AGO1, AHI1, AKAP8L, ANG, ARF4, ARL2BP, ARMCX3, ARRB2, ATAD2, ATF3, ATP6AP1, ATXN7L3, BAHD1, BCAP31, BCAS3, BID, BIRC3, BLM, BRF2, CALR, CASK, CASP3, CCDC88C, CCNB1, CCND3, CCNE2, CCR7, CD27, CDC20, CDK4, CDKN2AIP, CIITA, CIRBP, CLEC16A, CNKSR3, COMMD9, CPNE1, CREB3, CREB3L1, CRTAP, CSNK2A2, DHX29, DLC1, DMTF1, DNAJB2, DNAJC3, DSCC1, DVL3, DYRK1B, EHMT2, EIF3J, ENSA, ERBB2, ERF, ET…
GO:0080090	regulation of primary metabolic process	0.000903952	0.85333	7.09978e-14	2.02344e-11	[ABHD14B, ABL1, ACADM, ADIPOR1, AGO1, AHI1, AKAP8L, ANG, ARF4, ARL2BP, ARMCX3, ARRB2, ATAD2, ATF3, ATP6AP1, ATXN7L3, BAHD1, BCAP31, BCAS3, BID, BIRC3, BLM, BRF2, CALR, CASK, CASP3, CCDC88C, CCNB1, CCND3, CCNE2, CCR7, CD27, CDC20, CDK4, CDKN2AIP, CIITA, CIRBP, CLEC16A, CNKSR3, COMMD9, CPNE1, CREB3, CREB3L1, CRTAP, CSNK2A2, DHX29, DLC1, DMTF1, DNAJB2, DNAJC3, DSCC1, DVL3, DYRK1B, EHMT2, EIF3J, ENSA…
GO:0080134	regulation of response to stress	0.000405348	0.393999	7.09978e-14	2.02344e-11	[ABL1, ARRB2, BCAP31, BID, BIRC3, CASK, CCR7, CD27, CD6, CREB3, CRK, DHFR, DNAJC3, DVL3, DYRK1B, F2RL1, IRF1, IRF3, LBH, MAPKAPK3, MAPT, NLRC5, NUP93, PDGFA, PDGFB, PIAS4, PINK1, POLQ, POLR3D, PPP4C, PRKCA, RNF216, RPS3, SCARF1, SEC14L1, SFPQ, SHANK3, SLAMF6, SOX15, SPN, STAT5A, STX2, TERF2IP, TLR3, TLR7, TRAF3IP2, TRAF4, TRAF6, TRIAP1, TXN, USP1, USP14, USP19, VAMP8, ZP3]
GO:0006796	phosphate-containing compound metabolic process	0.000464634	0.45023	7.09978e-14	2.02344e-11	[ABL1, ADAL, AK6, AKAP8L, AMPD2, ARL2BP, ARRB2, ATF3, ATP5B, ATP6AP1, AURKC, BID, BLK, BLM, CASK, CASP3, CCDC88C, CCNB1, CCND3, CCNE2, CD27, CDK4, CKB, CMPK1, CNKSR3, CSNK2A2, DGKA, DGKE, DHFR, DLC1, DNAJC3, DVL3, DYRK1B, ENSA, ERBB2, F2RL1, FER, GFPT1, GGPS1, GK, GPAT4, GRB10, GTF2H3, HSP90B1, IKBKE, INPPL1, ITGA1, ITGB3, ITPKC, KSR1, MAP3K12, MAP3K2, MAP4K1, MAP4K5, MAPK6, MAPKAPK3, MAPT, ME2, …
GO:0006915	apoptotic process	0.0522482	1	7.09978e-14	2.02344e-11	[ABL1, ADNP, AHI1, ANP32E, ARF4, ASNS, ATF3, BCAP31, BID, BIRC3, CASP3, CD27, CFLAR, CREB3, CSNK2A2, DDX47, DLC1, DNAJC3, ERO1A, HELLS, HSP90B1, IFT57, IKBKE, IRF1, LCN2, LOC515736, MAP3K12, MAP3K2, MAP4K1, MAP4K5, NAIP, NDUFS3, NME1, PIAS4, PIH1D1, PIM1, PINK1, PLEKHF1, PRKCA, PRKCI, RHBDD1, RPS3, RRN3, SETX, SFPQ, SLC39A10, SPN, STAT5A, TCP1, TFAP4, TGM2, THRA, TLR3, TMBIM1, TRAF3IP2, TRAF4, TR…
GO:0009059	macromolecule biosynthetic process	1.29079e-05	0.0128434	7.09978e-14	2.02344e-11	[ABHD14B, ABL1, ACADM, AGO1, AHI1, AKAP8L, ALAS2, ANG, ARF4, ARL2BP, ARMCX3, ARRB2, ART3, ATAD2, ATF3, ATG4C, ATXN7L3, BAHD1, BCAS3, BIRC3, BLM, BRF2, CALR, CARS2, CASK, CCND3, CCNE2, CCR7, CDKN2AIP, CIITA, CIRBP, COMMD9, CPNE1, CREB3, CREB3L1, CSNK2A2, DENR, DHX29, DMTF1, DNAJC3, DSCC1, DVL3, DYRK1B, EEF1G, EHMT2, EIF2D, EIF3I, EIF3J, EIF4B, ERBB2, ERF, ETF1, F2RL1, FER, GABPA, GFM1, GFPT1, GLMP…
GO:0009891	positive regulation of biosynthetic process	0.0227819	1	7.09978e-14	2.02344e-11	[ABHD14B, AGO1, AHI1, AKAP8L, ARF4, ARMCX3, ATAD2, ATF3, ATXN7L3, BCAS3, BLM, CALR, CASK, CCR7, CDKN2AIP, CREB3, CREB3L1, DHX29, DNAJC3, DSCC1, DVL3, DYRK1B, ERBB2, F2RL1, GABPA, GLMP, HSD17B13, ICE2, IQCE, IRF1, IRF2BPL, IRF3, KDM3A, LBH, LPGAT1, MAP3K2, NKRF, NLRC5, NR2C2, PCBP1, PDGFA, PDGFB, PIH1D1, PINK1, POLR2G, PYM1, RELB, RFC2, RPS6KA4, RRN3, SERTAD3, SETD3, SETX, SFPQ, SOX15, SPN, STAT5A…
GO:0009966	regulation of signal transduction	0.196623	1	7.09978e-14	2.02344e-11	[ABL1, ADIPOR1, AGO1, ARL2BP, ARRB2, ATF3, ATP6AP1, BCAP31, BID, BIRC3, CALR, CCND3, CCR7, CD27, CDK4, CFLAR, CLEC16A, CNKSR3, CREB3, CRK, DLC1, DVL3, DYNLT1, DYRK1B, ERBB2, F2RL1, F2RL2, FER, FGD4, GOLT1B, GRB10, HELLS, IKBKE, IRF1, IRF3, ITGA1, KCTD6, KSR1, LBH, LDLRAP1, LEMD3, LY86, MAP3K12, MAP4K1, MAP4K5, MFN2, MFNG, NAIP, NDRG4, NDUFS3, NLRC5, NUP93, NXN, PDGFA, PDGFB, PIAS4, PIH1D1, PINK1,…
GO:0010467	gene expression	1.22783e-07	0.000123519	7.09978e-14	2.02344e-11	[ABHD14B, ABL1, AGO1, AHI1, AKAP8L, ANG, ARF4, ARMCX3, ARRB2, ATAD2, ATF3, ATXN7L3, BAHD1, BCAS3, BIRC3, BLM, BMS1, BRF2, CALR, CARS2, CASK, CASP3, CCND3, CDK4, CDKN2AIP, CIITA, CIRBP, COMMD9, CPNE1, CPSF4, CREB3, CREB3L1, CSNK2A2, DDX47, DDX56, DENR, DHX29, DMTF1, DNAJC3, DUS4L, DVL3, DYRK1B, EEF1G, EHMT2, EIF2D, EIF3I, EIF3J, EIF4B, ERBB2, ERF, ERO1A, ETF1, EXOSC2, F2RL1, FER, GABPA, GFM1, GFPT…
GO:0010604	positive regulation of macromolecule metabolic process	0.00483113	1	7.09978e-14	2.02344e-11	[ABHD14B, ABL1, AGO1, AHI1, AKAP8L, ARF4, ARL2BP, ARMCX3, ARRB2, ATAD2, ATF3, ATP6AP1, ATXN7L3, BCAP31, BCAS3, BID, BIRC3, BLM, CALR, CASK, CCNB1, CCND3, CCR7, CD27, CDC20, CDKN2AIP, CREB3, CREB3L1, DHX29, DLC1, DNAJC3, DSCC1, DVL3, DYRK1B, ERBB2, F2RL1, FBXL5, FZR1, GABPA, GGA3, GLMP, ICE2, IFT57, IQCE, IRF1, IRF2BPL, IRF3, ITGA1, ITGB3, KDM3A, KSR1, LBH, MAP3K12, MAP3K2, MAP4K1, MAP4K5, NDRG4, …
GO:0010605	negative regulation of macromolecule metabolic process	0.129471	1	7.09978e-14	2.02344e-11	[ABL1, AGO1, ANG, ARRB2, ATAD2, ATF3, BAHD1, BIRC3, BLM, CALR, CASP3, CCND3, CD27, CIITA, CIRBP, CLEC16A, CNKSR3, CRTAP, DNAJC3, DYRK1B, EHMT2, ENSA, ERF, ETF1, EXOSC2, F2RL1, GABPA, GZF1, HELLS, INPPL1, IRF1, IRF2BPL, IRF3, KDM3A, KDM4B, MALSU1, MARCH8, MLLT1, MORF4L2, MTA3, NAIP, NFXL1, NKRF, NXN, PCBP4, PDGFB, PIAS4, PIH1D1, PINK1, POLQ, POLR2G, PPP1R16B, PRMT3, PURA, PYM1, RELB, RPS3, SENP2, …
GO:0010647	positive regulation of cell communication	0.0113765	1	7.09978e-14	2.02344e-11	[ABL1, AGO1, ARL2BP, ARRB2, ATF3, ATP6AP1, BCAP31, BID, BIRC3, BLK, CALR, CCR7, CD27, CFLAR, CLEC16A, CRK, DVL3, ERBB2, F2RL1, F2RL2, GOLT1B, GRB10, IKBKE, IRF3, KSR1, LDLRAP1, LY86, MAP3K12, MAP4K1, MAP4K5, MFNG, NAIP, NDRG4, NLRC5, NUP93, PDGFA, PDGFB, PIAS4, PIH1D1, PINK1, PLEKHF1, PRKCA, PTP4A3, RAP1A, RPS3, S100A4, SFPQ, SHANK3, SLC39A10, SLC44A2, TERF2IP, TFAP4, TLR3, TLR7, TRAF3IP2, TRAF4,…
GO:0018130	heterocycle biosynthetic process	0.00368416	1	7.09978e-14	2.02344e-11	[ABCB6, ABHD14B, ABL1, ADAL, AGO1, AHI1, AKAP8L, ALAS2, AMPD2, ANG, ARF4, ARL2BP, ARMCX3, ARRB2, ATAD2, ATF3, ATP5B, ATXN7L3, BAHD1, BCAS3, BIRC3, BLM, BRF2, CALR, CASK, CCND3, CDKN2AIP, CIITA, CMPK1, COMMD9, CPNE1, CREB3, CREB3L1, CSNK2A2, DHFR, DMTF1, DSCC1, DVL3, DYRK1B, EHMT2, ERBB2, ERF, F2RL1, FER, GABPA, GLMP, GNPNAT1, GTF2H3, GZF1, HELLS, ICE2, IFT57, IQCE, IRF1, IRF2BPL, IRF3, KDM3A, L3M…
GO:0019438	aromatic compound biosynthetic process	0.0043252	1	7.09978e-14	2.02344e-11	[ABCB6, ABHD14B, ABL1, ADAL, AGO1, AHI1, AKAP8L, ALAS2, AMPD2, ANG, ARF4, ARL2BP, ARMCX3, ARRB2, ATAD2, ATF3, ATP5B, ATXN7L3, BAHD1, BCAS3, BIRC3, BLM, BRF2, CALR, CASK, CCND3, CDKN2AIP, CIITA, CMPK1, COMMD9, CPNE1, CREB3, CREB3L1, CSNK2A2, DHFR, DMTF1, DSCC1, DVL3, DYRK1B, EHMT2, ERBB2, ERF, F2RL1, FER, GABPA, GLMP, GNPNAT1, GTF2H3, GZF1, HELLS, ICE2, IFT57, IQCE, IRF1, IRF2BPL, IRF3, KDM3A, L3M…
GO:0031324	negative regulation of cellular metabolic process	0.346211	1	7.09978e-14	2.02344e-11	[ABL1, AGO1, ANG, ARRB2, ATAD2, ATF3, BAHD1, BIRC3, BLM, CALR, CASP3, CCND3, CD27, CIITA, CIRBP, CLEC16A, CNKSR3, CRTAP, DNAJC3, DYRK1B, EHMT2, ENSA, ERF, F2RL1, GABPA, GRB10, GZF1, HELLS, IRF1, IRF2BPL, IRF3, KDM3A, KDM4B, MALSU1, MLLT1, MORF4L2, MTA3, NAIP, NFXL1, NKRF, NXN, PDGFA, PDGFB, PIAS4, PIH1D1, PINK1, POLQ, PPP1R16B, PRKCA, PRMT3, PURA, QSOX1, RELB, RPS3, SCFD1, SENP2, SFPQ, SMG6, SNX1…
GO:0031325	positive regulation of cellular metabolic process	0.00283166	1	7.09978e-14	2.02344e-11	[ABHD14B, ABL1, AGO1, AHI1, AKAP8L, ARF4, ARL2BP, ARMCX3, ARRB2, ATAD2, ATF3, ATP6AP1, ATXN7L3, BCAP31, BCAS3, BID, BIRC3, BLM, CALR, CASK, CCNB1, CCND3, CCR7, CD27, CDC20, CDKN2AIP, CLEC16A, CREB3, CREB3L1, DHX29, DLC1, DNAJC3, DSCC1, DVL3, DYRK1B, ERBB2, F2RL1, FBXL5, FZR1, GABPA, GLMP, ICE2, IFT57, IQCE, IRF1, IRF2BPL, IRF3, ITGA1, KDM3A, KSR1, LBH, LPGAT1, MAP3K12, MAP3K2, MAP4K1, MAP4K5, MAP…
GO:0035556	intracellular signal transduction	0.0404032	1	7.09978e-14	2.02344e-11	[ABL1, ADIPOR1, AGO1, ARF4, ARHGAP30, ARL2BP, ARL5A, ARRB2, ATF3, ATP6AP1, BCAP31, BID, BIRC3, CALR, CASP3, CCDC88C, CD27, CFLAR, CHML, CLEC16A, CNKSR3, CREB3, DGKA, DGKE, DLC1, DVL3, DYRK1B, ERBB2, ERO1A, EXOC1, F2RL1, F2RL2, FER, FGD4, GMIP, GOLT1B, HELLS, IKBKE, KSR1, LEMD3, MAP3K12, MAP3K2, MAP4K1, MAP4K5, MAPK6, MAPKAPK3, MFN2, NDRG4, NDUFS3, PDGFA, PDGFB, PIAS4, PIH1D1, PINK1, PLCD1, PLEKHF…
GO:0043085	positive regulation of catalytic activity	0.0060896	1	7.09978e-14	2.02344e-11	[ABL1, ANG, ARF4, ARHGAP30, ATP1B3, BCAP31, BCAS3, BID, CCNB1, CCND3, CDC20, CFLAR, CREB3, DHFR, DLC1, DNAJB2, DSCC1, DVL3, ERBB2, F2RL1, FZR1, GMIP, IFT57, ITGA1, MAP3K12, MAP3K2, MAP4K1, MAP4K5, MAPT, MGST2, NCF2, NCSTN, PDGFA, PDGFB, PIH1D1, PINK1, RAP1A, RFC2, RIC8A, RPS3, SLC37A4, SLC39A10, SMAP2, TBC1D14, TBC1D2, TBC1D22B, TBCK, TCP1, TFAP4, TRAF4, TRAF6, TRIB3, TSC2, UBE2I, XCL2]
GO:0043412	macromolecule modification	2.28212e-08	2.30723e-05	7.09978e-14	2.02344e-11	[ABL1, AKAP8L, ARF4, ARL2BP, ARRB2, ART3, ATF3, ATG4C, ATP6AP1, ATXN7L3, AURKC, BIRC3, BLK, BLM, CASK, CASP3, CCDC88C, CCNB1, CCNB1IP1, CCND3, CCNE2, CD27, CDC20, CDC23, CDK4, CHML, CNKSR3, CRTAP, CSNK2A2, DCAF11, DCAF15, DDB2, DLC1, DNAJB2, DNAJC3, DSCC1, DUS4L, DVL3, DYRK1B, EDEM3, EHMT2, ENSA, ERBB2, ERO1A, ETF1, F2RL1, FANCF, FBXL12, FBXL5, FER, FTO, FZR1, GFPT1, GTF2H3, HECTD2, HELLS, HSP90B…
GO:0044271	cellular nitrogen compound biosynthetic process	4.75406e-06	0.00475406	7.09978e-14	2.02344e-11	[ABCB6, ABHD14B, ABL1, ADAL, AGO1, AHI1, AKAP8L, ALAS2, AMPD2, ANG, ARF4, ARL2BP, ARMCX3, ARRB2, ASNS, ATAD2, ATF3, ATP5B, ATXN7L3, BAHD1, BCAS3, BIRC3, BLM, BRF2, CALR, CARS2, CASK, CCND3, CDKN2AIP, CIITA, CIRBP, CMPK1, COMMD9, CPNE1, CREB3, CREB3L1, CSNK2A2, DENR, DHFR, DHX29, DMTF1, DNAJC3, DSCC1, DVL3, DYRK1B, EEF1G, EHMT2, EIF2D, EIF3I, EIF3J, EIF4B, ERBB2, ERF, ETF1, F2RL1, FER, GABPA, GFM1…
GO:0050778	positive regulation of immune response	0.0273699	1	7.09978e-14	2.02344e-11	[ABL1, ARRB2, BIRC3, BLK, CCR7, F2RL1, IL27RA, IRF1, IRF3, MAPKAPK3, NLRC5, POLR3D, RPS3, SEC14L1, SFPQ, SLAMF6, SLC39A10, STOML2, TLR3, TLR7, TRAF6, VAMP8, ZP3]
GO:0051172	negative regulation of nitrogen compound metabolic process	0.437262	1	7.09978e-14	2.02344e-11	[ABL1, AGO1, ANG, ARRB2, ATAD2, ATF3, BAHD1, BIRC3, BLM, CALR, CASP3, CCND3, CD27, CIITA, CIRBP, CLEC16A, CNKSR3, CRTAP, DNAJC3, DYRK1B, EHMT2, ENSA, ERF, F2RL1, GABPA, GZF1, HELLS, IRF1, IRF2BPL, IRF3, KDM3A, KDM4B, MALSU1, MLLT1, MORF4L2, MTA3, NAIP, NFXL1, NKRF, NXN, PDGFB, PIAS4, PIH1D1, POLQ, PPP1R16B, PRKCA, PRMT3, PURA, RELB, RPS3, SENP2, SFPQ, SMG6, SNX12, SOX15, SUPT6H, SUV39H2, SUZ12, S…
GO:0051173	positive regulation of nitrogen compound metabolic process	0.00624478	1	7.09978e-14	2.02344e-11	[ABHD14B, ABL1, AGO1, AHI1, AKAP8L, ARF4, ARL2BP, ARMCX3, ARRB2, ATAD2, ATF3, ATP6AP1, ATXN7L3, BCAP31, BCAS3, BID, BIRC3, BLM, CALR, CASK, CCNB1, CCND3, CCR7, CD27, CDC20, CDKN2AIP, CREB3, CREB3L1, DHX29, DLC1, DNAJC3, DSCC1, DVL3, DYRK1B, ERBB2, F2RL1, FBXL5, FZR1, GABPA, GGA3, GLMP, ICE2, IFT57, IQCE, IRF1, IRF2BPL, IRF3, ITGA1, KDM3A, KSR1, LBH, MAP3K12, MAP3K2, MAP4K1, MAP4K5, NDRG4, NKRF, N…
GO:0051336	regulation of hydrolase activity	0.153622	1	7.09978e-14	2.02344e-11	[ABL1, ANG, ARF4, ARHGAP30, ATP1B3, BCAP31, BCAS3, BID, BIRC3, CD27, CREB3, CRK, DLC1, DNAJB2, DVL3, ERBB2, F2RL1, GMIP, HSP90B1, IFT57, ITGA1, NAIP, PIH1D1, PINK1, PSMB8, RAP1A, RIC8A, RPS3, SH3BP4, SLC39A10, SMAP2, TBC1D14, TBC1D2, TBC1D22B, TBCK, TFAP4, TIMP2, TIPRL, TPM2, TRIAP1, TSC2, USP14, XCL2]
GO:0051338	regulation of transferase activity	0.194952	1	7.09978e-14	2.02344e-11	[ABL1, BLM, CASP3, CCNB1, CCND3, CCNE2, CDC20, DNAJC3, DSCC1, DVL3, ERBB2, FZR1, ITGB3, MAP3K12, MAP3K2, MAP4K1, MAP4K5, MAPT, MLLT1, NLRC5, PDGFA, PDGFB, PIH1D1, RAP1A, RFC2, RPS3, SMG8, TCP1, TFAP4, TRAF4, TRAF6, TRIB3, UBE2I, WARS]
GO:1901362	organic cyclic compound biosynthetic process	0.0138235	1	7.09978e-14	2.02344e-11	[ABCB6, ABHD14B, ABL1, ADAL, AGO1, AHI1, AKAP8L, ALAS2, AMPD2, ANG, ARF4, ARL2BP, ARMCX3, ARRB2, ATAD2, ATF3, ATP5B, ATXN7L3, BAHD1, BCAS3, BIRC3, BLM, BRF2, CALR, CASK, CCND3, CDKN2AIP, CIITA, CMPK1, COMMD9, CPNE1, CREB3, CREB3L1, CSNK2A2, DHFR, DMTF1, DSCC1, DVL3, DYRK1B, EHMT2, ERBB2, ERF, F2RL1, FER, GABPA, GLMP, GNPNAT1, GTF2H3, GZF1, HELLS, ICE2, IFT57, IQCE, IRF1, IRF2BPL, IRF3, KDM3A, L3M…
GO:1901566	organonitrogen compound biosynthetic process	2.34088e-05	0.0231981	7.09978e-14	2.02344e-11	[ABCB6, ADAL, AGO1, ALAS2, AMPD2, ANG, ARF4, ART3, ASNS, ATG4C, ATP5B, CALR, CARS2, CCR7, CIRBP, CMPK1, DENR, DHFR, DHX29, DNAJC3, EEF1G, EIF2D, EIF3I, EIF3J, EIF4B, ERBB2, ETF1, GFM1, GFPT1, GPAT4, GTF2H3, MAGT1, MALSU1, MFNG, MGST2, MRI1, MRPL11, MRPL15, MRPL49, MRPS15, MRPS18B, MTHFD1L, MTIF2, NME1, NMT1, PANK1, PANK2, PDGFB, PGAP3, PIGA, PIGS, PINK1, POLR2G, PRKCA, PTS, PUM3, PURA, PYM1, RPL1…
GO:0009967	positive regulation of signal transduction	0.00407531	1	7.09978e-14	2.02344e-11	[ABL1, AGO1, ARL2BP, ARRB2, ATF3, ATP6AP1, BCAP31, BID, BIRC3, CALR, CCR7, CD27, CFLAR, CLEC16A, CRK, DVL3, ERBB2, F2RL1, F2RL2, GOLT1B, GRB10, IKBKE, IRF3, KSR1, LDLRAP1, LY86, MAP3K12, MAP4K1, MAP4K5, MFNG, NAIP, NDRG4, NLRC5, NUP93, PDGFA, PDGFB, PIAS4, PIH1D1, PINK1, PLEKHF1, PRKCA, PTP4A3, RAP1A, RPS3, S100A4, SFPQ, SHANK3, SLC39A10, SLC44A2, TERF2IP, TFAP4, TLR3, TLR7, TRAF3IP2, TRAF4, TRAF…
GO:0010468	regulation of gene expression	0.0049723	1	7.09978e-14	2.02344e-11	[ABHD14B, ABL1, AGO1, AHI1, AKAP8L, ANG, ARF4, ARMCX3, ARRB2, ATAD2, ATF3, ATXN7L3, BAHD1, BCAS3, BIRC3, BLM, BRF2, CALR, CASK, CCND3, CDK4, CDKN2AIP, CIITA, CIRBP, COMMD9, CPNE1, CREB3, CREB3L1, CSNK2A2, DHX29, DMTF1, DNAJC3, DVL3, DYRK1B, EHMT2, EIF3J, ERBB2, ERF, ETF1, EXOSC2, F2RL1, FER, GABPA, GFPT1, GLMP, GTF2H3, GZF1, HELLS, ICE2, IFT57, INPPL1, IQCE, IRF1, IRF2BPL, IRF3, ITGB3, KDM1B, KDM…
GO:0010556	regulation of macromolecule biosynthetic process	0.0038335	1	7.09978e-14	2.02344e-11	[ABHD14B, ABL1, AGO1, AHI1, AKAP8L, ANG, ARF4, ARL2BP, ARMCX3, ARRB2, ATAD2, ATF3, ATXN7L3, BAHD1, BCAS3, BIRC3, BLM, BRF2, CALR, CASK, CCND3, CCR7, CDKN2AIP, CIITA, CIRBP, COMMD9, CPNE1, CREB3, CREB3L1, CSNK2A2, DHX29, DMTF1, DNAJC3, DSCC1, DVL3, DYRK1B, EHMT2, EIF3J, ERBB2, ERF, F2RL1, FER, GABPA, GLMP, GTF2H3, GZF1, HELLS, ICE2, IFT57, IQCE, IRF1, IRF2BPL, IRF3, KDM3A, L3MBTL2, LBH, LEMD3, LOC…
GO:0019219	regulation of nucleobase-containing compound metabolic process	0.0249676	1	7.09978e-14	2.02344e-11	[ABHD14B, ABL1, AGO1, AHI1, AKAP8L, ARF4, ARL2BP, ARMCX3, ARRB2, ATAD2, ATF3, ATXN7L3, BAHD1, BCAS3, BIRC3, BLM, BRF2, CALR, CASK, CCNB1, CCND3, CDKN2AIP, CIITA, COMMD9, CPNE1, CREB3, CREB3L1, CSNK2A2, DMTF1, DSCC1, DVL3, DYRK1B, EHMT2, ERBB2, ERF, F2RL1, FER, GABPA, GLMP, GTF2H3, GZF1, HELLS, ICE2, IFT57, IL27RA, IQCE, IRF1, IRF2BPL, IRF3, KDM1B, KDM3A, L3MBTL2, LBH, LEMD3, LOC100300095, MAP3K2,…
GO:0031326	regulation of cellular biosynthetic process	0.0130567	1	7.09978e-14	2.02344e-11	[ABHD14B, ABL1, AGO1, AHI1, AKAP8L, ANG, ARF4, ARL2BP, ARMCX3, ARRB2, ATAD2, ATF3, ATXN7L3, BAHD1, BCAS3, BIRC3, BLM, BRF2, CALR, CASK, CCND3, CCR7, CDKN2AIP, CIITA, CIRBP, COMMD9, CPNE1, CREB3, CREB3L1, CSNK2A2, DHX29, DMTF1, DNAJC3, DSCC1, DVL3, DYRK1B, EHMT2, EIF3J, ERBB2, ERF, F2RL1, FER, GABPA, GLMP, GTF2H3, GZF1, HELLS, ICE2, IFT57, IQCE, IRF1, IRF2BPL, IRF3, KDM3A, L3MBTL2, LBH, LEMD3, LOC…
GO:0034645	cellular macromolecule biosynthetic process	1.63566e-05	0.0162257	7.09978e-14	2.02344e-11	[ABHD14B, ABL1, ACADM, AGO1, AHI1, AKAP8L, ALAS2, ANG, ARF4, ARMCX3, ARRB2, ART3, ATAD2, ATF3, ATG4C, ATXN7L3, BAHD1, BCAS3, BLM, BRF2, CALR, CARS2, CASK, CCND3, CCNE2, CCR7, CDKN2AIP, CIITA, CIRBP, COMMD9, CPNE1, CREB3, CREB3L1, CSNK2A2, DENR, DHX29, DMTF1, DNAJC3, DSCC1, DVL3, DYRK1B, EEF1G, EHMT2, EIF2D, EIF3I, EIF3J, EIF4B, ERBB2, ERF, ETF1, F2RL1, FER, GABPA, GFM1, GFPT1, GLMP, GTF2H3, GZF1,…
GO:0034654	nucleobase-containing compound biosynthetic process	0.00658309	1	7.09978e-14	2.02344e-11	[ABHD14B, ABL1, ADAL, AGO1, AHI1, AKAP8L, AMPD2, ANG, ARF4, ARL2BP, ARMCX3, ARRB2, ATAD2, ATF3, ATP5B, ATXN7L3, BAHD1, BCAS3, BIRC3, BLM, BRF2, CALR, CASK, CCND3, CDKN2AIP, CIITA, CMPK1, COMMD9, CPNE1, CREB3, CREB3L1, CSNK2A2, DHFR, DMTF1, DSCC1, DVL3, DYRK1B, EHMT2, ERBB2, ERF, F2RL1, FER, GABPA, GLMP, GNPNAT1, GTF2H3, GZF1, HELLS, ICE2, IFT57, IQCE, IRF1, IRF2BPL, IRF3, KDM3A, L3MBTL2, LBH, LEM…
GO:0036211	protein modification process	9.418e-08	9.49334e-05	7.09978e-14	2.02344e-11	[ABL1, AKAP8L, ARF4, ARL2BP, ARRB2, ART3, ATF3, ATG4C, ATP6AP1, ATXN7L3, AURKC, BIRC3, BLK, BLM, CASK, CASP3, CCDC88C, CCNB1, CCNB1IP1, CCND3, CCNE2, CD27, CDC20, CDC23, CDK4, CHML, CNKSR3, CRTAP, CSNK2A2, DCAF11, DCAF15, DDB2, DLC1, DNAJB2, DNAJC3, DSCC1, DVL3, DYRK1B, EDEM3, EHMT2, ENSA, ERBB2, ERO1A, ETF1, F2RL1, FANCF, FBXL12, FBXL5, FER, FZR1, GFPT1, GTF2H3, HECTD2, HSP90B1, IKBKE, ITGA1, IT…
GO:0043067	regulation of programmed cell death	0.102663	1	7.09978e-14	2.02344e-11	[ABL1, ADNP, AHI1, ANP32E, ARF4, ASNS, ATF3, BCAP31, BID, BIRC3, CASP3, CD27, CFLAR, CREB3, DLC1, DNAJC3, HELLS, HSP90B1, IFT57, MAP3K12, MAP3K2, MAP4K1, MAP4K5, NAIP, NDUFS3, NME1, PIAS4, PIH1D1, PIM1, PINK1, PLEKHF1, PRKCA, PRKCI, RHBDD1, RPS3, RRN3, SETX, SFPQ, SLC39A10, STAT5A, TCP1, TFAP4, TGM2, THRA, TMBIM1, TRAF4, TRAF6, TRIAP1, UBB, UTP11, WNK3, WWOX]
GO:0044267	cellular protein metabolic process	5.05973e-13	5.13056e-10	7.09978e-14	2.02344e-11	[ABL1, AGO1, AKAP8L, ANG, ANKZF1, ARF4, ARL2BP, ARRB2, ART3, ATF3, ATG4C, ATP6AP1, ATXN7L3, AUP1, AURKC, BCAP31, BID, BIRC3, BLK, BLM, CALR, CARS2, CASK, CASP3, CCDC88C, CCNB1, CCNB1IP1, CCND3, CCNE2, CD27, CDC20, CDC23, CDK4, CHML, CIRBP, CLEC16A, CNKSR3, CRTAP, CSNK2A2, CTSW, DCAF11, DCAF15, DDB2, DENR, DHX29, DLC1, DNAJB2, DNAJC3, DSCC1, DVL3, DYRK1B, EDEM3, EEF1G, EHMT2, EIF2D, EIF3I, EIF3J, …
GO:0045833	negative regulation of lipid metabolic process	0.505064	1	7.09978e-14	2.02344e-11	[PDGFA, PDGFB, TRIB3]
GO:0051174	regulation of phosphorus metabolic process	0.0906598	1	7.09978e-14	2.02344e-11	[ABL1, AKAP8L, ARL2BP, ARRB2, ATF3, ATP6AP1, BLM, CASP3, CCDC88C, CCNB1, CCND3, CCNE2, CD27, CNKSR3, DLC1, DNAJC3, DVL3, ENSA, ERBB2, F2RL1, FER, GRB10, HSP90B1, ITGA1, ITGB3, KSR1, MAP3K12, MAP3K2, MAP4K1, MAP4K5, MAPT, ME2, MLLT1, NDRG4, NLRC5, PDGFA, PDGFB, PIH1D1, PINK1, PPP1R16B, PPP1R7, PRKCA, RAP1A, RPS3, RPS6KA4, SLC39A10, SMG5, SMG8, SPN, STOML2, TADA2A, TERF2IP, TFAP4, TIPRL, TLR3, TLR7…
GO:0051246	regulation of protein metabolic process	0.000672542	0.640932	7.09978e-14	2.02344e-11	[ABL1, AGO1, AKAP8L, ANG, ARL2BP, ARRB2, ATF3, ATP6AP1, BCAP31, BID, BIRC3, BLM, CALR, CASP3, CCDC88C, CCNB1, CCND3, CCNE2, CCR7, CD27, CDC20, CIRBP, CLEC16A, CNKSR3, CRTAP, DHX29, DLC1, DNAJB2, DNAJC3, DVL3, DYRK1B, EIF3J, ENSA, ERBB2, F2RL1, FBXL5, FER, FZR1, GGA3, HSP90B1, IFT57, IRF1, ITGA1, ITGB3, KDM3A, KDM4B, KSR1, MALSU1, MAP3K12, MAP3K2, MAP4K1, MAP4K5, MLLT1, NAIP, NDRG4, NXN, OAZ2, PDG…
GO:0090304	nucleic acid metabolic process	5.53726e-05	0.0546528	7.09978e-14	2.02344e-11	[ABHD14B, ABL1, AGO1, AHI1, AKAP8L, ANG, ARF4, ARL2BP, ARMCX3, ARRB2, ATAD2, ATF3, ATXN7L3, BAHD1, BCAS3, BIRC3, BLM, BMS1, BRF2, CALR, CARS2, CASK, CCNB1IP1, CCND3, CCNE2, CDKN2AIP, CIITA, COMMD9, CPNE1, CPSF4, CREB3, CREB3L1, CSNK2A2, DDB2, DDX47, DDX50, DDX56, DHX29, DMTF1, DSCC1, DUS4L, DVL3, DYRK1B, EHMT2, ERBB2, ERF, ETF1, EXOSC2, F2RL1, FER, FTO, GABPA, GLMP, GTF2H3, GZF1, HELLS, ICE2, IFT…
GO:0007249	I-kappaB kinase/NF-kappaB signaling	0.00955552	1	7.09978e-14	2.02344e-11	[ABL1, BIRC3, CFLAR, F2RL1, GOLT1B, IKBKE, PINK1, RELB, S100A4, SLC44A2, TERF2IP, TLR3, TLR7, TRAF3IP2, TRAF6, UBE2I]
GO:0010557	positive regulation of macromolecule biosynthetic process	0.0101564	1	7.09978e-14	2.02344e-11	[ABHD14B, AGO1, AHI1, AKAP8L, ARF4, ARMCX3, ATAD2, ATF3, ATXN7L3, BCAS3, BLM, CALR, CASK, CCR7, CDKN2AIP, CREB3, CREB3L1, DHX29, DNAJC3, DSCC1, DVL3, DYRK1B, ERBB2, F2RL1, GABPA, GLMP, ICE2, IQCE, IRF1, IRF2BPL, IRF3, KDM3A, LBH, MAP3K2, NKRF, NLRC5, NR2C2, PCBP1, PDGFA, PDGFB, PIH1D1, PINK1, POLR2G, PYM1, RELB, RFC2, RPS6KA4, RRN3, SERTAD3, SETD3, SETX, SFPQ, SOX15, SPN, STAT5A, STOML2, SUB1, SU…
GO:0010558	negative regulation of macromolecule biosynthetic process	0.807731	1	7.09978e-14	2.02344e-11	[AGO1, ANG, ATAD2, ATF3, BAHD1, CALR, CCND3, CIITA, CIRBP, EHMT2, ERF, GABPA, GZF1, HELLS, IRF1, IRF2BPL, IRF3, MALSU1, MARCH8, MORF4L2, MTA3, NFXL1, NKRF, PDGFB, PIAS4, PURA, RELB, RPS3, SFPQ, SOX15, SUPT6H, SUV39H2, SUZ12, SYNCRIP, TFAP4, THRA, TRAF6, TRIB3, TXN, UBE2I, ZNF451, ZNF746, ZNF831, ZP3]
GO:0010562	positive regulation of phosphorus metabolic process	0.200363	1	7.09978e-14	2.02344e-11	[ABL1, ARL2BP, ARRB2, ATP6AP1, CCNB1, CCND3, CD27, DLC1, DVL3, ERBB2, F2RL1, ITGA1, KSR1, MAP3K12, MAP3K2, MAP4K1, MAP4K5, MAPT, NDRG4, PDGFA, PDGFB, PIH1D1, PINK1, PPP1R16B, PPP1R7, PRKCA, RAP1A, RPS3, RPS6KA4, SLC39A10, SPN, STOML2, TERF2IP, TLR3, TRAF4, TRAF6, TXN, WNK3, XCL2, ZP3]
GO:0010628	positive regulation of gene expression	0.0639618	1	7.09978e-14	2.02344e-11	[ABHD14B, AGO1, AHI1, AKAP8L, ARF4, ARMCX3, ARRB2, ATAD2, ATF3, ATXN7L3, BCAS3, BLM, CALR, CASK, CDKN2AIP, CREB3, CREB3L1, DHX29, DNAJC3, DVL3, DYRK1B, ERBB2, F2RL1, GABPA, GLMP, ICE2, IQCE, IRF1, IRF2BPL, IRF3, ITGB3, KDM3A, LBH, MAP3K2, NKRF, NLRC5, NR2C2, PCBP1, PDGFB, PIH1D1, PINK1, POLR2G, PYM1, RELB, RHBDD1, RPS3, RPS6KA4, RRN3, SERTAD3, SETD3, SETX, SFPQ, SNRNP70, SOX15, STAT5A, SUB1, SUPT…
GO:0010629	negative regulation of gene expression	0.145581	1	7.09978e-14	2.02344e-11	[AGO1, ANG, ATAD2, ATF3, BAHD1, BIRC3, CALR, CCND3, CIITA, CIRBP, DYRK1B, EHMT2, ERF, ETF1, EXOSC2, GABPA, GZF1, HELLS, INPPL1, IRF1, IRF2BPL, IRF3, MALSU1, MORF4L2, MTA3, NAIP, NFXL1, NKRF, PCBP4, PDGFB, PIAS4, PINK1, POLR2G, PURA, PYM1, RELB, RPS3, SFPQ, SMG5, SMG6, SMG8, SMG9, SNX12, SOX15, SUPT6H, SUV39H2, SUZ12, SYNCRIP, TFAP4, THRA, TRAF6, TRIB3, TXN, UBE2I, ZNF451, ZNF746, ZNF831, ZP3]
GO:0016070	RNA metabolic process	7.84905e-05	0.0772346	7.09978e-14	2.02344e-11	[ABHD14B, ABL1, AGO1, AHI1, AKAP8L, ANG, ARF4, ARL2BP, ARMCX3, ARRB2, ATAD2, ATF3, ATXN7L3, BAHD1, BCAS3, BIRC3, BLM, BMS1, BRF2, CALR, CARS2, CASK, CCND3, CDKN2AIP, CIITA, COMMD9, CPNE1, CPSF4, CREB3, CREB3L1, CSNK2A2, DDX47, DDX50, DDX56, DHX29, DMTF1, DUS4L, DVL3, DYRK1B, EHMT2, ERBB2, ERF, ETF1, EXOSC2, F2RL1, FER, FTO, GABPA, GLMP, GTF2H3, GZF1, HELLS, ICE2, IFT57, INTS2, IQCE, IRF1, IRF2BPL…
GO:0016310	phosphorylation	0.00975067	1	7.09978e-14	2.02344e-11	[ABL1, AK6, AKAP8L, ARL2BP, ARRB2, ATF3, ATP6AP1, AURKC, BID, BLK, BLM, CASK, CASP3, CCDC88C, CCNB1, CCND3, CCNE2, CD27, CDK4, CKB, CMPK1, CNKSR3, CSNK2A2, DGKA, DGKE, DNAJC3, DVL3, DYRK1B, ERBB2, F2RL1, FER, GK, GRB10, GTF2H3, IKBKE, ITGB3, ITPKC, KSR1, MAP3K12, MAP3K2, MAP4K1, MAP4K5, MAPK6, MAPKAPK3, MAPT, MLLT1, NDRG4, NDUFS6, NLRC5, NME1, PANK1, PANK2, PDGFA, PDGFB, PI4K2A, PIH1D1, PIM1, PIN…
GO:0031098	stress-activated protein kinase signaling cascade	0.205635	1	7.09978e-14	2.02344e-11	[CCDC88C, CD27, DVL3, F2RL1, MAP3K12, MAP3K2, MAP4K1, MAP4K5, RPS3, TLR3, TRAF4, TRAF6]
GO:0031328	positive regulation of cellular biosynthetic process	0.0262639	1	7.09978e-14	2.02344e-11	[ABHD14B, AGO1, AHI1, AKAP8L, ARF4, ARMCX3, ATAD2, ATF3, ATXN7L3, BCAS3, BLM, CALR, CASK, CCR7, CDKN2AIP, CREB3, CREB3L1, DHX29, DNAJC3, DSCC1, DVL3, DYRK1B, ERBB2, F2RL1, GABPA, GLMP, ICE2, IQCE, IRF1, IRF2BPL, IRF3, KDM3A, LBH, LPGAT1, MAP3K2, NKRF, NLRC5, NR2C2, PCBP1, PDGFA, PDGFB, PIH1D1, PINK1, POLR2G, PYM1, RELB, RFC2, RPS6KA4, RRN3, SERTAD3, SETD3, SETX, SFPQ, SOX15, SPN, STAT5A, STOML2, …
GO:0032268	regulation of cellular protein metabolic process	0.000737596	0.699978	7.09978e-14	2.02344e-11	[ABL1, AGO1, AKAP8L, ANG, ARL2BP, ARRB2, ATF3, ATP6AP1, BCAP31, BID, BIRC3, BLM, CALR, CASP3, CCDC88C, CCNB1, CCND3, CCNE2, CD27, CDC20, CIRBP, CLEC16A, CNKSR3, CRTAP, DHX29, DLC1, DNAJB2, DNAJC3, DVL3, DYRK1B, EIF3J, ENSA, ERBB2, F2RL1, FBXL5, FER, FZR1, HSP90B1, IFT57, ITGA1, ITGB3, KDM3A, KDM4B, KSR1, MALSU1, MAP3K12, MAP3K2, MAP4K1, MAP4K5, MLLT1, NAIP, NDRG4, NXN, PDGFA, PDGFB, PIAS4, PIH1D1…
GO:0043087	regulation of GTPase activity	0.264307	1	7.09978e-14	2.02344e-11	[ARHGAP30, BCAS3, CRK, DLC1, DVL3, ERBB2, F2RL1, GMIP, RAP1A, RIC8A, SH3BP4, SMAP2, TBC1D14, TBC1D2, TBC1D22B, TBCK, TSC2, XCL2]
GO:0045934	negative regulation of nucleobase-containing compound metabolic process	0.68475	1	7.09978e-14	2.02344e-11	[ATAD2, ATF3, BAHD1, BLM, CALR, CCND3, CIITA, DYRK1B, EHMT2, ERF, GABPA, GZF1, HELLS, IRF1, IRF2BPL, IRF3, MORF4L2, MTA3, NFXL1, NKRF, PDGFB, PIAS4, POLQ, PRKCA, PURA, RELB, RPS3, SFPQ, SMG6, SOX15, SUPT6H, SUV39H2, SUZ12, SYNCRIP, TERF2IP, TFAP4, THRA, TRAF6, TRIB3, TXN, UBE2I, ZNF451, ZNF746, ZNF831, ZP3]
GO:0045935	positive regulation of nucleobase-containing compound metabolic process	0.0986579	1	7.09978e-14	2.02344e-11	[ABHD14B, AGO1, AHI1, AKAP8L, ARF4, ARMCX3, ATAD2, ATF3, ATXN7L3, BCAS3, BLM, CALR, CASK, CCNB1, CDKN2AIP, CREB3, CREB3L1, DSCC1, DVL3, DYRK1B, ERBB2, F2RL1, GABPA, GLMP, ICE2, IQCE, IRF1, IRF2BPL, IRF3, KDM3A, LBH, MAP3K2, NKRF, NLRC5, NR2C2, PCBP1, PDGFA, PDGFB, PIH1D1, PINK1, POLR2G, RELB, RFC2, RPS3, RPS6KA4, RRN3, SERTAD3, SETD3, SETX, SFPQ, SNRNP70, SOX15, STAT5A, STOML2, SUB1, SUPT6H, TAF2…
GO:0051247	positive regulation of protein metabolic process	0.00510528	1	7.09978e-14	2.02344e-11	[ABL1, AKAP8L, ARL2BP, ARRB2, ATP6AP1, BCAP31, BID, BIRC3, CCNB1, CCND3, CCR7, CD27, CDC20, DHX29, DLC1, DNAJC3, DVL3, DYRK1B, ERBB2, F2RL1, FBXL5, FZR1, GGA3, IFT57, IRF1, ITGA1, KSR1, MAP3K12, MAP3K2, MAP4K1, MAP4K5, NDRG4, OAZ2, PDGFA, PDGFB, PIAS4, PIH1D1, PINK1, POLR2G, PPP1R16B, PPP1R7, PRKCA, PYM1, RAB1B, RAP1A, RHBDD1, RPS3, RPS6KA4, SENP2, SLC39A10, SPN, STAT5A, TADA2A, TERF2IP, TFAP4, T…
GO:0051248	negative regulation of protein metabolic process	0.175858	1	7.09978e-14	2.02344e-11	[ABL1, AGO1, ANG, ARRB2, ATF3, BIRC3, CALR, CASP3, CD27, CIRBP, CLEC16A, CNKSR3, CRTAP, DNAJC3, ENSA, F2RL1, KDM3A, KDM4B, MALSU1, MLLT1, NAIP, NXN, PIH1D1, PPP1R16B, PRMT3, PURA, RPS3, SENP2, SNX12, SUPT6H, SYNCRIP, TERF2IP, TFAP4, TIMP2, TIPRL, TRIAP1, TRIB3, USP14, USP19, WARS, ZNF451]
GO:0051345	positive regulation of hydrolase activity	0.0488914	1	7.09978e-14	2.02344e-11	[ANG, ARF4, ARHGAP30, ATP1B3, BCAP31, BCAS3, BID, CREB3, DLC1, DNAJB2, DVL3, ERBB2, F2RL1, GMIP, IFT57, ITGA1, PINK1, RAP1A, RIC8A, RPS3, SLC39A10, SMAP2, TBC1D14, TBC1D2, TBC1D22B, TBCK, TFAP4, TSC2, XCL2]
GO:0051347	positive regulation of transferase activity	0.105899	1	7.09978e-14	2.02344e-11	[ABL1, CCNB1, CCND3, CDC20, DSCC1, DVL3, ERBB2, FZR1, MAP3K12, MAP3K2, MAP4K1, MAP4K5, MAPT, PDGFA, PDGFB, PIH1D1, RAP1A, RFC2, RPS3, TCP1, TRAF4, TRAF6, TRIB3, UBE2I]
GO:1902531	regulation of intracellular signal transduction	0.0248535	1	7.09978e-14	2.02344e-11	[ABL1, ADIPOR1, AGO1, ARL2BP, ARRB2, ATF3, ATP6AP1, BCAP31, BID, BIRC3, CALR, CD27, CFLAR, CLEC16A, CNKSR3, CREB3, DLC1, DVL3, DYRK1B, ERBB2, F2RL1, F2RL2, FGD4, GOLT1B, HELLS, IKBKE, KSR1, LEMD3, MAP3K12, MAP4K1, MAP4K5, MFN2, NDRG4, NDUFS3, PDGFA, PDGFB, PIAS4, PIH1D1, PINK1, PLEKHF1, PLEKHG3, PPP1R16B, PRKCA, PTP4A3, RALGPS1, RAP1A, RPS3, RRN3, S100A4, SEC14L1, SFPQ, SH3BP4, SLC44A2, TBCK, TER…
GO:0023014	signal transduction by protein phosphorylation	0.240819	1	7.09978e-14	2.02344e-11	[ABL1, ARRB2, ATF3, ATP6AP1, CD27, CNKSR3, DVL3, ERBB2, F2RL1, KSR1, MAP3K12, MAP3K2, MAP4K1, MAP4K5, MAPK6, MAPKAPK3, NDRG4, PDGFA, PDGFB, PRKCA, RAP1A, RPS3, SETX, SHANK3, TLR3, TRAF4, TRAF6, TRIB3, XCL2]
GO:0006464	cellular protein modification process	9.418e-08	9.49334e-05	7.09978e-14	2.02344e-11	[ABL1, AKAP8L, ARF4, ARL2BP, ARRB2, ART3, ATF3, ATG4C, ATP6AP1, ATXN7L3, AURKC, BIRC3, BLK, BLM, CASK, CASP3, CCDC88C, CCNB1, CCNB1IP1, CCND3, CCNE2, CD27, CDC20, CDC23, CDK4, CHML, CNKSR3, CRTAP, CSNK2A2, DCAF11, DCAF15, DDB2, DLC1, DNAJB2, DNAJC3, DSCC1, DVL3, DYRK1B, EDEM3, EHMT2, ENSA, ERBB2, ERO1A, ETF1, F2RL1, FANCF, FBXL12, FBXL5, FER, FZR1, GFPT1, GTF2H3, HECTD2, HSP90B1, IKBKE, ITGA1, IT…
GO:0019220	regulation of phosphate metabolic process	0.0896906	1	7.09978e-14	2.02344e-11	[ABL1, AKAP8L, ARL2BP, ARRB2, ATF3, ATP6AP1, BLM, CASP3, CCDC88C, CCNB1, CCND3, CCNE2, CD27, CNKSR3, DLC1, DNAJC3, DVL3, ENSA, ERBB2, F2RL1, FER, GRB10, HSP90B1, ITGA1, ITGB3, KSR1, MAP3K12, MAP3K2, MAP4K1, MAP4K5, MAPT, ME2, MLLT1, NDRG4, NLRC5, PDGFA, PDGFB, PIH1D1, PINK1, PPP1R16B, PPP1R7, PRKCA, RAP1A, RPS3, RPS6KA4, SLC39A10, SMG5, SMG8, SPN, STOML2, TADA2A, TERF2IP, TFAP4, TIPRL, TLR3, TLR7…
GO:0032269	negative regulation of cellular protein metabolic process	0.114911	1	7.09978e-14	2.02344e-11	[ABL1, AGO1, ANG, ARRB2, ATF3, BIRC3, CALR, CASP3, CD27, CIRBP, CLEC16A, CNKSR3, CRTAP, DNAJC3, ENSA, F2RL1, KDM3A, KDM4B, MALSU1, MLLT1, NAIP, NXN, PIH1D1, PPP1R16B, PRMT3, PURA, RPS3, SENP2, SNX12, SUPT6H, SYNCRIP, TERF2IP, TFAP4, TIMP2, TIPRL, TRIAP1, TRIB3, USP14, USP19, WARS, ZNF451]
GO:0032270	positive regulation of cellular protein metabolic process	0.0198876	1	7.09978e-14	2.02344e-11	[ABL1, AKAP8L, ARL2BP, ARRB2, ATP6AP1, BCAP31, BID, BIRC3, CCNB1, CCND3, CD27, CDC20, DHX29, DLC1, DNAJC3, DVL3, DYRK1B, ERBB2, F2RL1, FBXL5, FZR1, IFT57, ITGA1, KSR1, MAP3K12, MAP3K2, MAP4K1, MAP4K5, NDRG4, PDGFA, PDGFB, PIAS4, PIH1D1, PINK1, POLR2G, PPP1R16B, PPP1R7, PRKCA, PYM1, RAP1A, RHBDD1, RPS3, RPS6KA4, SENP2, SLC39A10, SPN, TADA2A, TERF2IP, TFAP4, TLR3, TRAF4, TRAF6, TRIB3, TXN, UBB, UBE…
GO:0042981	regulation of apoptotic process	0.0846446	1	7.09978e-14	2.02344e-11	[ABL1, ADNP, AHI1, ANP32E, ARF4, ASNS, ATF3, BCAP31, BID, BIRC3, CASP3, CD27, CFLAR, CREB3, DLC1, DNAJC3, HELLS, HSP90B1, IFT57, MAP3K12, MAP3K2, MAP4K1, MAP4K5, NAIP, NDUFS3, NME1, PIAS4, PIH1D1, PIM1, PINK1, PLEKHF1, PRKCA, PRKCI, RHBDD1, RPS3, RRN3, SETX, SFPQ, SLC39A10, STAT5A, TCP1, TFAP4, TGM2, THRA, TMBIM1, TRAF4, TRAF6, TRIAP1, UBB, UTP11, WNK3, WWOX]
GO:0051055	negative regulation of lipid biosynthetic process	0.161921	1	7.09978e-14	2.02344e-11	[PDGFA, PDGFB, TRIB3]
GO:0051252	regulation of RNA metabolic process	0.0348711	1	7.09978e-14	2.02344e-11	[ABHD14B, ABL1, AGO1, AHI1, AKAP8L, ARF4, ARL2BP, ARMCX3, ARRB2, ATAD2, ATF3, ATXN7L3, BAHD1, BCAS3, BIRC3, BLM, BRF2, CALR, CASK, CCND3, CDKN2AIP, CIITA, COMMD9, CPNE1, CREB3, CREB3L1, CSNK2A2, DMTF1, DVL3, DYRK1B, EHMT2, ERBB2, ERF, F2RL1, FER, GABPA, GLMP, GTF2H3, GZF1, HELLS, ICE2, IFT57, IQCE, IRF1, IRF2BPL, IRF3, KDM3A, L3MBTL2, LBH, LEMD3, LOC100300095, MAP3K2, MED23, MED9, MGA, MLLT1, MOR…
GO:0070302	regulation of stress-activated protein kinase signaling cascade	0.674625	1	7.09978e-14	2.02344e-11	[CD27, DVL3, F2RL1, RPS3, TLR3, TRAF4, TRAF6]
GO:1902533	positive regulation of intracellular signal transduction	0.00170422	1	7.09978e-14	2.02344e-11	[ABL1, AGO1, ARL2BP, ARRB2, ATP6AP1, BCAP31, BIRC3, CALR, CD27, CFLAR, CLEC16A, DVL3, ERBB2, F2RL1, F2RL2, GOLT1B, IKBKE, KSR1, MAP3K12, MAP4K1, MAP4K5, NDRG4, PDGFA, PDGFB, PIAS4, PIH1D1, PINK1, PLEKHF1, PRKCA, PTP4A3, RAP1A, RPS3, S100A4, SFPQ, SLC44A2, TERF2IP, TLR3, TLR7, TRAF3IP2, TRAF4, TRAF6, UBB, UBE2I, XCL2]
GO:2000112	regulation of cellular macromolecule biosynthetic process	0.00567418	1	7.09978e-14	2.02344e-11	[ABHD14B, ABL1, AGO1, AHI1, AKAP8L, ANG, ARF4, ARMCX3, ARRB2, ATAD2, ATF3, ATXN7L3, BAHD1, BCAS3, BLM, BRF2, CALR, CASK, CCND3, CCR7, CDKN2AIP, CIITA, CIRBP, COMMD9, CPNE1, CREB3, CREB3L1, CSNK2A2, DHX29, DMTF1, DNAJC3, DSCC1, DVL3, DYRK1B, EHMT2, EIF3J, ERBB2, ERF, F2RL1, FER, GABPA, GLMP, GTF2H3, GZF1, HELLS, ICE2, IFT57, IQCE, IRF1, IRF2BPL, IRF3, KDM3A, L3MBTL2, LBH, LEMD3, LOC100300095, MALS…
GO:0031399	regulation of protein modification process	0.00120462	1	7.09978e-14	2.02344e-11	[ABL1, AKAP8L, ARL2BP, ARRB2, ATF3, ATP6AP1, BIRC3, BLM, CASP3, CCDC88C, CCNB1, CCND3, CCNE2, CD27, CDC20, CNKSR3, CRTAP, DLC1, DNAJB2, DNAJC3, DVL3, DYRK1B, ENSA, ERBB2, F2RL1, FER, FZR1, HSP90B1, ITGA1, ITGB3, KDM3A, KDM4B, KSR1, MAP3K12, MAP3K2, MAP4K1, MAP4K5, MLLT1, NDRG4, NXN, PDGFA, PDGFB, PIAS4, PIH1D1, PINK1, PPP1R16B, PPP1R7, PRKCA, PRMT3, PUM3, PYGO2, RAP1A, RPS3, RPS6KA4, SENP2, SLC39…
GO:0032774	RNA biosynthetic process	0.0287076	1	7.09978e-14	2.02344e-11	[ABHD14B, ABL1, AGO1, AHI1, AKAP8L, ANG, ARF4, ARL2BP, ARMCX3, ARRB2, ATAD2, ATF3, ATXN7L3, BAHD1, BCAS3, BIRC3, BLM, BRF2, CALR, CASK, CCND3, CDKN2AIP, CIITA, COMMD9, CPNE1, CREB3, CREB3L1, CSNK2A2, DMTF1, DVL3, DYRK1B, EHMT2, ERBB2, ERF, F2RL1, FER, GABPA, GLMP, GTF2H3, GZF1, HELLS, ICE2, IFT57, IQCE, IRF1, IRF2BPL, IRF3, KDM3A, L3MBTL2, LBH, LEMD3, LOC100300095, MAP3K2, MED23, MED9, MGA, MLLT1…
GO:0043122	regulation of I-kappaB kinase/NF-kappaB signaling	0.00707689	1	7.09978e-14	2.02344e-11	[ABL1, BIRC3, CFLAR, F2RL1, GOLT1B, IKBKE, PINK1, S100A4, SLC44A2, TERF2IP, TLR3, TLR7, TRAF3IP2, TRAF6, UBE2I]
GO:0043547	positive regulation of GTPase activity	0.228223	1	7.09978e-14	2.02344e-11	[ARHGAP30, BCAS3, DLC1, DVL3, ERBB2, F2RL1, GMIP, RAP1A, RIC8A, SMAP2, TBC1D14, TBC1D2, TBC1D22B, TBCK, TSC2, XCL2]
GO:0045937	positive regulation of phosphate metabolic process	0.200363	1	7.09978e-14	2.02344e-11	[ABL1, ARL2BP, ARRB2, ATP6AP1, CCNB1, CCND3, CD27, DLC1, DVL3, ERBB2, F2RL1, ITGA1, KSR1, MAP3K12, MAP3K2, MAP4K1, MAP4K5, MAPT, NDRG4, PDGFA, PDGFB, PIH1D1, PINK1, PPP1R16B, PPP1R7, PRKCA, RAP1A, RPS3, RPS6KA4, SLC39A10, SPN, STOML2, TERF2IP, TLR3, TRAF4, TRAF6, TXN, WNK3, XCL2, ZP3]
GO:0051254	positive regulation of RNA metabolic process	0.1466	1	7.09978e-14	2.02344e-11	[ABHD14B, AGO1, AHI1, AKAP8L, ARF4, ARMCX3, ATAD2, ATF3, ATXN7L3, BCAS3, BLM, CASK, CDKN2AIP, CREB3, CREB3L1, DVL3, DYRK1B, ERBB2, F2RL1, GABPA, GLMP, ICE2, IQCE, IRF1, IRF2BPL, IRF3, KDM3A, LBH, MAP3K2, NKRF, NLRC5, NR2C2, PCBP1, PDGFB, PIH1D1, POLR2G, RELB, RPS6KA4, RRN3, SERTAD3, SETD3, SETX, SFPQ, SNRNP70, SOX15, STAT5A, SUB1, SUPT6H, TAF2, TFAP4, THRA, TLR3, TRAF6, TRIAP1, WDR5, WWOX, ZNF746…
GO:2000113	negative regulation of cellular macromolecule biosynthetic process	0.742359	1	7.09978e-14	2.02344e-11	[AGO1, ANG, ATAD2, ATF3, BAHD1, CALR, CCND3, CIITA, CIRBP, EHMT2, ERF, GABPA, GZF1, HELLS, IRF1, IRF2BPL, IRF3, MALSU1, MORF4L2, MTA3, NFXL1, NKRF, PDGFB, PIAS4, PURA, RELB, RPS3, SFPQ, SOX15, SUPT6H, SUV39H2, SUZ12, SYNCRIP, TFAP4, THRA, TRAF6, TRIB3, TXN, UBE2I, ZNF451, ZNF746, ZNF831, ZP3]
GO:0000165	MAPK cascade	0.226333	1	7.09978e-14	2.02344e-11	[ABL1, ARRB2, ATF3, ATP6AP1, CD27, CNKSR3, DVL3, ERBB2, F2RL1, KSR1, MAP3K12, MAP4K1, MAP4K5, MAPK6, MAPKAPK3, NDRG4, PDGFA, PDGFB, PRKCA, RAP1A, RPS3, SETX, SHANK3, TLR3, TRAF4, TRAF6, TRIB3, XCL2]
GO:0006468	protein phosphorylation	0.0680894	1	7.09978e-14	2.02344e-11	[ABL1, AKAP8L, ARL2BP, ARRB2, ATF3, ATP6AP1, AURKC, BLK, BLM, CASK, CASP3, CCDC88C, CCNB1, CCND3, CCNE2, CD27, CDK4, CNKSR3, CSNK2A2, DNAJC3, DVL3, DYRK1B, ERBB2, F2RL1, FER, GTF2H3, IKBKE, ITGB3, KSR1, MAP3K12, MAP3K2, MAP4K1, MAP4K5, MAPK6, MAPKAPK3, MLLT1, NDRG4, PDGFA, PDGFB, PIH1D1, PIM1, PINK1, PLK4, PPP4C, PRKCA, PRKCI, RAP1A, RPS3, RPS6KA4, RPS6KA6, SCYL2, SETX, SHANK3, SMG8, SPN, STK16, …
GO:0031400	negative regulation of protein modification process	0.0626883	1	7.09978e-14	2.02344e-11	[ABL1, ARRB2, ATF3, CASP3, CNKSR3, CRTAP, DNAJC3, ENSA, F2RL1, KDM3A, KDM4B, MLLT1, NXN, PIH1D1, PPP1R16B, PRMT3, RPS3, SENP2, SUPT6H, TERF2IP, TFAP4, TIPRL, TRIB3, WARS, ZNF451]
GO:0031401	positive regulation of protein modification process	0.0204362	1	7.09978e-14	2.02344e-11	[ABL1, AKAP8L, ARL2BP, ARRB2, ATP6AP1, BIRC3, CCNB1, CCND3, CD27, CDC20, DLC1, DVL3, DYRK1B, ERBB2, F2RL1, FZR1, ITGA1, KSR1, MAP3K12, MAP3K2, MAP4K1, MAP4K5, NDRG4, PDGFA, PDGFB, PIAS4, PIH1D1, PINK1, PPP1R16B, PPP1R7, PRKCA, RAP1A, RPS3, RPS6KA4, SENP2, SLC39A10, SPN, TADA2A, TERF2IP, TLR3, TRAF4, TRAF6, TRIB3, TXN, UBB, UBE2I, WNK3, XCL2]
GO:0042325	regulation of phosphorylation	0.306085	1	7.09978e-14	2.02344e-11	[ABL1, AKAP8L, ARL2BP, ARRB2, ATF3, ATP6AP1, BLM, CASP3, CCDC88C, CCNB1, CCND3, CCNE2, CD27, CNKSR3, DNAJC3, DVL3, ERBB2, F2RL1, FER, GRB10, ITGB3, KSR1, MAP3K12, MAP3K2, MAP4K1, MAP4K5, MAPT, MLLT1, NDRG4, NLRC5, PDGFA, PDGFB, PIH1D1, PINK1, PRKCA, RAP1A, RPS3, RPS6KA4, SMG8, SPN, TADA2A, TERF2IP, TFAP4, TLR3, TLR7, TRAF4, TRAF6, TRIB3, TXN, WARS, WNK3, XCL2]
GO:0043123	positive regulation of I-kappaB kinase/NF-kappaB signaling	0.000506169	0.488453	7.09978e-14	2.02344e-11	[ABL1, BIRC3, CFLAR, F2RL1, GOLT1B, IKBKE, PINK1, S100A4, SLC44A2, TERF2IP, TLR3, TLR7, TRAF3IP2, TRAF6, UBE2I]
GO:0070304	positive regulation of stress-activated protein kinase signaling cascade	0.209401	1	7.09978e-14	2.02344e-11	[CD27, DVL3, F2RL1, RPS3, TLR3, TRAF4, TRAF6]
GO:1902105	regulation of leukocyte differentiation	0.851138	1	7.09978e-14	2.02344e-11	[ABL1, ATP6AP1, CD27, ERBB2, IRF1, PRKCA, STAT5A, TRAF6]
GO:2001141	regulation of RNA biosynthetic process	0.0463603	1	7.09978e-14	2.02344e-11	[ABHD14B, ABL1, AGO1, AHI1, AKAP8L, ARF4, ARL2BP, ARMCX3, ARRB2, ATAD2, ATF3, ATXN7L3, BAHD1, BCAS3, BIRC3, BLM, BRF2, CALR, CASK, CCND3, CDKN2AIP, CIITA, COMMD9, CPNE1, CREB3, CREB3L1, CSNK2A2, DMTF1, DVL3, DYRK1B, EHMT2, ERBB2, ERF, F2RL1, FER, GABPA, GLMP, GTF2H3, GZF1, HELLS, ICE2, IFT57, IQCE, IRF1, IRF2BPL, IRF3, KDM3A, L3MBTL2, LBH, LEMD3, LOC100300095, MAP3K2, MED23, MED9, MGA, MLLT1, MOR…
GO:0043549	regulation of kinase activity	0.459769	1	7.09978e-14	2.02344e-11	[ABL1, BLM, CASP3, CCNB1, CCND3, CCNE2, DNAJC3, DVL3, ERBB2, ITGB3, MAP3K12, MAP3K2, MAP4K1, MAP4K5, MAPT, MLLT1, NLRC5, PDGFA, PDGFB, PIH1D1, RAP1A, RPS3, SMG8, TFAP4, TRAF4, TRAF6, TRIB3, WARS]
GO:0001932	regulation of protein phosphorylation	0.254998	1	7.09978e-14	2.02344e-11	[ABL1, AKAP8L, ARL2BP, ARRB2, ATF3, ATP6AP1, BLM, CASP3, CCDC88C, CCNB1, CCND3, CCNE2, CD27, CNKSR3, DNAJC3, DVL3, ERBB2, F2RL1, FER, ITGB3, KSR1, MAP3K12, MAP3K2, MAP4K1, MAP4K5, MLLT1, NDRG4, PDGFA, PDGFB, PIH1D1, PINK1, PRKCA, RAP1A, RPS3, RPS6KA4, SMG8, SPN, TADA2A, TERF2IP, TFAP4, TLR3, TLR7, TRAF4, TRAF6, TRIB3, TXN, WARS, WNK3, XCL2]
GO:0006351	transcription, DNA-templated	0.0418647	1	7.09978e-14	2.02344e-11	[ABHD14B, ABL1, AGO1, AHI1, AKAP8L, ANG, ARF4, ARMCX3, ARRB2, ATAD2, ATF3, ATXN7L3, BAHD1, BCAS3, BLM, BRF2, CALR, CASK, CCND3, CDKN2AIP, CIITA, COMMD9, CPNE1, CREB3, CREB3L1, CSNK2A2, DMTF1, DVL3, DYRK1B, EHMT2, ERBB2, ERF, F2RL1, FER, GABPA, GLMP, GTF2H3, GZF1, HELLS, ICE2, IFT57, IQCE, IRF1, IRF2BPL, IRF3, KDM3A, L3MBTL2, LBH, LEMD3, LOC100300095, MAP3K2, MED23, MED9, MGA, MLLT1, MORF4L2, MTA3…
GO:0014065	phosphatidylinositol 3-kinase signaling	0.419784	1	7.09978e-14	2.02344e-11	[ERBB2, F2RL1, PDGFA, PDGFB, PPP1R16B]
GO:0042327	positive regulation of phosphorylation	0.500857	1	7.09978e-14	2.02344e-11	[ABL1, ARL2BP, ARRB2, ATP6AP1, CCNB1, CCND3, CD27, DVL3, ERBB2, F2RL1, KSR1, MAP3K12, MAP3K2, MAP4K1, MAP4K5, MAPT, NDRG4, PDGFA, PDGFB, PIH1D1, PINK1, PRKCA, RAP1A, RPS3, RPS6KA4, SPN, TERF2IP, TLR3, TRAF4, TRAF6, TXN, WNK3, XCL2]
GO:0097659	nucleic acid-templated transcription	0.0326825	1	7.09978e-14	2.02344e-11	[ABHD14B, ABL1, AGO1, AHI1, AKAP8L, ANG, ARF4, ARL2BP, ARMCX3, ARRB2, ATAD2, ATF3, ATXN7L3, BAHD1, BCAS3, BIRC3, BLM, BRF2, CALR, CASK, CCND3, CDKN2AIP, CIITA, COMMD9, CPNE1, CREB3, CREB3L1, CSNK2A2, DMTF1, DVL3, DYRK1B, EHMT2, ERBB2, ERF, F2RL1, FER, GABPA, GLMP, GTF2H3, GZF1, HELLS, ICE2, IFT57, IQCE, IRF1, IRF2BPL, IRF3, KDM3A, L3MBTL2, LBH, LEMD3, LOC100300095, MAP3K2, MED23, MED9, MGA, MLLT1…
GO:1902679	negative regulation of RNA biosynthetic process	0.792214	1	7.09978e-14	2.02344e-11	[ATAD2, ATF3, BAHD1, CALR, CCND3, CIITA, EHMT2, ERF, GABPA, GZF1, HELLS, IRF1, IRF2BPL, IRF3, MORF4L2, MTA3, NFXL1, NKRF, PDGFB, PIAS4, PURA, RELB, SFPQ, SOX15, SUPT6H, SUV39H2, SUZ12, TFAP4, THRA, TRAF6, TRIB3, TXN, UBE2I, ZNF451, ZNF746, ZNF831, ZP3]
GO:1902680	positive regulation of RNA biosynthetic process	0.138295	1	7.09978e-14	2.02344e-11	[ABHD14B, AGO1, AHI1, AKAP8L, ARF4, ARMCX3, ATAD2, ATF3, ATXN7L3, BCAS3, BLM, CASK, CDKN2AIP, CREB3, CREB3L1, DVL3, DYRK1B, ERBB2, F2RL1, GABPA, GLMP, ICE2, IQCE, IRF1, IRF2BPL, IRF3, KDM3A, LBH, MAP3K2, NKRF, NLRC5, NR2C2, PCBP1, PDGFB, PIH1D1, RELB, RPS6KA4, RRN3, SERTAD3, SETD3, SETX, SFPQ, SOX15, STAT5A, SUB1, SUPT6H, TAF2, TFAP4, THRA, TLR3, TRAF6, TRIAP1, WDR5, WWOX, ZNF746, ZP3]
GO:1904029	regulation of cyclin-dependent protein kinase activity	0.0370371	1	7.09978e-14	2.02344e-11	[BLM, CASP3, CCNB1, CCND3, PDGFB, TFAP4]
GO:0051403	stress-activated MAPK cascade	0.55871	1	7.09978e-14	2.02344e-11	[CD27, DVL3, F2RL1, MAP3K12, RPS3, TLR3, TRAF4, TRAF6]
GO:0070371	ERK1 and ERK2 cascade	0.102556	1	7.09978e-14	2.02344e-11	[ABL1, ARRB2, ATF3, ATP6AP1, CNKSR3, ERBB2, F2RL1, NDRG4, PDGFA, PDGFB, PRKCA, RAP1A, XCL2]
GO:0001934	positive regulation of protein phosphorylation	0.432895	1	7.09978e-14	2.02344e-11	[ABL1, ARL2BP, ARRB2, ATP6AP1, CCNB1, CCND3, CD27, DVL3, ERBB2, F2RL1, KSR1, MAP3K12, MAP3K2, MAP4K1, MAP4K5, NDRG4, PDGFA, PDGFB, PIH1D1, PINK1, PRKCA, RAP1A, RPS3, RPS6KA4, SPN, TERF2IP, TLR3, TRAF4, TRAF6, TXN, WNK3, XCL2]
GO:0006355	regulation of transcription, DNA-templated	0.0514869	1	7.09978e-14	2.02344e-11	[ABHD14B, ABL1, AGO1, AHI1, AKAP8L, ARF4, ARMCX3, ARRB2, ATAD2, ATF3, ATXN7L3, BAHD1, BCAS3, BLM, BRF2, CALR, CASK, CCND3, CDKN2AIP, CIITA, COMMD9, CPNE1, CREB3, CREB3L1, CSNK2A2, DMTF1, DVL3, DYRK1B, EHMT2, ERBB2, ERF, F2RL1, FER, GABPA, GLMP, GTF2H3, GZF1, HELLS, ICE2, IFT57, IQCE, IRF1, IRF2BPL, IRF3, KDM3A, L3MBTL2, LBH, LEMD3, LOC100300095, MAP3K2, MED23, MED9, MGA, MLLT1, MORF4L2, MTA3, MYC…
GO:0033674	positive regulation of kinase activity	0.592202	1	7.09978e-14	2.02344e-11	[ABL1, CCNB1, CCND3, DVL3, ERBB2, MAP3K12, MAP3K2, MAP4K1, MAP4K5, MAPT, PDGFA, PDGFB, PIH1D1, RAP1A, RPS3, TRAF4, TRAF6]
GO:0043408	regulation of MAPK cascade	0.419697	1	7.09978e-14	2.02344e-11	[ABL1, ARRB2, ATF3, ATP6AP1, CD27, CNKSR3, DVL3, ERBB2, F2RL1, KSR1, MAP3K12, MAP4K1, MAP4K5, NDRG4, PDGFA, PDGFB, PRKCA, RAP1A, RPS3, TLR3, TRAF4, TRAF6, TRIB3, XCL2]
GO:0045859	regulation of protein kinase activity	0.441285	1	7.09978e-14	2.02344e-11	[ABL1, BLM, CASP3, CCNB1, CCND3, CCNE2, DNAJC3, DVL3, ERBB2, ITGB3, MAP3K12, MAP3K2, MAP4K1, MAP4K5, MLLT1, PDGFA, PDGFB, PIH1D1, RAP1A, RPS3, SMG8, TFAP4, TRAF4, TRAF6, TRIB3, WARS]
GO:1903506	regulation of nucleic acid-templated transcription	0.0406961	1	7.09978e-14	2.02344e-11	[ABHD14B, ABL1, AGO1, AHI1, AKAP8L, ARF4, ARL2BP, ARMCX3, ARRB2, ATAD2, ATF3, ATXN7L3, BAHD1, BCAS3, BIRC3, BLM, BRF2, CALR, CASK, CCND3, CDKN2AIP, CIITA, COMMD9, CPNE1, CREB3, CREB3L1, CSNK2A2, DMTF1, DVL3, DYRK1B, EHMT2, ERBB2, ERF, F2RL1, FER, GABPA, GLMP, GTF2H3, GZF1, HELLS, ICE2, IFT57, IQCE, IRF1, IRF2BPL, IRF3, KDM3A, L3MBTL2, LBH, LEMD3, LOC100300095, MAP3K2, MED23, MED9, MGA, MLLT1, MOR…
GO:0006366	transcription from RNA polymerase II promoter	0.310447	1	7.09978e-14	2.02344e-11	[ABHD14B, ABL1, AGO1, AHI1, AKAP8L, ARF4, ARMCX3, ARRB2, ATAD2, ATF3, BCAS3, CALR, CASK, CCND3, CDKN2AIP, CREB3, CREB3L1, DMTF1, EHMT2, ERF, F2RL1, GABPA, GLMP, GTF2H3, GZF1, ICE2, IQCE, IRF1, IRF2BPL, IRF3, KDM3A, LEMD3, MED9, MYEF2, NFXL1, NKRF, NLRC5, NR2C2, PCBP1, PDGFB, PIAS4, POLR2G, RELB, RPS6KA4, SETD3, SETX, SFPQ, SMARCAL1, SMURF2, SNAPC5, SOX15, STAT5A, SUB1, SUPT6H, SUV39H2, SUZ12, TAD…
GO:0032872	regulation of stress-activated MAPK cascade	0.673377	1	7.09978e-14	2.02344e-11	[CD27, DVL3, F2RL1, RPS3, TLR3, TRAF4, TRAF6]
GO:0043410	positive regulation of MAPK cascade	0.051171	1	7.09978e-14	2.02344e-11	[ABL1, ARRB2, ATP6AP1, CD27, DVL3, ERBB2, F2RL1, KSR1, MAP3K12, MAP4K1, MAP4K5, NDRG4, PDGFA, PDGFB, PRKCA, RAP1A, RPS3, TLR3, TRAF4, TRAF6, XCL2]
GO:0045892	negative regulation of transcription, DNA-templated	0.722554	1	7.09978e-14	2.02344e-11	[ATAD2, ATF3, BAHD1, CALR, CCND3, CIITA, EHMT2, ERF, GABPA, GZF1, HELLS, IRF1, IRF2BPL, IRF3, MORF4L2, MTA3, NFXL1, NKRF, PDGFB, PIAS4, PURA, RELB, SFPQ, SOX15, SUPT6H, SUV39H2, SUZ12, TFAP4, THRA, TRAF6, TRIB3, TXN, UBE2I, ZNF451, ZNF746, ZNF831, ZP3]
GO:0045893	positive regulation of transcription, DNA-templated	0.138295	1	7.09978e-14	2.02344e-11	[ABHD14B, AGO1, AHI1, AKAP8L, ARF4, ARMCX3, ATAD2, ATF3, ATXN7L3, BCAS3, BLM, CASK, CDKN2AIP, CREB3, CREB3L1, DVL3, DYRK1B, ERBB2, F2RL1, GABPA, GLMP, ICE2, IQCE, IRF1, IRF2BPL, IRF3, KDM3A, LBH, MAP3K2, NKRF, NLRC5, NR2C2, PCBP1, PDGFB, PIH1D1, RELB, RPS6KA4, RRN3, SERTAD3, SETD3, SETX, SFPQ, SOX15, STAT5A, SUB1, SUPT6H, TAF2, TFAP4, THRA, TLR3, TRAF6, TRIAP1, WDR5, WWOX, ZNF746, ZP3]
GO:1903507	negative regulation of nucleic acid-templated transcription	0.792214	1	7.09978e-14	2.02344e-11	[ATAD2, ATF3, BAHD1, CALR, CCND3, CIITA, EHMT2, ERF, GABPA, GZF1, HELLS, IRF1, IRF2BPL, IRF3, MORF4L2, MTA3, NFXL1, NKRF, PDGFB, PIAS4, PURA, RELB, SFPQ, SOX15, SUPT6H, SUV39H2, SUZ12, TFAP4, THRA, TRAF6, TRIB3, TXN, UBE2I, ZNF451, ZNF746, ZNF831, ZP3]
GO:1903508	positive regulation of nucleic acid-templated transcription	0.138295	1	7.09978e-14	2.02344e-11	[ABHD14B, AGO1, AHI1, AKAP8L, ARF4, ARMCX3, ATAD2, ATF3, ATXN7L3, BCAS3, BLM, CASK, CDKN2AIP, CREB3, CREB3L1, DVL3, DYRK1B, ERBB2, F2RL1, GABPA, GLMP, ICE2, IQCE, IRF1, IRF2BPL, IRF3, KDM3A, LBH, MAP3K2, NKRF, NLRC5, NR2C2, PCBP1, PDGFB, PIH1D1, RELB, RPS6KA4, RRN3, SERTAD3, SETD3, SETX, SFPQ, SOX15, STAT5A, SUB1, SUPT6H, TAF2, TFAP4, THRA, TLR3, TRAF6, TRIAP1, WDR5, WWOX, ZNF746, ZP3]
GO:0000079	regulation of cyclin-dependent protein serine/threonine kinase activity	0.0281017	1	7.09978e-14	2.02344e-11	[BLM, CASP3, CCNB1, CCND3, PDGFB, TFAP4]
GO:0007254	JNK cascade	0.266668	1	7.09978e-14	2.02344e-11	[CD27, DVL3, F2RL1, MAP3K12, RPS3, TLR3, TRAF4, TRAF6]
GO:0006357	regulation of transcription from RNA polymerase II promoter	0.45116	1	7.09978e-14	2.02344e-11	[ABHD14B, ABL1, AGO1, AHI1, AKAP8L, ARF4, ARMCX3, ATAD2, ATF3, BCAS3, CALR, CASK, CCND3, CDKN2AIP, CREB3, CREB3L1, DMTF1, EHMT2, ERF, F2RL1, GABPA, GLMP, GTF2H3, GZF1, IQCE, IRF1, IRF2BPL, IRF3, KDM3A, LEMD3, MED9, MYEF2, NFXL1, NKRF, NLRC5, NR2C2, PCBP1, PDGFB, PIAS4, RELB, RPS6KA4, SETD3, SETX, SFPQ, SMARCAL1, SMURF2, SOX15, STAT5A, SUB1, SUPT6H, SUV39H2, SUZ12, TADA2A, TAF2, TFAP4, THRA, TLR3,…
GO:0043405	regulation of MAP kinase activity	0.594832	1	7.09978e-14	2.02344e-11	[DVL3, ERBB2, MAP3K12, MAP4K1, MAP4K5, PDGFA, PDGFB, RPS3, TRAF6, TRIB3]
GO:0045860	positive regulation of protein kinase activity	0.487994	1	7.09978e-14	2.02344e-11	[ABL1, CCNB1, CCND3, DVL3, ERBB2, MAP3K12, MAP3K2, MAP4K1, MAP4K5, PDGFA, PDGFB, PIH1D1, RAP1A, RPS3, TRAF4, TRAF6]
GO:0070372	regulation of ERK1 and ERK2 cascade	0.0649207	1	7.09978e-14	2.02344e-11	[ABL1, ARRB2, ATF3, ATP6AP1, CNKSR3, ERBB2, F2RL1, NDRG4, PDGFA, PDGFB, PRKCA, RAP1A, XCL2]
GO:0071900	regulation of protein serine/threonine kinase activity	0.154518	1	7.09978e-14	2.02344e-11	[ABL1, BLM, CASP3, CCNB1, CCND3, DVL3, ERBB2, MAP3K12, MAP4K1, MAP4K5, PDGFA, PDGFB, PIH1D1, RPS3, TFAP4, TRAF4, TRAF6, TRIB3]
GO:0032874	positive regulation of stress-activated MAPK cascade	0.206883	1	7.09978e-14	2.02344e-11	[CD27, DVL3, F2RL1, RPS3, TLR3, TRAF4, TRAF6]
GO:0043406	positive regulation of MAP kinase activity	0.215677	1	7.09978e-14	2.02344e-11	[DVL3, ERBB2, MAP3K12, MAP4K1, MAP4K5, PDGFA, PDGFB, RPS3, TRAF6]
GO:0045944	positive regulation of transcription from RNA polymerase II promoter	0.193164	1	7.09978e-14	2.02344e-11	[ABHD14B, AGO1, AHI1, AKAP8L, ARF4, ARMCX3, ATAD2, ATF3, BCAS3, CASK, CDKN2AIP, CREB3, CREB3L1, F2RL1, GABPA, GLMP, IQCE, IRF1, IRF2BPL, IRF3, KDM3A, NKRF, NLRC5, NR2C2, PCBP1, PDGFB, RELB, RPS6KA4, SETD3, SETX, SFPQ, SOX15, STAT5A, SUB1, SUPT6H, TAF2, TFAP4, THRA, TLR3, TRAF6, TRIAP1, WDR5, WWOX, ZNF746]
GO:0046328	regulation of JNK cascade	0.347841	1	7.09978e-14	2.02344e-11	[CD27, DVL3, F2RL1, RPS3, TLR3, TRAF4, TRAF6]
GO:0070374	positive regulation of ERK1 and ERK2 cascade	0.0787012	1	7.09978e-14	2.02344e-11	[ABL1, ARRB2, ATP6AP1, F2RL1, NDRG4, PDGFA, PDGFB, PRKCA, RAP1A, XCL2]
GO:0071902	positive regulation of protein serine/threonine kinase activity	0.16261	1	7.09978e-14	2.02344e-11	[CCNB1, CCND3, DVL3, ERBB2, MAP3K12, MAP4K1, MAP4K5, PDGFA, PDGFB, PIH1D1, RPS3, TRAF4, TRAF6]
GO:0022613	ribonucleoprotein complex biogenesis	4.31773e-07	0.0004335	8.04402e-08	2.2845e-05	[AGO1, BMS1, CIRBP, DDX47, DDX56, DENR, EIF2D, EIF3J, EIF4B, ERAL1, EXOSC2, KLHDC3, MAK16, MALSU1, MRPL11, NOP14, NSUN5, NUP88, PIH1D1, RBFA, RPL10, RPL10A, RPL34, RPS17, RPS19, RRN3, SETX, SF3B1, SNRPD3, TSR2, TXNL4A, UTP11, WDR46, WDR55, YAE1D1]
GO:0042254	ribosome biogenesis	3.29889e-06	0.00330878	8.04402e-08	2.2845e-05	[BMS1, DDX47, DDX56, ERAL1, EXOSC2, KLHDC3, MAK16, MALSU1, MRPL11, NOP14, NSUN5, NUP88, PIH1D1, RBFA, RPL10, RPL10A, RPL34, RPS17, RPS19, RRN3, TSR2, UTP11, WDR46, WDR55, YAE1D1]
GO:0071826	ribonucleoprotein complex subunit organization	0.00191515	1	8.04402e-08	2.2845e-05	[AGO1, CIRBP, DENR, EIF2D, EIF3J, EIF4B, ERAL1, MRPL11, MTIF2, PIH1D1, RPL10, RPS17, RPS19, SETX, SF3B1, SNRPD3, TXNL4A]
GO:0042273	ribosomal large subunit biogenesis	0.0147158	1	8.04402e-08	2.2845e-05	[MAK16, MALSU1, MRPL11, RPL10, RPL10A, WDR55, YAE1D1]
GO:0042274	ribosomal small subunit biogenesis	0.00348681	1	8.04402e-08	2.2845e-05	[BMS1, ERAL1, NOP14, RPS17, RPS19, TSR2, UTP11, WDR46]
GO:0022618	ribonucleoprotein complex assembly	0.00292473	1	8.04402e-08	2.2845e-05	[AGO1, CIRBP, DENR, EIF2D, EIF3J, EIF4B, ERAL1, MRPL11, PIH1D1, RPL10, RPS17, RPS19, SETX, SF3B1, SNRPD3, TXNL4A]
GO:0006396	RNA processing	0.00380072	1	8.04402e-08	2.2845e-05	[AGO1, AKAP8L, BMS1, CPSF4, DDX47, DDX56, DHX29, DUS4L, DYRK1B, EXOSC2, INTS2, KLHDC3, MAK16, METTL1, NOP14, NSUN5, NSUN6, PIH1D1, PTCD2, RBFA, RPL10A, RPS17, SETX, SF3B1, SFPQ, SNRNP70, SNRPB2, SNRPD3, SUPT6H, TGS1, THG1L, THUMPD3, TRMT12, TSR2, TXNL4A, UTP11, WDR46, WDR55, WDR83, ZCRB1, ZNF326]
GO:0016071	mRNA metabolic process	0.0364051	1	8.04402e-08	2.2845e-05	[AGO1, AKAP8L, CPSF4, DDX47, DYRK1B, ETF1, EXOSC2, PCBP4, POLR2G, PTCD2, PYM1, SETX, SF3B1, SFPQ, SMG5, SMG6, SMG8, SMG9, SNRNP70, SNRPB2, SNRPD3, SUPT6H, SYNCRIP, TXNL4A, WDR83, ZCRB1, ZNF326]
GO:0034660	ncRNA metabolic process	1.52792e-05	0.0151875	8.04402e-08	2.2845e-05	[AGO1, ANG, BMS1, CARS2, DDX47, DDX56, DUS4L, EXOSC2, ICE2, INTS2, KLHDC3, MAK16, METTL1, NOP14, NSUN5, NSUN6, PIH1D1, RBFA, RPL10A, RPS17, RRN3, SEPSECS, THG1L, THUMPD3, TRMT12, TSR2, UTP11, VARS, WARS, WDR46, WDR55, YARS, YARS2]
GO:0006397	mRNA processing	0.302681	1	8.04402e-08	2.2845e-05	[AKAP8L, CPSF4, DDX47, DYRK1B, PTCD2, SETX, SF3B1, SFPQ, SNRNP70, SNRPB2, SNRPD3, SUPT6H, TXNL4A, WDR83, ZCRB1, ZNF326]
GO:0006399	tRNA metabolic process	0.007968	1	8.04402e-08	2.2845e-05	[CARS2, DUS4L, EXOSC2, METTL1, NSUN6, SEPSECS, THG1L, THUMPD3, TRMT12, VARS, WARS, YARS, YARS2]
GO:0008380	RNA splicing	0.757671	1	8.04402e-08	2.2845e-05	[DDX47, DYRK1B, SETX, SF3B1, SFPQ, SNRNP70, SNRPB2, SNRPD3, TXNL4A, WDR83, ZCRB1, ZNF326]
GO:0016072	rRNA metabolic process	0.00015577	0.15281	8.04402e-08	2.2845e-05	[ANG, BMS1, DDX47, DDX56, EXOSC2, KLHDC3, MAK16, NOP14, NSUN5, PIH1D1, RBFA, RPL10A, RPS17, RRN3, TSR2, UTP11, WDR46, WDR55]
GO:0034470	ncRNA processing	0.000200516	0.196305	8.04402e-08	2.2845e-05	[AGO1, BMS1, DDX47, DDX56, DUS4L, EXOSC2, INTS2, KLHDC3, MAK16, METTL1, NOP14, NSUN5, NSUN6, PIH1D1, RBFA, RPL10A, RPS17, THG1L, THUMPD3, TRMT12, TSR2, UTP11, WDR46, WDR55]
GO:0006364	rRNA processing	0.000253518	0.247687	8.04402e-08	2.2845e-05	[BMS1, DDX47, DDX56, EXOSC2, KLHDC3, MAK16, NOP14, NSUN5, PIH1D1, RBFA, RPL10A, RPS17, TSR2, UTP11, WDR46, WDR55]
GO:0033554	cellular response to stress	0.000186601	0.182869	2.05123e-06	0.000580497	[ABL1, ADPRHL2, ANKZF1, ASNS, ATF3, AUP1, BCAP31, BID, BLM, BRF2, CALR, CASP3, CCDC88C, CD27, CIRBP, CLEC16A, CREB3, CREB3L1, DDB2, DHFR, DNAJC3, DVL3, DYRK1B, EDEM3, ERO1A, F2RL1, FAF2, FANCF, FER, FTO, FZR1, GTF2H3, HSP90B1, IKBKE, MAP3K12, MAP3K2, MAP4K1, MAP4K5, MAPT, MFN2, MPV17, NUP93, PDGFB, PIAS4, PINK1, POLE2, POLG, POLL, POLQ, PPP4C, RBBP5, RECQL, RFC2, RHBDD1, RPS3, RPS6KA6, SCARF1, SD…
GO:0080134	regulation of response to stress	0.000405348	0.393999	2.05123e-06	0.000580497	[ABL1, ARRB2, BCAP31, BID, BIRC3, CASK, CCR7, CD27, CD6, CREB3, CRK, DHFR, DNAJC3, DVL3, DYRK1B, F2RL1, IRF1, IRF3, LBH, MAPKAPK3, MAPT, NLRC5, NUP93, PDGFA, PDGFB, PIAS4, PINK1, POLQ, POLR3D, PPP4C, PRKCA, RNF216, RPS3, SCARF1, SEC14L1, SFPQ, SHANK3, SLAMF6, SOX15, SPN, STAT5A, STX2, TERF2IP, TLR3, TLR7, TRAF3IP2, TRAF4, TRAF6, TRIAP1, TXN, USP1, USP14, USP19, VAMP8, ZP3]
GO:0080135	regulation of cellular response to stress	0.0127816	1	2.05123e-06	0.000580497	[ABL1, BCAP31, BID, CD27, CREB3, DHFR, DNAJC3, DVL3, DYRK1B, F2RL1, MAPT, NUP93, PIAS4, PINK1, POLQ, PPP4C, RPS3, SCARF1, SFPQ, TERF2IP, TLR3, TRAF4, TRAF6, TRIAP1, TXN, USP1, USP14, USP19]
GO:2001020	regulation of response to DNA damage stimulus	0.030719	1	2.05123e-06	0.000580497	[ABL1, BID, DYRK1B, MAPT, PIAS4, POLQ, PPP4C, RPS3, TERF2IP, TRIAP1, USP1]
GO:0044087	regulation of cellular component biogenesis	0.0637332	1	4.04069e-06	0.00113947	[ABL1, ARPC4, BCAS3, BID, BIRC3, CEP295, CEP76, DLC1, DNAJB2, EHMT2, F2RL1, FER, GPM6B, MALSU1, MDM1, NAPA, PIH1D1, PINK1, PLK4, PPFIA1, PPP1R16B, PRKCA, RAB1B, RAP1A, RPS3, RRN3, SCFD1, SETX, SHANK3, SPICE1, SUB1, TBC1D14, THRA, WARS, ZNF451]
GO:0006996	organelle organization	4.31988e-06	0.0043242	4.04069e-06	0.00113947	[ABL1, AHI1, AKAP8L, ANG, ANP32E, APOO, APOOL, ARPC4, ATAD2, ATG4C, ATXN7L3, AURKC, BAHD1, BCAS3, BFSP2, BID, BLM, CALR, CCDC88C, CCNB1, CCNB1IP1, CCNE2, CDC20, CDC23, CENPN, CEP295, CEP57, CEP76, CEP83, CIRBP, CLEC16A, COG4, CRK, CSNK2A2, DDB2, DDHD2, DLC1, DNAH3, DNAH7, DSCC1, DSN1, DYNLT1, EHMT2, EIF2D, ERAL1, F2RL1, FAF2, FER, FZR1, GOLPH3L, GPM6B, HAUS3, HELLS, HIST1H2BB, HPS1, HPS3, HSP90B1…
GO:0022607	cellular component assembly	0.000997534	0.938679	4.04069e-06	0.00113947	[ABCA7, ABL1, ACOT13, AGO1, AHI1, ANG, ANP32E, APOM, ARPC4, ATG4C, AURKC, BAHD1, BCAS3, BID, BIRC3, BLM, BRF2, CALR, CCDC88C, CCNB1IP1, CDC20, CENPN, CEP295, CEP57, CEP76, CEP83, CIRBP, COG4, CRK, DENR, DLC1, DNAH3, DNAH7, DNAJB2, EHMT2, EIF2D, EIF3J, EIF4B, EMP1, ERAL1, F2RL1, FER, FGD4, GPM6B, HAUS3, HELLS, HIST1H2BB, HPS1, HSP90B1, IFT57, IKBKE, INPPL1, ITGB3, KCND1, KCTD2, KCTD6, KIF2A, KIF3A…
GO:0043933	macromolecular complex subunit organization	0.0183406	1	4.04069e-06	0.00113947	[ABCA7, ABL1, ACOT13, AGO1, ANG, ANP32E, APOM, ARPC4, BID, BIRC3, BLM, BRF2, CALR, CCDC88C, CENPN, CEP57, CIRBP, CLEC16A, COG4, CRK, DENR, DNAH3, DNAH7, EIF2D, EIF3J, EIF4B, ERAL1, ETF1, F2RL1, FER, HELLS, HIST1H2BB, IKBKE, KCND1, KCTD2, KCTD6, MAT2A, MRPL11, MTIF2, NAPA, NDC1, NDC80, NDUFAF3, NDUFAF4, NDUFAF7, NUP93, PIH1D1, PINK1, POLQ, PRF1, PYM1, RPL10, RPS17, RPS19, RPS3, RRN3, SETX, SF3B1, …
GO:0070271	protein complex biogenesis	0.164733	1	4.04069e-06	0.00113947	[ABL1, ACOT13, ANG, ARPC4, BID, BIRC3, BLM, CALR, CCDC88C, CEP57, COG4, CRK, DNAH3, DNAH7, EIF4B, FER, IKBKE, KCND1, KCTD2, KCTD6, MAIP1, MAT2A, NAPA, NDC1, NDUFAF3, NDUFAF4, NDUFAF7, NUP93, PIH1D1, PINK1, POLQ, PRF1, RPS3, RRN3, SETX, STOML2, STX2, SUB1, TFAP4, THG1L, THRA, UQCR10, VAMP3, WARS, ZNF451]
GO:0065003	macromolecular complex assembly	0.0284779	1	4.04069e-06	0.00113947	[ABCA7, ABL1, ACOT13, AGO1, ANG, ANP32E, APOM, ARPC4, BID, BIRC3, BLM, BRF2, CALR, CCDC88C, CENPN, CEP57, CIRBP, COG4, CRK, DENR, DNAH3, DNAH7, EIF2D, EIF3J, EIF4B, ERAL1, FER, HELLS, HIST1H2BB, IKBKE, KCND1, KCTD2, KCTD6, MAT2A, MRPL11, NAPA, NDC1, NDUFAF3, NDUFAF4, NDUFAF7, NUP93, PIH1D1, PINK1, POLQ, PRF1, RPL10, RPS17, RPS19, RPS3, RRN3, SETX, SF3B1, SNRPD3, STOML2, STX2, SUB1, TAF2, TFAP4, T…
GO:0070925	organelle assembly	0.00925017	1	4.04069e-06	0.00113947	[AHI1, ATG4C, AURKC, CDC20, CEP295, CEP76, CEP83, CIRBP, DNAH3, DNAH7, EHMT2, ERAL1, HAUS3, HPS1, IFT57, KIF2A, KIF3A, MDM1, MFN2, MRPL11, PINK1, PLK4, RAB1B, RPL10, RPS17, RPS19, RPS3, SCFD1, SHANK3, SPG11, SPICE1, TBC1D14, UBXN2A, UBXN2B, WDR5, WIPI2]
GO:0071822	protein complex subunit organization	0.163395	1	4.04069e-06	0.00113947	[ABL1, ACOT13, ANG, ARPC4, BID, BIRC3, BLM, CALR, CCDC88C, CEP57, CLEC16A, COG4, CRK, DNAH3, DNAH7, EIF4B, ETF1, F2RL1, FER, IKBKE, KCND1, KCTD2, KCTD6, MAT2A, NAPA, NDC1, NDC80, NDUFAF3, NDUFAF4, NDUFAF7, NUP93, PIH1D1, PINK1, POLQ, PRF1, PYM1, RPS3, RRN3, SETX, STOML2, STX2, SUB1, TFAP4, THG1L, THRA, UQCR10, VAMP3, VAMP8, WARS, ZNF451]
GO:0071826	ribonucleoprotein complex subunit organization	0.00191515	1	4.04069e-06	0.00113947	[AGO1, CIRBP, DENR, EIF2D, EIF3J, EIF4B, ERAL1, MRPL11, MTIF2, PIH1D1, RPL10, RPS17, RPS19, SETX, SF3B1, SNRPD3, TXNL4A]
GO:0006461	protein complex assembly	0.22386	1	4.04069e-06	0.00113947	[ABL1, ACOT13, ANG, ARPC4, BID, BIRC3, BLM, CALR, CCDC88C, CEP57, COG4, CRK, DNAH3, DNAH7, EIF4B, FER, IKBKE, KCND1, KCTD2, KCTD6, MAT2A, NAPA, NDC1, NDUFAF3, NDUFAF4, NDUFAF7, NUP93, PIH1D1, PINK1, POLQ, PRF1, RPS3, RRN3, SETX, STOML2, STX2, SUB1, TFAP4, THG1L, THRA, UQCR10, VAMP3, WARS, ZNF451]
GO:0043254	regulation of protein complex assembly	0.290812	1	4.04069e-06	0.00113947	[ABL1, ARPC4, BID, BIRC3, FER, NAPA, PIH1D1, PINK1, RPS3, RRN3, SETX, SUB1, THRA, WARS, ZNF451]
GO:0022618	ribonucleoprotein complex assembly	0.00292473	1	4.04069e-06	0.00113947	[AGO1, CIRBP, DENR, EIF2D, EIF3J, EIF4B, ERAL1, MRPL11, PIH1D1, RPL10, RPS17, RPS19, SETX, SF3B1, SNRPD3, TXNL4A]
GO:0034622	cellular macromolecular complex assembly	0.112435	1	4.04069e-06	0.00113947	[ABL1, AGO1, ANG, ANP32E, ARPC4, BRF2, CALR, CENPN, CIRBP, COG4, DENR, DNAH3, DNAH7, EIF2D, EIF3J, EIF4B, ERAL1, FER, HELLS, HIST1H2BB, MRPL11, NAPA, NDC1, NDUFAF3, NDUFAF4, NDUFAF7, NUP93, PIH1D1, RPL10, RPS17, RPS19, RPS3, SETX, SF3B1, SNRPD3, TAF2, THRA, TXNL4A, UQCR10, VAMP3]
GO:0051259	protein oligomerization	0.480381	1	4.04069e-06	0.00113947	[ACOT13, BID, BLM, CCDC88C, CEP57, IKBKE, KCND1, KCTD2, KCTD6, MAT2A, POLQ, PRF1, STOML2, STX2, SUB1, THG1L]
GO:0051260	protein homooligomerization	0.23253	1	4.04069e-06	0.00113947	[ACOT13, BID, BLM, CCDC88C, CEP57, IKBKE, KCND1, KCTD2, KCTD6, POLQ, PRF1, SUB1, THG1L]
GO:0042254	ribosome biogenesis	3.29889e-06	0.00330878	5.52296e-06	0.00155195	[BMS1, DDX47, DDX56, ERAL1, EXOSC2, KLHDC3, MAK16, MALSU1, MRPL11, NOP14, NSUN5, NUP88, PIH1D1, RBFA, RPL10, RPL10A, RPL34, RPS17, RPS19, RRN3, TSR2, UTP11, WDR46, WDR55, YAE1D1]
GO:0042274	ribosomal small subunit biogenesis	0.00348681	1	5.52296e-06	0.00155195	[BMS1, ERAL1, NOP14, RPS17, RPS19, TSR2, UTP11, WDR46]
GO:0042255	ribosome assembly	0.0572084	1	5.52296e-06	0.00155195	[ERAL1, MRPL11, RPL10, RPS17, RPS19]
GO:0000028	ribosomal small subunit assembly	0.0222045	1	5.52296e-06	0.00155195	[ERAL1, RPS17, RPS19]
GO:0016072	rRNA metabolic process	0.00015577	0.15281	5.52296e-06	0.00155195	[ANG, BMS1, DDX47, DDX56, EXOSC2, KLHDC3, MAK16, NOP14, NSUN5, PIH1D1, RBFA, RPL10A, RPS17, RRN3, TSR2, UTP11, WDR46, WDR55]
GO:0006364	rRNA processing	0.000253518	0.247687	5.52296e-06	0.00155195	[BMS1, DDX47, DDX56, EXOSC2, KLHDC3, MAK16, NOP14, NSUN5, PIH1D1, RBFA, RPL10A, RPS17, TSR2, UTP11, WDR46, WDR55]
GO:0030490	maturation of SSU-rRNA	0.1078	1	5.52296e-06	0.00155195	[BMS1, NOP14, TSR2, WDR46]
GO:0000462	maturation of SSU-rRNA from tricistronic rRNA transcript (SSU-rRNA, 5.8S rRNA, LSU-rRNA)	0.125512	1	5.52296e-06	0.00155195	[BMS1, TSR2, WDR46]
GO:0043632	modification-dependent macromolecule catabolic process	0.00214422	1	1.15062e-05	0.00322173	[ANKZF1, ARRB2, AUP1, BCAP31, BIRC3, CDC20, CLEC16A, EDEM3, EXOSC2, FAF2, FBXL12, FBXL5, FZR1, HSP90B1, KBTBD8, KCTD2, KCTD6, PSMA7, PSMB3, RNF122, RNF216, SMURF2, TRIB3, UBA7, UBE2H, UBE2L6, UBXN2A, UBXN2B, USP1, USP14, USP19, VPS37A]
GO:0044257	cellular protein catabolic process	0.00202756	1	1.15062e-05	0.00322173	[ANKZF1, ARRB2, AUP1, BCAP31, BIRC3, CDC20, CLEC16A, CTSW, DNAJC3, EDEM3, FAF2, FBXL12, FBXL5, FZR1, HSP90B1, KBTBD8, KCTD2, KCTD6, PSMA7, PSMB2, PSMB3, PSMB8, RHBDD1, RNF122, RNF216, SDF2, SMURF2, TRIB3, UBA7, UBB, UBE2H, UBE2L6, UBXN2A, UBXN2B, USP1, USP14, USP19, VPS37A]
GO:0051603	proteolysis involved in cellular protein catabolic process	0.000636231	0.608873	1.15062e-05	0.00322173	[ANKZF1, ARRB2, AUP1, BCAP31, BIRC3, CDC20, CLEC16A, CTSW, DNAJC3, EDEM3, FAF2, FBXL12, FBXL5, FZR1, HSP90B1, KBTBD8, KCTD2, KCTD6, PSMA7, PSMB2, PSMB3, PSMB8, RHBDD1, RNF122, RNF216, SDF2, SMURF2, TRIB3, UBA7, UBB, UBE2H, UBE2L6, UBXN2A, UBXN2B, USP1, USP14, USP19, VPS37A]
GO:0070647	protein modification by small protein conjugation or removal	0.000668301	0.638228	1.15062e-05	0.00322173	[ABL1, ARRB2, ATXN7L3, BIRC3, CCNB1IP1, CDC20, CDC23, DCAF11, DCAF15, DDB2, DNAJB2, FANCF, FBXL12, FBXL5, FZR1, HECTD2, KBTBD8, KLHL23, MARCH8, NAIP, NXN, OTUB2, PIAS4, PINK1, PRMT3, RNF122, RNF216, RPS3, SENP2, SMURF2, SUZ12, TRAF6, TRIB3, TRIM68, UBA5, UBA7, UBB, UBE2F, UBE2H, UBE2I, UBE2L6, UBE2T, UBXN2A, USP1, USP14, USP19, USPL1, ZNF451]
GO:0019941	modification-dependent protein catabolic process	0.00301345	1	1.15062e-05	0.00322173	[ANKZF1, ARRB2, AUP1, BCAP31, BIRC3, CDC20, CLEC16A, EDEM3, FAF2, FBXL12, FBXL5, FZR1, HSP90B1, KBTBD8, KCTD2, KCTD6, PSMA7, PSMB3, RNF122, RNF216, SMURF2, TRIB3, UBA7, UBE2H, UBE2L6, UBXN2A, UBXN2B, USP1, USP14, USP19, VPS37A]
GO:1903320	regulation of protein modification by small protein conjugation or removal	0.00313694	1	1.15062e-05	0.00322173	[ABL1, ARRB2, BIRC3, CDC20, DNAJB2, FZR1, NXN, PIAS4, PINK1, PRMT3, RPS3, SENP2, TRIB3, UBB, UBE2I, UBXN2A]
GO:0032446	protein modification by small protein conjugation	0.00108346	1	1.15062e-05	0.00322173	[ABL1, ARRB2, BIRC3, CCNB1IP1, CDC20, CDC23, DCAF11, DCAF15, DDB2, DNAJB2, FANCF, FBXL12, FBXL5, FZR1, HECTD2, KBTBD8, KLHL23, MARCH8, NAIP, NXN, PIAS4, PINK1, PRMT3, RNF122, RNF216, RPS3, SENP2, SMURF2, SUZ12, TRAF6, TRIB3, TRIM68, UBA5, UBA7, UBB, UBE2F, UBE2H, UBE2I, UBE2L6, UBE2T, UBXN2A, ZNF451]
GO:0016567	protein ubiquitination	0.00343954	1	1.15062e-05	0.00322173	[ABL1, ARRB2, BIRC3, CCNB1IP1, CDC20, CDC23, DCAF11, DCAF15, DDB2, DNAJB2, FANCF, FBXL12, FBXL5, FZR1, HECTD2, KBTBD8, KLHL23, MARCH8, NAIP, NXN, PINK1, PRMT3, RNF122, RNF216, RPS3, SENP2, SMURF2, SUZ12, TRAF6, TRIB3, TRIM68, UBA7, UBB, UBE2F, UBE2H, UBE2L6, UBE2T, UBXN2A]
GO:0031396	regulation of protein ubiquitination	0.00598912	1	1.15062e-05	0.00322173	[ABL1, ARRB2, BIRC3, CDC20, DNAJB2, FZR1, NXN, PINK1, PRMT3, RPS3, SENP2, TRIB3, UBB, UBXN2A]
GO:0006996	organelle organization	4.31988e-06	0.0043242	1.36063e-05	0.00379615	[ABL1, AHI1, AKAP8L, ANG, ANP32E, APOO, APOOL, ARPC4, ATAD2, ATG4C, ATXN7L3, AURKC, BAHD1, BCAS3, BFSP2, BID, BLM, CALR, CCDC88C, CCNB1, CCNB1IP1, CCNE2, CDC20, CDC23, CENPN, CEP295, CEP57, CEP76, CEP83, CIRBP, CLEC16A, COG4, CRK, CSNK2A2, DDB2, DDHD2, DLC1, DNAH3, DNAH7, DSCC1, DSN1, DYNLT1, EHMT2, EIF2D, ERAL1, F2RL1, FAF2, FER, FZR1, GOLPH3L, GPM6B, HAUS3, HELLS, HIST1H2BB, HPS1, HPS3, HSP90B1…
GO:0022607	cellular component assembly	0.000997534	0.938679	1.36063e-05	0.00379615	[ABCA7, ABL1, ACOT13, AGO1, AHI1, ANG, ANP32E, APOM, ARPC4, ATG4C, AURKC, BAHD1, BCAS3, BID, BIRC3, BLM, BRF2, CALR, CCDC88C, CCNB1IP1, CDC20, CENPN, CEP295, CEP57, CEP76, CEP83, CIRBP, COG4, CRK, DENR, DLC1, DNAH3, DNAH7, DNAJB2, EHMT2, EIF2D, EIF3J, EIF4B, EMP1, ERAL1, F2RL1, FER, FGD4, GPM6B, HAUS3, HELLS, HIST1H2BB, HPS1, HSP90B1, IFT57, IKBKE, INPPL1, ITGB3, KCND1, KCTD2, KCTD6, KIF2A, KIF3A…
GO:0051128	regulation of cellular component organization	0.00879274	1	1.36063e-05	0.00379615	[ABL1, AHI1, AKAP8L, APOM, ARPC4, ARRB2, ATAD2, BCAS3, BID, BIRC3, CALR, CCNB1, CDC20, CDC23, CEP295, CEP76, CIRBP, CLEC16A, CREB3, CRK, CSNK2A2, DDHD2, DLC1, DNAJB2, EHMT2, ERBB2, EXOSC2, F2RL1, FER, FZR1, GPM6B, ITGB3, KATNBL1, KDM3A, KDM4B, LDLRAP1, MAPT, MDM1, MFGE8, MFN2, MYH10, NAPA, NDC80, NDUFS3, PDGFB, PIH1D1, PINK1, PLK4, PPFIA1, PPP1R16B, PRKCI, PYGO2, RAB1B, RAB21, RAP1A, RND2, RPS3, …
GO:0051276	chromosome organization	0.000363565	0.353748	1.36063e-05	0.00379615	[AKAP8L, ANP32E, ATAD2, ATXN7L3, AURKC, BAHD1, BLM, CCNB1, CCNB1IP1, CCNE2, CDC20, CDC23, CENPN, CEP57, DDB2, DSCC1, DSN1, EHMT2, HELLS, HIST1H2BB, KDM1B, KDM3A, KDM4B, KMT2C, L3MBTL2, LEMD3, MAP3K12, MEI1, MORF4L2, NAA50, NDC1, NDC80, PIH1D1, PINK1, PRKCA, PRMT3, PURA, PYGO2, RBBP5, RECQL, RPS6KA4, SETD3, SFPQ, SMARCAL1, SMG5, SMG6, SUB1, SUPT6H, SUV39H2, SUZ12, TADA2A, TCP1, TERB1, TERF2IP, TTK…
GO:0033043	regulation of organelle organization	0.000668901	0.638131	1.36063e-05	0.00379615	[ABL1, AKAP8L, ARPC4, ATAD2, BCAS3, BID, CALR, CCNB1, CDC20, CDC23, CEP295, CEP76, CLEC16A, CRK, CSNK2A2, DDHD2, DLC1, EHMT2, F2RL1, FER, FZR1, GPM6B, ITGB3, KATNBL1, KDM3A, KDM4B, MDM1, MFN2, NDC80, PDGFB, PIH1D1, PINK1, PLK4, PPFIA1, PYGO2, RAB1B, RPS3, RPS6KA4, SCFD1, SFPQ, SHANK3, SMG5, SMG6, SPICE1, STOML2, SUPT6H, TADA2A, TBC1D14, TBC1D2, TBC1D22B, TBCK, TCP1, TERF2IP, TMED9, TRIAP1, TTK, W…
GO:0044249	cellular biosynthetic process	2.96662e-05	0.0293398	1.83983e-05	0.00511471	[ABCB6, ABHD14B, ABL1, ACADM, ACSS2, ADAL, AGO1, AHI1, AKAP8L, ALAS2, AMPD2, ANG, ARF4, ARL2BP, ARMCX3, ARRB2, ART3, ASNS, ATAD2, ATF3, ATG4C, ATP5B, ATXN7L3, BAHD1, BCAS3, BIRC3, BLM, BRF2, CALR, CARS2, CASK, CCND3, CCNE2, CCR7, CDKN2AIP, CIITA, CIRBP, CMPK1, COMMD9, CPNE1, CREB3, CREB3L1, CSNK2A2, DENR, DGKA, DHFR, DHX29, DLAT, DMTF1, DNAJC3, DSCC1, DVL3, DYRK1B, EEF1G, EHMT2, EIF2D, EIF3I, EIF…
GO:1901576	organic substance biosynthetic process	9.65941e-06	0.00963044	1.83983e-05	0.00511471	[ABCB6, ABHD14B, ABL1, ACADM, ACSS2, ADAL, AGO1, AHI1, AKAP8L, ALAS2, ALG10, AMPD2, ANG, ARF4, ARL2BP, ARMCX3, ARRB2, ART3, ASNS, ATAD2, ATF3, ATG4C, ATP5B, ATXN7L3, BAHD1, BCAS3, BIRC3, BLM, BRF2, CALR, CARS2, CASK, CCND3, CCNE2, CCR7, CDK4, CDKN2AIP, CIITA, CIRBP, CMPK1, COMMD9, CPNE1, CREB3, CREB3L1, CSNK2A2, DENR, DGKA, DHFR, DHX29, DLAT, DMTF1, DNAJC3, DSCC1, DVL3, DYRK1B, EEF1G, EHMT2, EIF2…
GO:0043603	cellular amide metabolic process	8.44871e-06	0.00844026	1.83983e-05	0.00511471	[AGO1, ANG, ASNS, CALR, CARS2, CIRBP, DENR, DHFR, DHX29, DNAJC3, EEF1G, EIF2D, EIF3I, EIF3J, EIF4B, ERBB2, ETF1, GBA2, GFM1, GTF2H3, MALSU1, MGST2, MRPL11, MRPL15, MRPL49, MRPS15, MRPS18B, MTHFD1L, MTIF2, NCSTN, PINK1, PM20D1, POLR2G, PUM3, PURA, PYM1, RPL10, RPL10A, RPL32, RPL34, RPS14, RPS17, RPS19, RPS3, SEPSECS, SPCS1, SYNCRIP, TRNAU1AP, UHMK1, VARS, WARS, YAE1D1, YARS, YARS2]
GO:1901566	organonitrogen compound biosynthetic process	2.34088e-05	0.0231981	1.83983e-05	0.00511471	[ABCB6, ADAL, AGO1, ALAS2, AMPD2, ANG, ARF4, ART3, ASNS, ATG4C, ATP5B, CALR, CARS2, CCR7, CIRBP, CMPK1, DENR, DHFR, DHX29, DNAJC3, EEF1G, EIF2D, EIF3I, EIF3J, EIF4B, ERBB2, ETF1, GFM1, GFPT1, GPAT4, GTF2H3, MAGT1, MALSU1, MFNG, MGST2, MRI1, MRPL11, MRPL15, MRPL49, MRPS15, MRPS18B, MTHFD1L, MTIF2, NME1, NMT1, PANK1, PANK2, PDGFB, PGAP3, PIGA, PIGS, PINK1, POLR2G, PRKCA, PTS, PUM3, PURA, PYM1, RPL1…
GO:0006518	peptide metabolic process	3.86538e-06	0.00387311	1.83983e-05	0.00511471	[AGO1, ANG, CALR, CARS2, CIRBP, DENR, DHX29, DNAJC3, EEF1G, EIF2D, EIF3I, EIF3J, EIF4B, ERBB2, ETF1, GFM1, GTF2H3, MALSU1, MGST2, MRPL11, MRPL15, MRPL49, MRPS15, MRPS18B, MTIF2, NCSTN, PINK1, POLR2G, PUM3, PURA, PYM1, RPL10, RPL10A, RPL32, RPL34, RPS14, RPS17, RPS19, RPS3, SEPSECS, SPCS1, SYNCRIP, TRNAU1AP, UHMK1, VARS, WARS, YAE1D1, YARS, YARS2]
GO:0034248	regulation of cellular amide metabolic process	0.00695767	1	1.83983e-05	0.00511471	[AGO1, ANG, CALR, CIRBP, DHX29, DNAJC3, EIF3J, ERBB2, MALSU1, PINK1, POLR2G, PUM3, PURA, PYM1, RPL10, RPS3, SEPSECS, SYNCRIP, TRNAU1AP, UHMK1]
GO:0034249	negative regulation of cellular amide metabolic process	0.159947	1	1.83983e-05	0.00511471	[AGO1, ANG, CALR, CIRBP, MALSU1, PURA, RPS3, SYNCRIP]
GO:0034250	positive regulation of cellular amide metabolic process	0.0416845	1	1.83983e-05	0.00511471	[DHX29, DNAJC3, ERBB2, PINK1, POLR2G, PYM1, UHMK1]
GO:0043604	amide biosynthetic process	7.83666e-08	7.90719e-05	1.83983e-05	0.00511471	[AGO1, ANG, ASNS, CALR, CARS2, CIRBP, DENR, DHFR, DHX29, DNAJC3, EEF1G, EIF2D, EIF3I, EIF3J, EIF4B, ERBB2, ETF1, GFM1, GTF2H3, MALSU1, MGST2, MRPL11, MRPL15, MRPL49, MRPS15, MRPS18B, MTHFD1L, MTIF2, PINK1, PM20D1, POLR2G, PUM3, PURA, PYM1, RPL10, RPL10A, RPL32, RPL34, RPS14, RPS17, RPS19, RPS3, SEPSECS, SYNCRIP, TRNAU1AP, UHMK1, VARS, WARS, YAE1D1, YARS, YARS2]
GO:0010608	posttranscriptional regulation of gene expression	0.00225652	1	1.83983e-05	0.00511471	[AGO1, ANG, CALR, CIRBP, DHX29, DNAJC3, EIF3J, ERBB2, MALSU1, PCBP4, PINK1, POLR2G, PUM3, PURA, PYM1, RPL10, RPS3, SEPSECS, SMG5, SMG6, SYNCRIP, TRNAU1AP, UHMK1]
GO:0043043	peptide biosynthetic process	1.09262e-07	0.000110027	1.83983e-05	0.00511471	[AGO1, ANG, CALR, CARS2, CIRBP, DENR, DHX29, DNAJC3, EEF1G, EIF2D, EIF3I, EIF3J, EIF4B, ERBB2, ETF1, GFM1, GTF2H3, MALSU1, MGST2, MRPL11, MRPL15, MRPL49, MRPS15, MRPS18B, MTIF2, PINK1, POLR2G, PUM3, PURA, PYM1, RPL10, RPL10A, RPL32, RPL34, RPS14, RPS17, RPS19, RPS3, SEPSECS, SYNCRIP, TRNAU1AP, UHMK1, VARS, WARS, YAE1D1, YARS, YARS2]
GO:0006412	translation	1.26087e-07	0.000126718	1.83983e-05	0.00511471	[AGO1, ANG, CALR, CARS2, CIRBP, DENR, DHX29, DNAJC3, EEF1G, EIF2D, EIF3I, EIF3J, EIF4B, ERBB2, ETF1, GFM1, GTF2H3, MALSU1, MRPL11, MRPL15, MRPL49, MRPS15, MRPS18B, MTIF2, PINK1, POLR2G, PUM3, PURA, PYM1, RPL10, RPL10A, RPL32, RPL34, RPS14, RPS17, RPS19, RPS3, SEPSECS, SYNCRIP, TRNAU1AP, UHMK1, VARS, WARS, YAE1D1, YARS, YARS2]
GO:0006417	regulation of translation	0.00238865	1	1.83983e-05	0.00511471	[AGO1, ANG, CALR, CIRBP, DHX29, DNAJC3, EIF3J, ERBB2, MALSU1, PINK1, POLR2G, PUM3, PURA, PYM1, RPL10, RPS3, SEPSECS, SYNCRIP, TRNAU1AP, UHMK1]
GO:0017148	negative regulation of translation	0.142969	1	1.83983e-05	0.00511471	[AGO1, ANG, CALR, CIRBP, MALSU1, PURA, RPS3, SYNCRIP]
GO:0045727	positive regulation of translation	0.0197379	1	1.83983e-05	0.00511471	[DHX29, DNAJC3, ERBB2, PINK1, POLR2G, PYM1, UHMK1]
GO:0044087	regulation of cellular component biogenesis	0.0637332	1	2.04484e-05	0.00566421	[ABL1, ARPC4, BCAS3, BID, BIRC3, CEP295, CEP76, DLC1, DNAJB2, EHMT2, F2RL1, FER, GPM6B, MALSU1, MDM1, NAPA, PIH1D1, PINK1, PLK4, PPFIA1, PPP1R16B, PRKCA, RAB1B, RAP1A, RPS3, RRN3, SCFD1, SETX, SHANK3, SPICE1, SUB1, TBC1D14, THRA, WARS, ZNF451]
GO:0006996	organelle organization	4.31988e-06	0.0043242	2.04484e-05	0.00566421	[ABL1, AHI1, AKAP8L, ANG, ANP32E, APOO, APOOL, ARPC4, ATAD2, ATG4C, ATXN7L3, AURKC, BAHD1, BCAS3, BFSP2, BID, BLM, CALR, CCDC88C, CCNB1, CCNB1IP1, CCNE2, CDC20, CDC23, CENPN, CEP295, CEP57, CEP76, CEP83, CIRBP, CLEC16A, COG4, CRK, CSNK2A2, DDB2, DDHD2, DLC1, DNAH3, DNAH7, DSCC1, DSN1, DYNLT1, EHMT2, EIF2D, ERAL1, F2RL1, FAF2, FER, FZR1, GOLPH3L, GPM6B, HAUS3, HELLS, HIST1H2BB, HPS1, HPS3, HSP90B1…
[truncated: 175 more rows]

## Sheet: S6_PCITMetabo
S6: The metabolites correlated with 15 differentially expressed metabolites identified with the PCIT approach, with correlation >0.90.
PCIT_AI-Pregnant (18 Correlations)							PCIT_Non-Pregnant (15 Correlations)
[truncated: 19 more rows]

[truncated: 5 more sheets: S7_NetworkAnaly_Metabo, S8_CRN_DIFFK_Metabo, S9_PCIT_Metabo_Transc, S10_G_M_Pathways, S11_IntLIM]
